# Supplementary material for: On a path toward a broad-spectrum anti-viral: inhibition of HIV-1 and coronavirus replication by SR kinase inhibitor harmine
Source: J Virol. 2023 Sep 14;97(10):e00396-23. doi: 10.1128/jvi.00396-23 (PMC10617549; doi:10.1128/jvi.00396-23)
Supplement: Table S4: DGE analysis — RNAseq differential gene expression. [file jvi.00396-23-s0002.xlsx]

## Sheet: Harmine all results
Table S4a. List of genes for differential expression analysis (Harmine vs DMSO)
gene_id	gene_biotype	TPM				Read counts				baseMean	log2FoldChange	lfcSE	stat	pvalue	padj
		DMSO donor 167	DMSO donor 168	Harmine donor 167	Harmine donor 168	DMSO donor 167_ counts	DMSO donor 168_counts	Harmine donor 167_ counts	Harmine donor 168_ counts
A1BG	protein_coding	3.35872	2.25263	1.97767	1.88705	262	231	136	207	208.707	-0.570913	0.33397	-1.70947	0.0873631	0.286965
A4GALT	protein_coding	1.2617	1.70746	1.95727	3.81621	5	36	7	57	22.9849	0.547219	1.26763	0.431688	0.665968	0.858486
AAAS	protein_coding	17.5889	18.4259	17.387	18.7718	681	950	601	1033	795.99	-0.0243985	0.170668	-0.142959	0.886323	0.964589
AACS	protein_coding	26.1624	23.1475	20.023	16.5079	1711	1958	1103	1472	1552.97	-0.518175	0.155563	-3.33096	0.000865473	0.0101095
AAGAB	protein_coding	28.1026	28.3631	30.9059	32.2502	1194	1758	1231	2047	1518.49	0.132896	0.149024	0.891778	0.372512	0.660481
AAK1	protein_coding	30.9915	26.686	28.7739	25.0654	6115	6957	4785	6775	6107.69	-0.193489	0.119022	-1.62566	0.104023	0.323061
AAMDC	protein_coding	19.8289	19.8751	17.0742	25.8808	158	218	155	262	193.474	0.123871	0.289185	0.428347	0.668399	0.85937
AAMP	protein_coding	67.9987	66.1281	71.8483	71.9801	2577	3325	2417	3851	2985.32	0.0639062	0.103599	0.616858	0.537328	0.783988
AANAT	protein_coding	0.517069	0.52442	2.23703	1.78011	16	23	55	75	41.7573	1.74289	0.614395	2.83675	0.00455748	0.0358367
AAR2	protein_coding	27.4832	27.2043	29.5709	31.1991	1428	1883	1369	2312	1708.22	0.123449	0.129443	0.953694	0.340238	0.631827
AARD	protein_coding	0.939971	0.832413	1.02712	0.956238	38	44	37	54	42.7743	0.131148	0.580635	0.225869	0.821303	0.937727
AARS1	protein_coding	42.1788	44.4255	53.4375	59.7621	3038	4245	3377	6034	4055.5	0.336536	0.131152	2.566	0.010288	0.0658212
AARS2	protein_coding	9.52529	9.36166	12.7068	11.4283	1050	1374	1247	1770	1342.49	0.310515	0.136837	2.26923	0.0232544	0.117272
AARSD1	protein_coding	25.3904	23.7215	28.5172	24.2101	584	728	591	788	667.314	0.0714022	0.183203	0.389743	0.696726	0.87404
AASDH	protein_coding	6.15898	6.05621	7.24448	5.98729	332	408	323	433	371.027	0.0281283	0.224688	0.125188	0.900375	0.97086
AASDHPPT	protein_coding	17.8925	19.4308	17.2417	17.664	730	1052	631	1016	838.197	-0.129003	0.165644	-0.778796	0.4361	0.713609
AATF	protein_coding	41.9973	43.0297	47.4877	46.6415	1382	1909	1312	2144	1649.47	0.0496794	0.130733	0.380008	0.703939	0.878143
ABAT	protein_coding	3.77119	4.36053	8.39523	7.75823	460	663	863	1240	793.442	0.905557	0.171774	5.27178	1.35104e-07	5.91227e-06
ABCA2	protein_coding	40.2308	39.7719	34.4243	31.4355	8760	11346	6552	9602	8938.79	-0.325919	0.0905245	-3.60035	0.000317795	0.00444251
ABCA3	protein_coding	2.50316	3.09701	3.44405	3.8056	418	679	504	893	603.779	0.329222	0.22118	1.48848	0.136625	0.382692
ABCA5	protein_coding	9.72067	6.32855	8.30739	5.91319	1326	1169	1037	1154	1186	-0.189046	0.260205	-0.726526	0.467516	0.736385
ABCA7	protein_coding	38.6894	30.1018	46.0622	38.2627	6121	6443	6329	8654	6853.77	0.236546	0.144366	1.63852	0.101314	0.317745
ABCB1	protein_coding	1.23068	0.576285	1.55364	0.524104	113	70	127	69	100.641	0.169853	0.679094	0.250117	0.802497	0.930853
ABCB10	protein_coding	25.5486	24.6864	25.1276	24.3184	1722	2231	1556	2357	1935	-0.0300097	0.114858	-0.261277	0.793879	0.927128
ABCB6	protein_coding	12.2187	8.56667	14.847	8.78895	836	771	894	844	853.282	0.140349	0.301664	0.465248	0.641754	0.846918
ABCB7	protein_coding	10.9401	9.83201	9.10855	8.79058	853	1016	633	967	855.719	-0.24754	0.155106	-1.59594	0.110502	0.335339
ABCB8	protein_coding	19.2546	16.5658	25.4786	23.0828	2258	2550	2612	3796	2774.05	0.393886	0.12816	3.07338	0.00211648	0.0201918
ABCB9	protein_coding	2.82345	2.35317	1.55002	1.0377	289	291	158	172	229.344	-0.803975	0.336087	-2.39216	0.0167495	0.0929264
ABCC1	protein_coding	7.22383	9.47849	6.68571	8.26733	1065	1842	872	1722	1323.7	-0.194	0.223174	-0.869278	0.384695	0.672298
ABCC10	protein_coding	16.1187	17.2763	22.3702	19.6348	1651	2313	1979	2903	2174.31	0.296384	0.124704	2.3767	0.0174684	0.0959016
ABCC2	protein_coding	1.75719	1.07901	1.25382	0.95491	197	164	139	144	163.866	-0.348683	0.418238	-0.833696	0.404452	0.687347
ABCC4	protein_coding	3.30541	3.06207	2.43137	2.26548	352	425	236	349	336.486	-0.427405	0.22368	-1.91079	0.0560322	0.213127
ABCC5	protein_coding	17.4135	16.7192	18.1402	13.8516	1513	1827	1407	1701	1608.77	-0.0914173	0.174791	-0.523009	0.600968	0.823598
ABCD1	protein_coding	9.13307	10.1282	6.10789	5.75967	881	1284	507	787	847.335	-0.751691	0.167205	-4.49563	6.93635e-06	0.000184531
ABCD2	protein_coding	41.685	40.3519	55.497	45.6669	3078	3510	2988	3835	3341.61	0.0495417	0.148902	0.332714	0.73935	0.898558
ABCD3	protein_coding	21.6527	19.8482	19.5891	19.4029	1236	1572	1038	1699	1359.37	-0.0646406	0.131287	-0.492362	0.622463	0.836156
ABCD4	protein_coding	37.4429	35.3451	41.6408	39.5243	1986	2404	1958	2935	2288.76	0.137155	0.114704	1.19573	0.231804	0.521752
ABCE1	protein_coding	45.1906	45.5985	44.1285	42.017	2680	3582	2337	3516	2978.79	-0.109135	0.106187	-1.02777	0.30406	0.598861
ABCF1	protein_coding	10.114	10.1326	12.1471	12.6173	742	985	789	1309	934.839	0.25456	0.151608	1.67907	0.0931391	0.300624
ABCF2	protein_coding	9.507	10.731	12.1587	13.9163	917	1370	1040	1899	1265.72	0.331265	0.175019	1.89274	0.0583925	0.218281
ABCF2-H2BK1	protein_coding	15.0363	16.8127	20.2598	20.5608	666	993	803	1302	918.109	0.329706	0.16884	1.95277	0.0508463	0.200651
ABCF3	protein_coding	40.8875	35.6852	42.6872	39.0666	2167	2504	2010	2925	2376	0.0604045	0.125959	0.479556	0.631543	0.841547
ABCG1	protein_coding	16.7305	18.7482	9.68174	11.0601	1100	1629	561	1028	1050.4	-0.811036	0.180991	-4.48109	7.4264e-06	0.000192895
ABCG2	protein_coding	1.10751	0.668907	1.75648	1.05006	87	67	122	116	100.546	0.639135	0.514543	1.24214	0.214184	0.498827
ABHD10	protein_coding	14.9127	15.0349	11.0143	12.3689	559	751	373	658	571.447	-0.378694	0.190964	-1.98306	0.0473609	0.191099
ABHD11	protein_coding	11.6293	10.5407	12.1185	7.32385	274	331	246	255	277.968	-0.239048	0.311808	-0.766652	0.443289	0.718953
ABHD12	protein_coding	25.2844	25.3867	25.5006	27.3631	1014	1340	863	1477	1146.59	-0.0394722	0.146943	-0.268622	0.788221	0.924388
ABHD12B	protein_coding	1.2244	0.851551	1.52534	1.18209	98	102	111	145	113.778	0.344346	0.387711	0.888151	0.374459	0.662575
ABHD13	protein_coding	18.7747	16.9882	23.9971	22.1014	1490	1785	1699	2472	1838.82	0.333073	0.126081	2.64174	0.00824806	0.0559978
ABHD14A	protein_coding	14.471	12.7436	10.392	8.55383	287	336	184	239	260.254	-0.561571	0.267124	-2.10229	0.0355279	0.157644
ABHD14B	protein_coding	66.7824	67.4422	52.3041	45.2515	2365	3157	1640	2279	2330.89	-0.494984	0.12528	-3.95103	7.78162e-05	0.00140949
ABHD15	protein_coding	24.0257	23.2718	17.9945	15.026	1864	2383	1235	1644	1765.41	-0.558634	0.141586	-3.94554	7.96214e-05	0.00143747
ABHD16A	protein_coding	8.3031	0	10.3351	0	349	0	382	0	217.133	0.270095	4.56316	0.0591903	0.952801	0.986088
ABHD16B	protein_coding	1.0559	0	0	0.240186	36	0	0	11	12.366	-2.17382	2.55981	-0.849214	0.395762	0.681159
ABHD17A	protein_coding	439.083	385.226	424.422	372.375	22082	25344	19162	26396	23077.8	-0.0690098	0.115177	-0.599164	0.549064	0.789596
ABHD17B	protein_coding	21.7776	18.3528	21.257	16.9483	1075	1139	848	1127	1044.43	-0.177823	0.185987	-0.956106	0.339019	0.630645
ABHD17C	protein_coding	1.12134	1.2122	1.83063	1.63632	50	71	72	102	72.6401	0.524391	0.455201	1.152	0.249322	0.54333
ABHD18	protein_coding	17.725	14.1358	14.9849	12.1609	1293	1338	968	1243	1210.4	-0.26079	0.19281	-1.35258	0.17619	0.446428
ABHD2	protein_coding	15.5185	18.457	17.924	21.675	2784	4300	2820	5406	3696.6	0.180447	0.168954	1.06802	0.285509	0.580633
ABHD3	protein_coding	49.9763	48.2236	66.7709	70.165	1347	1697	1536	2522	1738.5	0.385716	0.123177	3.1314	0.00173976	0.0174815
ABHD4	protein_coding	10.5644	11.6501	13.5521	14.3768	709	1037	805	1378	955.843	0.299265	0.169268	1.76799	0.0770623	0.26382
ABHD5	protein_coding	9.73968	10.7697	13.6236	14.6478	558	712	629	1032	717.337	0.359535	0.163845	2.19436	0.0282095	0.133039
ABHD6	protein_coding	3.26035	3.96399	5.08551	5.15726	136	218	189	301	205.678	0.462763	0.298824	1.54862	0.121474	0.356194
ABHD8	protein_coding	10.5534	9.04043	8.3145	8.00682	523	588	361	555	500.919	-0.307275	0.198236	-1.55004	0.121131	0.355555
ABI1	protein_coding	77.4014	71.6529	75.9301	72.415	3495	4402	3115	4699	3869.08	-0.0322263	0.0977679	-0.32962	0.741687	0.900039
ABI2	protein_coding	8.88778	9.09133	7.17169	6.32839	939	1236	659	907	924.48	-0.474735	0.159057	-2.98468	0.00283874	0.0253785
ABI3	protein_coding	29.7589	35.0208	21.6174	19.5158	1083	1689	697	1004	1096.26	-0.697248	0.175879	-3.96437	7.35912e-05	0.00134672
ABITRAM	protein_coding	19.125	17.8678	19.7106	16.6092	509	663	512	664	582.346	0.0119014	0.19738	0.0602969	0.951919	0.986045
ABL1	protein_coding	11.2606	11.4366	9.80033	10.2553	1831	2443	1416	2391	1975.81	-0.195269	0.125874	-1.5513	0.120829	0.355212
ABL2	protein_coding	3.28079	3.59424	4.20792	4.67868	773	1174	894	1582	1072.78	0.322024	0.178205	1.80705	0.0707552	0.248931
ABLIM1	protein_coding	85.6389	94.8821	101.579	107.451	10808	15688	11396	18952	13859.2	0.176445	0.113187	1.55888	0.119024	0.351743
ABR	protein_coding	25.2852	18.3709	14.6807	9.46372	2202	2220	1139	1278	1721.37	-0.863281	0.218779	-3.94591	7.9496e-05	0.00143736
ABRACL	protein_coding	258.939	274.489	295.236	284.567	2081	2980	2155	3234	2563.87	0.0850796	0.123683	0.687884	0.491526	0.755011
ABRAXAS1	protein_coding	20.7728	20.2007	17.0041	16.5272	605	746	530	696	639.746	-0.139368	0.189353	-0.736023	0.461717	0.73136
ABRAXAS2	protein_coding	12.7803	13.4162	13.4843	15.1091	625	878	593	1050	765.259	0.0977384	0.179267	0.54521	0.585609	0.8128
ABT1	protein_coding	39.5098	22.8533	52.8774	25.3452	2180	1667	2591	1976	2184.84	0.291714	0.607388	0.480276	0.631031	0.84105
ABTB1	protein_coding	62.084	50.3541	72.616	64.495	2768	2956	2848	4028	3127.38	0.243212	0.144595	1.68202	0.0925645	0.299329
ABTB2	protein_coding	0.626332	0.545881	1.10321	1.2518	77	88	119	216	121.535	0.972199	0.369752	2.62933	0.00855529	0.0572991
ACAA1	protein_coding	72.9584	78.7502	89.7712	98.4749	2585	3673	2824	4902	3402.14	0.276485	0.129731	2.13121	0.0330714	0.148679
ACAA2	protein_coding	54.783	53.9227	41.2106	38.556	2792	3629	1869	2770	2725.27	-0.480902	0.107386	-4.47827	7.52513e-06	0.000194622
ACACA	protein_coding	9.32002	6.0777	8.75554	5.04321	1874	1595	1583	1425	1658.62	-0.17777	0.30483	-0.583178	0.559773	0.797187
ACACB	protein_coding	2.33452	2.42018	2.14745	2.0147	471	666	399	587	521.69	-0.210132	0.191913	-1.09493	0.273546	0.568949
ACAD10	protein_coding	11.4888	10.8982	13.4992	12.1386	1029	1288	1070	1535	1215.34	0.158618	0.138887	1.14206	0.253429	0.547472
ACAD11	protein_coding	17.3782	12.7968	12.2255	9.48005	1075	1043	653	805	897.916	-0.548256	0.227353	-2.41147	0.0158882	0.0895046
ACAD8	protein_coding	53.2973	51.9076	63.8889	62.2526	1353	1757	1414	2246	1660	0.213048	0.120764	1.76416	0.0777046	0.265568
ACAD9	protein_coding	28.0414	29.5552	30.2288	34.3161	1274	1763	1229	2173	1566.87	0.131648	0.147474	0.892684	0.372026	0.660105
ACADM	protein_coding	35.2644	40.4755	33.0313	31.7423	1147	1767	963	1462	1306.28	-0.266274	0.162161	-1.64203	0.100583	0.31648
ACADS	protein_coding	18.287	18.4248	14.2094	14.1647	793	1052	544	863	798.159	-0.410825	0.155992	-2.63362	0.00844797	0.0568635
ACADSB	protein_coding	11.0431	10.2032	11.8303	10.3731	1110	1358	1059	1474	1237.93	0.029601	0.145147	0.203938	0.838402	0.947026
ACADVL	protein_coding	196.108	190.712	201.093	179.34	9027	11533	8065	11509	9909	-0.0781608	0.0955918	-0.817651	0.413556	0.695884
ACAN	protein_coding	0.105814	0.273888	0.70904	1.23827	21	72	127	350	131.651	2.32599	0.598913	3.88368	0.000102889	0.00175027
ACAP1	protein_coding	211.573	216.388	235.275	211.094	11968	16119	11575	16485	13840.8	-0.00365572	0.098124	-0.0372561	0.970281	0.992156
ACAP2	protein_coding	31.0631	27.5429	31.6406	28.78	3711	4325	3370	4866	4025.86	0.0184372	0.115069	0.160227	0.872702	0.959798
ACAP3	protein_coding	75.3133	60.3121	65.2345	57.5521	7288	7641	5518	7775	7018.19	-0.189963	0.140799	-1.34918	0.177279	0.447944
ACAT1	protein_coding	36.8995	43.8223	33.6588	36.0607	875	1384	715	1213	1018	-0.243611	0.184381	-1.32123	0.186423	0.458994
ACAT2	protein_coding	87.314	78.7703	50.4114	43.2933	2128	2550	1111	1489	1806.98	-0.851724	0.143194	-5.94805	2.71362e-09	1.88362e-07
ACBD3	protein_coding	22.578	23.3566	22.5703	21.0087	1378	1892	1231	1813	1552.86	-0.109925	0.130823	-0.840259	0.400763	0.684641
ACBD4	protein_coding	18.7953	16.925	15.7233	12.5136	897	1097	686	905	889.982	-0.326257	0.171208	-1.90562	0.0567	0.214583
ACBD5	protein_coding	19.2096	17.2427	22.416	19.1942	1256	1494	1330	1793	1457.46	0.178203	0.149436	1.19251	0.233063	0.52308
ACBD6	protein_coding	41.6717	36.6902	31.4732	30.7556	1572	1831	1256	1703	1579.77	-0.209751	0.148437	-1.41307	0.157636	0.419368
ACBD7	protein_coding	2.16249	2.3479	1.92959	2.47514	126	181	100	204	147.538	-0.0613541	0.356049	-0.172319	0.863186	0.956825
ACCS	protein_coding	35.4015	30.0959	43.2674	34.7151	2243	2561	2425	3096	2573.35	0.200536	0.154748	1.29589	0.195014	0.472299
ACD	protein_coding	30.6993	34.9346	40.8825	45.8332	914	1330	1020	1783	1226.51	0.294481	0.161845	1.81952	0.0688317	0.244443
ACE	protein_coding	1.1876	1.22336	2.04945	2.6457	143	192	215	437	237.354	0.907092	0.298058	3.04334	0.0023397	0.0218384
ACER2	protein_coding	2.48485	1.50166	2.43237	3.39207	76	74	75	159	93.0309	0.558312	0.453282	1.23171	0.218057	0.504251
ACER3	protein_coding	6.93846	6.0736	5.67769	4.12165	537	582	399	505	505.296	-0.312367	0.227654	-1.37211	0.170029	0.43767
ACIN1	protein_coding	134.004	131.939	147.349	144.431	11456	15005	11021	17423	13467.4	0.0836636	0.0836544	1.00011	0.317257	0.61175
ACKR3	protein_coding	1.51393	1.87553	1.51503	1.12338	65	108	58	68	73.8379	-0.419089	0.486516	-0.861407	0.389014	0.675038
ACLY	protein_coding	85.454	92.6155	78.6474	85.3588	8105	11612	6610	11498	9212.04	-0.150024	0.121077	-1.23908	0.215315	0.500491
ACO1	protein_coding	3.5389	3.34704	2.947	2.61281	524	655	387	547	522.439	-0.345029	0.188734	-1.82813	0.0675308	0.241216
ACO2	protein_coding	46.8705	53.936	52.2734	60.2855	2884	4387	2845	5236	3717.56	0.121948	0.156099	0.78122	0.434673	0.712812
ACOT1	protein_coding	4.52632	7.7747	6.13133	7.9233	101	194	144	258	167.885	0.437828	0.370784	1.18082	0.237675	0.528663
ACOT13	protein_coding	6.74019	5.40853	6.84422	6.30841	476	506	432	632	507.137	0.0893546	0.210345	0.4248	0.670982	0.86043
ACOT2	protein_coding	18.4141	28.7926	14.8093	27.7912	480	978	328	962	646.362	-0.247011	0.374446	-0.65967	0.509465	0.767697
ACOT4	protein_coding	2.17008	1.85279	1.9528	1.18711	61	69	49	47	57.0929	-0.402039	0.56099	-0.71666	0.473584	0.740676
ACOT7	protein_coding	37.6926	44.2003	28.1128	37.9838	1237	1886	821	1745	1370.69	-0.333821	0.213983	-1.56003	0.118752	0.351369
ACOT8	protein_coding	32.1174	32.3177	32.4954	37.5658	605	834	530	980	716.264	0.0312086	0.190034	0.164227	0.869553	0.959304
ACOT9	protein_coding	13.9719	17.1873	12.368	15.569	1153	1879	906	1818	1386.55	-0.19136	0.211514	-0.904717	0.365615	0.6533
ACOX1	protein_coding	5.25977	5.42917	6.13892	6.93259	728	988	753	1353	929.215	0.259688	0.169154	1.53522	0.12473	0.361877
ACOX3	protein_coding	8.62304	7.14795	7.47239	7.50159	926	993	947	1464	1068.77	0.295593	0.166376	1.77665	0.0756254	0.260526
ACOXL	protein_coding	1.44105	1.25675	1.34578	1.12434	103	112	77	111	99.9896	-0.216196	0.39615	-0.545743	0.585243	0.812572
ACP1	protein_coding	104.012	95.0266	102.655	104.653	2046	2634	1822	2991	2325.39	0.0131072	0.113921	0.115055	0.908401	0.973356
ACP2	protein_coding	21.8857	23.8282	23.7761	22.8905	762	1152	738	1095	918.402	-0.0622335	0.17193	-0.361969	0.717375	0.885303
ACP4	protein_coding	1.10196	0.701936	2.16729	3.37906	33	28	58	143	62.263	1.60736	0.585093	2.74719	0.00601085	0.0441689
ACP5	protein_coding	32.8767	34.535	25.2483	27.9623	1158	1610	783	1364	1199.13	-0.395639	0.154091	-2.56757	0.0102414	0.065621
ACP6	protein_coding	8.7242	7.39199	8.30327	6.03934	628	691	539	604	618.403	-0.191447	0.243378	-0.786622	0.431503	0.710234
ACRBP	protein_coding	1.17674	0.694076	1.92814	1.17489	46	36	67	65	54.8016	0.696294	0.615358	1.13153	0.257834	0.551659
ACSF2	protein_coding	17.4254	15.6728	10.8789	9.4565	552	707	313	473	503.921	-0.695852	0.186129	-3.73855	0.000185083	0.00288816
ACSF3	protein_coding	24.4336	22.1532	26.7358	25.7815	1606	1901	1734	2709	1955.65	0.314197	0.12201	2.57517	0.0100191	0.0644958
ACSL1	protein_coding	12.7359	9.24441	12.3381	11.315	886	847	750	1103	891.484	0.0602453	0.208394	0.289094	0.772509	0.917671
ACSL3	protein_coding	21.9893	18.2026	17.7291	15.4933	1954	2128	1400	1940	1845.39	-0.306277	0.153901	-1.99008	0.0465817	0.189432
ACSL4	protein_coding	27.0473	26.5589	21.1001	21.4638	2122	2736	1475	2371	2136.78	-0.361093	0.113428	-3.18346	0.00145529	0.0153243
ACSL5	protein_coding	38.5385	45.8907	43.57	44.3515	2370	3742	2390	3871	3014.49	0.0263914	0.149712	0.176281	0.860073	0.955524
ACSL6	protein_coding	8.06428	8.56272	7.04562	6.57536	932	1304	722	1071	990.055	-0.324823	0.151984	-2.13721	0.0325808	0.147272
ACSM3	protein_coding	1.59484	2.31029	1.58219	1.70219	94	129	98	157	116.976	0.174742	0.359815	0.485643	0.62722	0.839087
ACSS1	protein_coding	52.4622	49.4506	62.1383	58.5739	3921	4818	4123	6163	4688.6	0.217476	0.0978139	2.22336	0.0261914	0.126775
ACSS2	protein_coding	25.6825	24.9246	12.1305	10.5645	1584	2029	663	923	1285.66	-1.19278	0.142117	-8.39296	4.7407e-17	1.54752e-14
ACTA2	protein_coding	5.72023	6.16578	10.4398	12.7312	191	276	334	597	338.565	0.964897	0.242949	3.9716	7.13919e-05	0.00131244
ACTB	protein_coding	5408.93	6886.46	5986.64	7002.69	198259	333849	195191	361619	262890	0.0425573	0.167379	0.254256	0.799297	0.929602
ACTG1	protein_coding	1287.67	1519.39	1193.92	1407.2	50184	78283	41337	77191	59779.6	-0.146821	0.150797	-0.973638	0.330236	0.623483
ACTL10	protein_coding	2.83042	2.05217	3.34318	2.69645	106	101	110	141	114.699	0.261958	0.40265	0.650584	0.515315	0.771822
ACTL6A	protein_coding	52.8752	55.3182	51.4252	45.8676	1496	2099	1303	1837	1658.96	-0.193555	0.13877	-1.39479	0.16308	0.4268
ACTN1	protein_coding	37.635	39.5286	20.1972	17.2032	3181	4394	1513	2017	2741.54	-1.09272	0.136236	-8.02078	1.05075e-15	2.64395e-13
ACTN4	protein_coding	139.309	174.834	128.951	146.717	15123	24886	12295	22532	18103.1	-0.223326	0.162626	-1.37325	0.169675	0.437331
ACTR10	protein_coding	22.5448	23.9109	24.6879	23.5512	868	1226	853	1284	1038.36	0.0217686	0.150278	0.144856	0.884825	0.964531
ACTR1A	protein_coding	40.6045	46.1485	43.7793	46.8597	2483	3741	2375	4062	3079.89	0.0281879	0.142228	0.198188	0.842898	0.949047
ACTR1B	protein_coding	44.1568	43.4593	41.0683	35.9995	2204	2855	1810	2525	2321.21	-0.226135	0.122583	-1.84474	0.0650751	0.235746
ACTR2	protein_coding	308.224	350.742	312.658	335.253	18777	28255	16980	28767	22586.1	-0.0590239	0.124358	-0.474628	0.635052	0.843741
ACTR3	protein_coding	141.498	158.985	147.827	165.569	14076	20996	13064	23106	17304.7	0.0181528	0.130965	0.138608	0.88976	0.966331
ACTR3B	protein_coding	3.79701	3.76435	2.81501	2.56128	154	201	101	143	147.885	-0.547206	0.324322	-1.68723	0.0915591	0.297022
ACTR3C	protein_coding	3.85217	3.84648	3.67478	3.22921	241	256	223	274	248.804	-0.00189206	0.293819	-0.00643954	0.994862	0.998363
ACTR5	protein_coding	16.6173	16.0143	15.2938	18.824	848	1081	693	1358	965.921	0.0351792	0.187897	0.187225	0.851484	0.952772
ACTR6	protein_coding	32.9637	32.6158	33.8245	31.57	771	1018	715	1048	874.804	-0.0304815	0.152279	-0.200169	0.841349	0.948294
ACTR8	protein_coding	20.2447	20.9022	22.5584	20.2842	1431	2002	1325	2395	1738.32	0.0813977	0.151322	0.537909	0.59064	0.816556
ACVR1	protein_coding	23.0262	21.791	19.8803	23.344	1291	1697	1014	1897	1434.8	-0.0819894	0.160528	-0.510747	0.609528	0.829508
ACVR1B	protein_coding	8.15204	7.4724	6.28173	4.81774	648	798	414	541	596.117	-0.597725	0.194682	-3.07027	0.00213867	0.0203392
ACVR1C	protein_coding	1.43517	0.90914	1.34808	0.650103	201	169	168	128	171.89	-0.273693	0.481748	-0.568125	0.56995	0.803702
ACVR2A	protein_coding	30.2467	22.8799	21.9542	17.1853	2547	2552	1645	2042	2202.75	-0.475111	0.191207	-2.4848	0.0129624	0.0768957
ACVR2B	protein_coding	2.80395	1.91594	3.70042	2.00879	655	602	774	682	695.11	0.249358	0.329203	0.757458	0.448775	0.72345
ACY1	protein_coding	15.6171	15.0952	8.22708	6.58893	441	570	206	261	366.529	-1.10655	0.236334	-4.68215	2.83885e-06	8.40383e-05
ACYP1	protein_coding	55.433	49.8036	46.1231	57.2755	369	458	270	545	398.541	-0.0794783	0.246288	-0.322706	0.746918	0.902335
ACYP2	protein_coding	16.991	12.1412	21.2089	11.928	227	213	268	247	243.929	0.258148	0.383174	0.673708	0.500497	0.761653
ADA	protein_coding	66.4346	73.8474	54.266	50.42	1967	2926	1428	2112	2068.25	-0.46713	0.140292	-3.3297	0.000869399	0.0101357
ADA2	protein_coding	67.8921	47.2458	86.7969	66.2638	4028	3936	4975	5787	4713.48	0.435431	0.198978	2.18833	0.0286453	0.134517
ADAL	protein_coding	5.73898	5.89911	6.07539	6.9582	252	344	239	403	302.221	0.0813095	0.237789	0.34194	0.732396	0.894558
ADAM10	protein_coding	27.762	31.5344	28.1636	28.0583	5214	7824	4701	7426	6149.51	-0.113293	0.123439	-0.917805	0.358721	0.647241
ADAM12	protein_coding	1.15582	0.467788	0.835856	0.377976	158	102	129	76	122.416	-0.280508	0.626979	-0.447397	0.654588	0.851837
ADAM15	protein_coding	28.8394	30.7421	24.052	28.6169	2070	2884	1495	2835	2254.28	-0.236019	0.157129	-1.50207	0.133079	0.376248
ADAM17	protein_coding	20.2894	20.3465	23.5699	23.1425	1529	2041	1608	2490	1881.6	0.182945	0.117542	1.55642	0.119608	0.353124
ADAM19	protein_coding	108.173	112.999	86.0076	94.5072	16186	22401	11352	20027	17058.3	-0.3307	0.114872	-2.87886	0.00399114	0.0329044
ADAM8	protein_coding	143.655	153.203	122.312	132.617	11881	16691	8849	15378	12872.7	-0.266773	0.114858	-2.32263	0.0201991	0.105567
ADAM9	protein_coding	5.64024	6.7777	4.34684	6.10919	365	537	233	491	392.468	-0.367528	0.266727	-1.37792	0.168229	0.435464
ADAMTS10	protein_coding	20.0416	4.45503	21.2458	3.45717	1951	588	1769	472	1324.49	-0.076924	1.37776	-0.0558327	0.955475	0.986766
ADAMTS13	protein_coding	1.62058	1.14275	1.67168	0.962503	187	174	165	155	173.542	-0.147781	0.412398	-0.358346	0.720084	0.886616
ADAMTS17	protein_coding	2.64095	1.5748	2.94441	1.78621	441	346	435	423	420.894	0.133532	0.363417	0.367435	0.713295	0.882522
ADAMTS19	protein_coding	1.13448	0.753366	1.12524	1.08433	170	150	150	230	173.88	0.200359	0.351269	0.570385	0.568417	0.803057
ADAMTS6	protein_coding	1.19948	1.18019	1.29996	1.30164	131	161	137	197	154.629	0.181357	0.31636	0.573261	0.566468	0.801993
ADAMTS7	protein_coding	0.415945	1.20269	0.276008	0.541023	52	206	29	94	87.9911	-1.10087	0.722659	-1.52336	0.127669	0.366878
ADAMTSL4	protein_coding	2.67835	1.84784	6.15075	6.11616	311	298	647	1104	576.491	1.4675	0.231688	6.33395	2.3897e-10	2.12226e-08
ADAMTSL5	protein_coding	6.52384	6.65323	5.59657	4.82043	395	534	300	413	405.4	-0.380967	0.213911	-1.78096	0.0749187	0.258608
ADAP1	protein_coding	15.8498	17.0309	13.0072	14.8562	826	1101	619	1105	890.245	-0.196508	0.16784	-1.17081	0.241676	0.534315
ADAR	protein_coding	109.338	120.316	126.062	144.305	15310	22175	15610	28623	19813.4	0.2045	0.132767	1.54029	0.123489	0.359917
ADARB1	protein_coding	28.9848	35.0621	29.3979	42.3807	3647	5408	3178	6723	4560.36	0.075776	0.185407	0.408702	0.682759	0.866761
ADARB2	protein_coding	1.99203	0.0794189	1.08004	0.0113872	403	21	192	3	178.557	-0.973582	2.51151	-0.387649	0.698276	0.874964
ADAT1	protein_coding	7.37172	7.43287	9.32924	9.27574	810	1084	910	1422	1036.17	0.282925	0.142017	1.99219	0.0463507	0.18862
ADAT2	protein_coding	18.0426	14.5322	18.4816	12.835	2154	2547	1928	2674	2305.85	-0.0406418	0.130781	-0.310762	0.755982	0.908302
ADAT3	protein_coding	8.40971	7.01272	6.74396	5.94001	318	350	225	319	300.913	-0.315737	0.248839	-1.26884	0.204498	0.486085
ADCK1	protein_coding	1.80087	1.41938	2.78981	2.3147	130	136	176	231	167.793	0.601959	0.330964	1.8188	0.0689415	0.244594
ADCK2	protein_coding	11.918	11.7187	12.0261	11.3939	709	926	633	952	792.249	-0.0586425	0.155264	-0.377695	0.705657	0.879379
ADCK5	protein_coding	13.0068	12.3411	12.5448	9.02324	584	728	496	568	593.547	-0.28038	0.229147	-1.22358	0.22111	0.507966
ADCY1	protein_coding	0.386526	0.399841	0.567866	1.10902	91	160	145	358	177.994	0.943113	0.405148	2.32782	0.0199216	0.10452
ADCY3	protein_coding	21.3653	18.5052	20.5944	16.3602	2259	2566	1851	2405	2261.62	-0.184548	0.153588	-1.20158	0.229526	0.519117
ADCY4	protein_coding	1.84356	1.44793	3.0564	2.67055	152	158	225	315	210.968	0.779695	0.297165	2.62378	0.00869607	0.0579863
ADCY7	protein_coding	129.491	106.421	151.44	121.274	16209	17095	16446	20663	17606	0.151898	0.156056	0.973356	0.330377	0.623483
ADCY9	protein_coding	3.82109	4.67902	2.65509	4.48536	748	1158	435	1086	819.814	-0.396621	0.27911	-1.42102	0.155311	0.415543
ADD1	protein_coding	105.909	107.44	117.904	109.988	9420	12639	9278	13849	11111.2	0.0583619	0.0897695	0.650131	0.515608	0.771941
ADD2	protein_coding	4.47986	3.19455	3.19472	2.4704	731	691	466	572	618.334	-0.465305	0.251654	-1.84898	0.0644604	0.234363
ADD3	protein_coding	256.503	236.516	276.609	229.116	17666	21768	17168	22612	19663.3	0.0147621	0.11752	0.125614	0.900038	0.970681
ADGRA3	protein_coding	1.05906	0.920101	1.08622	1.21029	153	186	183	247	190.694	0.338563	0.294724	1.14875	0.25066	0.544322
ADGRE2	protein_coding	3.36412	3.61722	1.91189	2.16076	204	263	118	193	190.993	-0.612375	0.286851	-2.13482	0.0327759	0.147656
ADGRE5	protein_coding	198.817	219.51	170.468	190.018	14532	21179	10967	19522	16101.3	-0.25734	0.127339	-2.02091	0.0432896	0.180493
ADGRF3	protein_coding	3.23583	2.26985	2.68227	2.13077	308	284	219	288	275.445	-0.246784	0.303183	-0.813978	0.415658	0.697459
ADGRG1	protein_coding	1.44105	3.8684	2.03425	4.60439	149	529	187	675	352.497	0.289828	0.56647	0.511639	0.608904	0.829229
ADGRG5	protein_coding	5.49812	4.59598	4.60348	3.13541	425	474	313	322	386.372	-0.473596	0.293517	-1.61352	0.106632	0.328483
ADGRL1	protein_coding	12.0763	9.10392	12.5459	10.0526	1796	1689	1522	1814	1716.63	-0.0694266	0.220284	-0.315168	0.752634	0.906426
ADH5	protein_coding	59.0902	64.2739	61.2126	60.1403	2640	3805	2438	3800	3105.16	-0.0575351	0.12064	-0.476914	0.633423	0.842874
ADHFE1	protein_coding	15.0962	12.9647	13.9024	17.5825	551	625	452	905	615.643	0.140815	0.223485	0.630085	0.528639	0.779031
ADI1	protein_coding	43.5942	41.7231	32.7543	26.1966	1826	2250	1244	1566	1712.49	-0.528923	0.159432	-3.31755	0.000908116	0.0104659
ADIPOR1	protein_coding	59.5869	62.2537	67.4042	73.2004	2424	3363	2469	4232	3043.33	0.183958	0.124415	1.47859	0.139251	0.388514
ADIPOR2	protein_coding	19.2608	20.4848	14.6837	14.6395	1320	1902	937	1420	1368.3	-0.457659	0.143378	-3.19196	0.00141309	0.0150043
ADIRF	protein_coding	0.863193	1.93297	1.24143	3.00815	7	23	10	36	17.392	0.556242	1.07463	0.517612	0.604729	0.826328
ADK	protein_coding	25.6725	26.7227	18.8781	20.8216	815	1123	587	958	852.483	-0.347646	0.15842	-2.19446	0.0282025	0.133039
ADM2	protein_coding	3.43018	2.80771	4.06614	3.48203	383	414	399	549	433.68	0.234105	0.224115	1.04457	0.29622	0.591852
ADM5	protein_coding	8.45463	6.97211	10.974	13.141	116	128	136	256	154.68	0.626549	0.340159	1.84193	0.0654854	0.236537
ADNP	protein_coding	38.4689	33.6332	34.8779	36.9335	4447	5178	3602	6066	4734.91	-0.0336038	0.116347	-0.288824	0.772716	0.917686
ADNP2	protein_coding	23.0662	22.6817	22.7193	27.0925	2364	3069	2058	3903	2767.72	0.0857573	0.14815	0.578854	0.562688	0.799524
ADO	protein_coding	16.3958	17.2387	16.1505	17.4218	1221	1691	1062	1823	1413.77	-0.0410671	0.144484	-0.284233	0.776232	0.918774
ADORA2A	protein_coding	24.7696	20.472	17.9389	16.3272	1393	1534	863	1248	1250.19	-0.493767	0.157714	-3.13077	0.00174347	0.0174976
ADORA2B	protein_coding	1.68206	2.40496	1.65287	1.80193	47	90	41	74	60.7178	-0.26142	0.537429	-0.486426	0.626665	0.839022
ADPGK	protein_coding	94.3306	84.9846	88.2157	79.8516	4174	5058	3574	5155	4439.53	-0.0944107	0.106302	-0.888133	0.374469	0.662575
ADPRH	protein_coding	1.32897	1.98185	1.60205	2.44108	100	193	105	256	154.862	0.2516	0.43229	0.582015	0.560556	0.797644
ADPRHL1	protein_coding	0.34495	1.2506	0.546851	0.973667	42	140	71	129	90.7128	0.16509	0.601552	0.27444	0.783747	0.922082
ADPRM	protein_coding	13.6313	10.8686	14.7893	13.2243	307	326	300	423	336.743	0.170674	0.245057	0.696467	0.486137	0.750607
ADPRS	protein_coding	31.7878	30.8767	34.5801	33.98	1106	1417	1059	1661	1287.42	0.0873192	0.129778	0.672834	0.501053	0.761797
ADRA2B	protein_coding	0.215955	0.115044	0.564878	1.0116	20	14	46	132	49.5693	2.2435	0.703274	3.19008	0.00142233	0.015056
ADRB2	protein_coding	1.77609	1.88039	3.52402	3.98492	68	95	120	215	120.65	1.00614	0.368107	2.73328	0.00627062	0.0456244
ADRM1	protein_coding	113.591	106.342	108.812	118.927	3417	4256	2885	5024	3808.8	0.00466135	0.117974	0.0395118	0.968482	0.991383
ADSL	protein_coding	91.073	100.785	75.8768	79.2486	3169	4633	2382	3934	3446.43	-0.322474	0.127361	-2.53196	0.0113427	0.0699676
ADSS1	protein_coding	1.06517	0.80006	1.61013	2.29549	33	35	48	109	53.8603	1.12221	0.570711	1.96633	0.0492601	0.196423
ADSS2	protein_coding	48.6484	49.5312	54.7114	57.1075	2018	2686	2014	3288	2448.35	0.148801	0.113814	1.3074	0.191075	0.466156
ADTRP	protein_coding	3.76535	7.239	2.43605	4.08042	102	267	59	164	138.94	-0.768167	0.537717	-1.42857	0.153128	0.411818
AEBP1	protein_coding	7.76118	5.11481	6.45456	5.10627	816	709	596	756	723.678	-0.196448	0.260472	-0.754199	0.45073	0.723828
AEBP2	protein_coding	16.5169	19.8043	20.8279	23.0977	1361	2042	1477	2608	1817.46	0.238109	0.158125	1.50582	0.132112	0.374831
AEN	protein_coding	34.9797	41.8833	71.4996	89.4278	2476	3925	4495	9008	4772	1.03713	0.18188	5.70228	1.18213e-08	7.17476e-07
AFAP1	protein_coding	8.70324	5.42575	6.53479	4.12894	1458	1093	936	969	1137.88	-0.425616	0.314075	-1.35514	0.175373	0.445132
AFAP1L2	protein_coding	1.2297	1.22032	1.41923	1.41678	97	127	98	158	117.582	0.169554	0.357438	0.474359	0.635244	0.843871
AFDN	protein_coding	9.14229	15.0475	8.18088	13.9762	1496	3223	1172	3194	2138.95	-0.169426	0.325922	-0.519835	0.603178	0.825222
AFF1	protein_coding	23.191	22.817	20.2085	20.2784	4203	5303	3100	4953	4313.8	-0.264516	0.096726	-2.7347	0.00624373	0.0454836
AFF4	protein_coding	19.6996	19.2948	23.4136	25.0263	3287	4329	3536	5911	4168.91	0.28249	0.10647	2.65324	0.00797243	0.0546749
AFG1L	protein_coding	1.58884	1.38662	1.67075	1.36764	265	266	246	321	274.377	0.0798608	0.284529	0.280677	0.778958	0.920103
AFG3L2	protein_coding	31.7742	34.7198	30.1377	31.4339	1984	2870	1671	2765	2267.55	-0.148762	0.133172	-1.11707	0.263965	0.558494
AFMID	protein_coding	12.9163	10.1175	7.10122	5.98121	293	292	116	156	214.424	-1.12624	0.311291	-3.61796	0.00029694	0.00423428
AFTPH	protein_coding	23.8912	24.1603	26.8544	26.8448	1593	2138	1602	2534	1928.01	0.130049	0.118172	1.10051	0.27111	0.566615
AGA	protein_coding	33.1771	28.783	43.1574	33.6914	788	855	867	1034	888.084	0.215814	0.21224	1.01684	0.309231	0.603472
AGAP2	protein_coding	44.5501	47.4486	51.0568	51.4308	6209	8670	6213	10052	7614.61	0.10992	0.10295	1.06771	0.285653	0.580633
AGAP3	protein_coding	13.4334	12.9837	9.53246	8.53772	994	1262	638	900	937.79	-0.560031	0.153187	-3.65585	0.00025633	0.00373907
AGAP4	protein_coding	12.3548	12.6018	13.4053	15.4553	800	1129	762	1427	998.282	0.143853	0.180415	0.797344	0.425251	0.705949
AGAP5	protein_coding	3.919	3.02288	4.34116	2.80656	223	228	219	226	226.658	0.00120987	0.347928	0.00347735	0.997225	0.999115
AGAP6	protein_coding	12.1629	7.70625	11.4248	8.03501	706	609	596	684	656.129	-0.0471215	0.283376	-0.166286	0.867932	0.959005
AGAP9	protein_coding	3.94997	6.18875	4.36819	12.3403	190	395	187	838	367.308	0.689784	0.518328	1.33079	0.18326	0.454779
AGBL2	protein_coding	0.633159	0.75915	1.23675	1.22221	40	64	70	110	69.2642	0.786054	0.475543	1.65296	0.0983385	0.311666
AGBL3	protein_coding	7.90195	5.72258	8.61539	5.7374	151	147	142	168	152.904	0.0534905	0.370205	0.144489	0.885114	0.964531
AGBL5	protein_coding	13.3764	13.834	12.0813	11.9685	858	1150	686	1091	928.075	-0.195728	0.148492	-1.3181	0.18747	0.46108
AGFG1	protein_coding	15.6247	15.3703	17.5125	16.5023	2230	2894	2225	3321	2626.19	0.101168	0.107308	0.942785	0.345791	0.636736
AGFG2	protein_coding	8.30743	10.2468	8.00791	8.38532	980	1597	834	1403	1169.75	-0.215502	0.186425	-1.15598	0.247691	0.541667
AGGF1	protein_coding	18.9201	19.7845	18.1769	16.8439	1418	1966	1215	1783	1569.44	-0.179988	0.132542	-1.35797	0.174474	0.444579
AGK	protein_coding	20.6368	22.1778	18.467	18.7723	1326	1555	970	1402	1300.14	-0.29737	0.142518	-2.08654	0.0369301	0.162315
AGL	protein_coding	10.9994	10.378	10.009	8.63056	1190	1559	979	1365	1258.02	-0.232651	0.142632	-1.63112	0.102865	0.320786
AGMAT	protein_coding	11.9375	12.3649	13.2044	10.1116	739	1013	725	884	834.798	-0.101911	0.196685	-0.518143	0.604358	0.826009
AGO1	protein_coding	7.01639	6.76195	7.59053	6.71358	1984	2522	1901	2686	2246.42	0.0189761	0.120446	0.157548	0.874813	0.960791
AGO2	protein_coding	24.0624	21.9127	24.1059	23.8471	7408	8870	6523	10291	8141.26	0.0187464	0.094792	0.197763	0.84323	0.949072
AGO3	protein_coding	3.67166	2.79272	3.79692	2.91399	1259	1271	1159	1413	1279.59	0.019868	0.207472	0.095762	0.92371	0.977788
AGO4	protein_coding	16.3428	13.5788	15.0121	11.7957	1691	2002	1367	1818	1708.65	-0.217286	0.148288	-1.4653	0.142839	0.394681
AGPAT1	protein_coding	0	15.8202	0	17.1879	0	1040	0	1199	470.394	0.073184	4.56258	0.0160401	0.987202	0.996334
AGPAT2	protein_coding	25.2605	26.7939	14.5973	17.8706	865	1217	443	854	821.643	-0.724677	0.195365	-3.70936	0.000207788	0.0031889
AGPAT3	protein_coding	27.7993	32.3704	26.888	29.3521	4167	6374	3541	6177	4922.93	-0.139266	0.143051	-0.973548	0.330281	0.623483
AGPAT4	protein_coding	5.96646	5.02132	6.98303	5.86994	981	1089	1017	1365	1107.28	0.192186	0.171691	1.11937	0.262983	0.557324
AGPAT5	protein_coding	11.6335	10.8522	13.2041	8.79422	713	904	596	756	737.61	-0.250106	0.188909	-1.32395	0.185521	0.45785
AGPS	protein_coding	31.9752	31.1845	30.8082	29.0714	2073	2808	1800	2783	2322.69	-0.105446	0.113327	-0.930458	0.352134	0.641947
AGRN	protein_coding	7.05025	5.01025	3.24781	2.20587	1451	1343	581	632	1012.92	-1.199	0.259827	-4.61459	3.93871e-06	0.000112729
AGRP	protein_coding	0.979949	2.27066	2.92305	2.21618	8	17	22	25	17.8679	0.969251	0.931547	1.04047	0.29812	0.593025
AGTPBP1	protein_coding	34.0827	27.2641	25.5462	21.3312	2721	2796	1830	2443	2443.74	-0.384805	0.168804	-2.2796	0.0226314	0.115043
AGTRAP	protein_coding	28.2452	35.8494	26.2465	25.621	635	1073	527	808	741.881	-0.350653	0.212209	-1.65239	0.0984544	0.311749
AHCTF1	protein_coding	19.5304	17.4573	21.7055	21.5958	2907	3366	2820	4453	3333.74	0.182628	0.114706	1.59215	0.111351	0.337322
AHCY	protein_coding	39.1088	43.4526	32.9882	34.3262	1827	2608	1389	2279	1980.14	-0.292609	0.132495	-2.20845	0.0272127	0.129757
AHCYL1	protein_coding	36.6544	40.7545	37.8517	41.0745	2573	3830	2378	4125	3138.5	-0.00108596	0.141329	-0.0076839	0.993869	0.998276
AHCYL2	protein_coding	6.07018	6.57655	8.55579	6.63077	586	841	734	897	759.144	0.217295	0.205726	1.05623	0.290862	0.586286
AHDC1	protein_coding	9.4426	9.02981	8.73808	7.2134	1676	2076	1357	1791	1712.19	-0.252153	0.145882	-1.72847	0.0839045	0.279019
AHI1	protein_coding	14.3621	12.6569	12.7849	12.8136	1071	1244	878	1419	1134.5	-0.0445981	0.147325	-0.30272	0.762103	0.911149
AHNAK	protein_coding	135.309	182.46	143.931	204.98	53422	95217	51107	116144	75295.9	0.122129	0.222844	0.548048	0.583659	0.811562
AHR	protein_coding	18.1041	22.8805	18.8573	22.7929	1980	3300	1830	3509	2560.25	-0.0126703	0.192244	-0.0659074	0.947452	0.985304
AHRR	protein_coding	14.574	12.5578	9.14645	10.2434	2030	2296	1119	2008	1830.22	-0.519418	0.153838	-3.3764	0.000734421	0.00887921
AHSA1	protein_coding	87.0851	95.9423	87.1763	100.218	1991	2940	1796	3263	2423.95	0.00611964	0.154069	0.03972	0.968316	0.991383
AICDA	protein_coding	0.928955	0.84743	1.00308	0.738253	45	53	42	50	47.4816	-0.0817926	0.567124	-0.144224	0.885324	0.964531
AIDA	protein_coding	63.3286	70.6505	66.6266	73.0724	2968	4348	2797	4844	3638.89	0.0381311	0.134802	0.282868	0.777278	0.919037
AIF1	protein_coding	7.9828	3.72484	2.36931	1.18763	39	25	11	9	21.7385	-1.67497	0.94296	-1.77629	0.0756847	0.260656
AIFM1	protein_coding	28.6941	30.1611	32.5938	34.6438	1210	1696	1230	2073	1514.25	0.160582	0.140738	1.141	0.25387	0.547646
AIFM2	protein_coding	2.03034	3.66087	3.11237	3.14097	142	338	192	310	236.564	0.0881831	0.389906	0.226165	0.821073	0.937681
AIG1	protein_coding	7.15533	5.9949	1.88165	3.51016	176	197	61	102	132.533	-1.23386	0.353226	-3.49312	0.000477411	0.00615353
AIM2	protein_coding	7.62336	9.44495	3.16522	5.66048	261	389	120	316	260.203	-0.65443	0.360074	-1.81749	0.0691427	0.245115
AIMP1	protein_coding	41.8524	36.7432	39.3343	37.2257	1765	2061	1491	2223	1862.51	-0.0644543	0.127634	-0.504994	0.613563	0.831812
AIMP2	protein_coding	18.7736	20.1092	17.1676	18.7983	409	594	344	603	474.46	-0.10928	0.211832	-0.515881	0.605937	0.827276
AIP	protein_coding	172.73	167.426	175.982	174.338	4198	5427	3838	5969	4773.39	0.007774	0.0928157	0.0837574	0.933249	0.981594
AIRE	protein_coding	1.45229	3.4624	4.41575	8.38616	97	304	259	788	333.335	1.33909	0.511341	2.61879	0.00882435	0.0585929
AJM1	protein_coding	6.55493	6.20969	4.38759	4.21816	871	1074	505	780	796.196	-0.620086	0.155881	-3.97796	6.95105e-05	0.00128371
AK1	protein_coding	2.19511	4.42575	5.37559	3.13415	108	288	234	217	210.299	0.30269	0.483102	0.626554	0.530952	0.780435
AK2	protein_coding	64.7086	69.7746	55.0537	51.245	4688	6657	3573	5286	4963	-0.360639	0.111588	-3.23188	0.00122978	0.0135309
AK3	protein_coding	22.0795	18.2797	21.328	19.1265	1567	1716	1344	1910	1621.99	-0.0327784	0.152171	-0.215406	0.829451	0.942037
AK4	protein_coding	30.9904	24.0656	15.1882	6.05872	3826	3935	1674	1061	2680.04	-1.40833	0.622629	-2.2619	0.0237033	0.118489
AK5	protein_coding	2.81126	3.55094	4.76195	5.03174	170	284	256	427	275.977	0.579743	0.278921	2.07852	0.0376617	0.163924
AK6	protein_coding	4.31845	5.14077	5.37143	6.41788	92	149	105	196	130.839	0.29385	0.373497	0.786754	0.431426	0.710234
AK9	protein_coding	3.08001	2.44682	4.40524	4.21719	217	207	280	409	276.098	0.666337	0.283968	2.34652	0.0189495	0.101428
AKAP1	protein_coding	27.1199	26.6638	24.1267	24.0742	2061	2664	1591	2528	2171.33	-0.220294	0.111824	-1.97	0.0488382	0.195191
AKAP10	protein_coding	22.9808	19.6346	25.321	21.9501	1420	1581	1362	1814	1537.06	0.0728228	0.161531	0.45083	0.652112	0.851837
AKAP11	protein_coding	20.4192	20.1579	19.2559	19.9781	3325	4340	2784	4578	3680.28	-0.0847347	0.10442	-0.811476	0.417092	0.698508
AKAP13	protein_coding	48.1665	47.5435	52.6389	49.3711	11657	15103	11316	16929	13538	0.0647247	0.0838768	0.771664	0.440313	0.716802
AKAP17A	protein_coding	62.5848	56.6001	63.1679	58.8472	4866	5790	4314	6414	5279.22	-0.00991222	0.102551	-0.0966562	0.922999	0.977389
AKAP3	protein_coding	0.789789	0.72133	1.45555	1.31758	51	62	84	121	78.4885	0.846078	0.438072	1.93137	0.0534376	0.20733
AKAP5	protein_coding	0.472239	0.555292	1.04338	1.02646	50	78	98	153	92.5196	0.965108	0.415799	2.32109	0.020282	0.105954
AKAP7	protein_coding	10.5544	7.7589	9.55654	6.40352	356	331	311	292	328.735	-0.160919	0.355066	-0.453208	0.650399	0.851584
AKAP8	protein_coding	53.9096	49.3883	63.3458	62.2838	4205	5067	4359	6835	5032.08	0.245365	0.0985805	2.48898	0.012811	0.0761847
AKAP8L	protein_coding	66.824	65.2897	75.0945	76.3192	3084	3985	3058	4949	3693.82	0.154662	0.101159	1.5289	0.126289	0.364405
AKAP9	protein_coding	28.4527	20.7567	28.096	23.4009	5935	5727	5231	6881	5945.7	0.0354735	0.175653	0.201952	0.839954	0.947597
AKIP1	protein_coding	15.0876	16.9179	12.4668	14.9228	316	481	240	446	359.429	-0.246859	0.250708	-0.984648	0.324797	0.619073
AKIRIN1	protein_coding	91.4476	76.6177	93.8223	84.1429	4290	4757	3917	5557	4593.33	0.0479057	0.128384	0.373143	0.709042	0.88096
AKIRIN2	protein_coding	30.0487	28.3274	34.2818	31.067	1071	1341	1086	1554	1247.67	0.120287	0.138166	0.870597	0.383974	0.671674
AKNA	protein_coding	170.401	171.649	213.385	197.309	23805	31700	26942	40058	30130	0.261771	0.0844614	3.0993	0.00193977	0.0189398
AKR1A1	protein_coding	79.9532	78.9182	76.3814	75.1637	2045	2719	1739	2712	2261.94	-0.115375	0.111629	-1.03356	0.301343	0.596819
AKR1B1	protein_coding	72.1685	67.9419	88.3325	79.4653	1821	2272	1987	2832	2201.43	0.226081	0.119982	1.88428	0.0595265	0.220879
AKR1C2	protein_coding	0.113674	1.29986	0.128878	0.972808	8	83	8	81	39.3288	-0.126527	1.23887	-0.10213	0.918653	0.9762
AKR1C3	protein_coding	12.5898	6.4789	15.4233	8.40946	231	159	252	220	222.752	0.289599	0.463393	0.624954	0.532001	0.780648
AKR1C8	protein_coding	1.22352	1.20073	1.05191	1.15025	59	69	46	57	57.6079	-0.310488	0.516009	-0.60171	0.547367	0.789573
AKR1E2	protein_coding	3.6073	4.76757	3.36519	4.62578	97	152	87	183	124.703	0.0719746	0.395105	0.182166	0.855453	0.954142
AKR7A2	protein_coding	36.9909	33.8199	27.8977	28.9449	1030	1226	707	1128	1007.31	-0.32741	0.147843	-2.21458	0.0267888	0.128599
AKT1	protein_coding	108.136	106.638	107.973	106.438	7781	10100	6872	10846	8737.66	-0.0343097	0.0861649	-0.398186	0.690493	0.871113
AKT1S1	protein_coding	25.2905	21.8013	31.5647	28.7109	1289	1469	1423	2032	1538.22	0.307868	0.143695	2.14252	0.0321518	0.145769
AKT2	protein_coding	70.5164	69.7813	65.3101	64.6617	6990	8497	5535	8700	7314.15	-0.147719	0.0924663	-1.59754	0.110144	0.334757
AKT3	protein_coding	8.38266	4.73039	6.59105	5.16079	564	451	404	486	481.768	-0.211375	0.312061	-0.677351	0.498183	0.759729
AKTIP	protein_coding	53.3567	51.3645	70.5142	61.103	2061	2599	2430	3276	2568.15	0.292008	0.129492	2.25502	0.024132	0.119896
ALAD	protein_coding	26.703	27.2554	29.0081	28.1641	1913	2542	1835	2830	2239.25	0.0506441	0.111682	0.453465	0.650214	0.851584
ALAS1	protein_coding	25.4502	30.124	20.2726	23.4592	1173	1817	816	1512	1289.01	-0.390333	0.185242	-2.10716	0.035104	0.15651
ALCAM	protein_coding	9.80566	7.0991	10.6856	9.3138	770	741	735	1038	817.667	0.200991	0.212904	0.944046	0.345146	0.636539
ALDH16A1	protein_coding	41.3079	38.8152	42.7736	40.4895	3343	4131	3031	4597	3719.86	0.0100648	0.0998167	0.100833	0.919683	0.976591
ALDH18A1	protein_coding	31.6863	33.6043	25.8417	25.6649	2138	2999	1543	2429	2232.06	-0.385239	0.121842	-3.16179	0.00156804	0.0162292
ALDH1B1	protein_coding	4.37942	4.85411	5.02217	4.13109	284	415	292	379	338.538	-0.0433159	0.247291	-0.175161	0.860953	0.95584
ALDH2	protein_coding	0.99234	0.897018	1.17273	0.93069	193	234	205	260	222.007	0.126922	0.286024	0.443746	0.657226	0.852982
ALDH3A2	protein_coding	18.7375	15.3583	15.5831	12.4173	1053	1199	821	1129	1043.47	-0.219887	0.164546	-1.33633	0.181442	0.452612
ALDH4A1	protein_coding	2.70031	3.04208	3.29989	3.54632	201	307	223	383	270.686	0.234491	0.265267	0.883979	0.376708	0.664507
ALDH5A1	protein_coding	1.4488	0.80047	1.55269	0.885912	150	109	142	129	136.402	0.0771973	0.494826	0.156009	0.876026	0.96144
ALDH6A1	protein_coding	3.64381	3.67415	4.19218	3.17666	364	485	373	449	415.779	-0.0271075	0.239159	-0.113345	0.909757	0.973954
ALDH8A1	protein_coding	1.68828	1.35783	1.51345	1.31191	79	86	63	87	78.3122	-0.154213	0.444512	-0.346926	0.728647	0.892382
ALDH9A1	protein_coding	39.1505	38.2828	34.4049	31.1564	1660	2150	1303	1878	1724.71	-0.268628	0.12447	-2.15816	0.0309151	0.141974
ALDOA	protein_coding	905.193	1021.16	588.644	587.563	28694	42728	16584	26208	27935.6	-0.748367	0.113254	-6.60787	3.89897e-11	4.16741e-09
ALDOC	protein_coding	178.051	191.481	55.5802	42.3925	5780	8256	1614	1956	4344.97	-1.9486	0.159911	-12.1856	3.71013e-34	7.46849e-31
ALG1	protein_coding	16.607	18.5897	20.5361	22.8468	711	1053	843	1391	974.356	0.323973	0.1662	1.9493	0.0512597	0.201338
ALG10	protein_coding	4.34502	4.11126	4.90935	4.44576	187	234	189	271	217.556	0.117047	0.270642	0.43248	0.665393	0.858429
ALG10B	protein_coding	5.53786	4.47074	5.40651	4.18256	751	824	674	821	768.004	-0.0724884	0.211337	-0.343	0.731599	0.894086
ALG11	protein_coding	12.434	11.1812	14.6459	13.6895	1444	1730	1524	2254	1715.5	0.233094	0.126206	1.84694	0.0647565	0.234944
ALG12	protein_coding	23.8009	21.3885	23.1036	22.0625	1662	1969	1484	2195	1805.38	-0.00028012	0.126463	-0.00221502	0.998233	0.999324
ALG13	protein_coding	33.5557	27.4285	29.9065	24.6332	1750	1797	1322	1704	1643.19	-0.240148	0.184624	-1.30074	0.193348	0.46984
ALG14	protein_coding	3.04947	3.45535	3.05448	3.58772	128	155	136	196	151.948	0.216452	0.319427	0.677627	0.498008	0.759558
ALG2	protein_coding	33.3464	29.1061	29.7642	28.8025	1638	1898	1300	2008	1688.17	-0.123453	0.130971	-0.942597	0.345887	0.636736
ALG3	protein_coding	26.7789	24.8261	29.5058	27.3277	831	1022	810	1197	952.095	0.0990906	0.147639	0.671168	0.502113	0.762642
ALG5	protein_coding	36.1155	36.316	33.5131	38.0508	600	811	497	902	683.842	-0.0493969	0.186418	-0.26498	0.791025	0.925571
ALG6	protein_coding	11.6839	11.2993	14.8187	12.5013	577	739	656	871	704.656	0.216998	0.180713	1.20078	0.229835	0.519354
ALG8	protein_coding	21.2309	20.3663	19.8091	19.5496	561	742	490	752	625.289	-0.0848117	0.170164	-0.498412	0.618194	0.834359
ALG9	protein_coding	12.7237	12.5065	9.72659	8.70869	775	910	523	791	740.776	-0.381941	0.165774	-2.30399	0.021223	0.109512
ALKBH1	protein_coding	10.208	7.9001	9.43899	11.5615	228	293	184	349	256.259	-0.0135973	0.270538	-0.0502604	0.959915	0.988322
ALKBH2	protein_coding	8.09425	10.5474	10.6905	11.4718	148	253	163	271	202.665	0.107328	0.316174	0.339458	0.734265	0.89517
ALKBH3	protein_coding	18.6785	20.0211	17.4519	16.3644	501	718	420	623	555.379	-0.229529	0.189181	-1.21327	0.225025	0.513965
ALKBH4	protein_coding	5.51715	6.11141	7.24604	6.56099	254	374	293	424	330.401	0.191956	0.236256	0.812495	0.416508	0.698304
ALKBH5	protein_coding	44.6371	51.3334	45.3203	53.8875	3212	4869	2871	5447	3966.83	0.00651119	0.161621	0.0402868	0.967864	0.991255
ALKBH6	protein_coding	50.3638	48.4968	56.2778	53.8195	868	1116	862	1303	1020.73	0.110225	0.140888	0.782359	0.434004	0.712408
ALKBH7	protein_coding	59.7782	56.0066	40.096	35.9459	1120	1415	676	957	1030.32	-0.642679	0.148204	-4.33646	1.44798e-05	0.000346997
ALKBH8	protein_coding	7.44624	7.32145	7.2063	8.47786	425	536	362	576	466.351	-0.0591862	0.191734	-0.308689	0.757558	0.909
ALLC	protein_coding	1.1483	0.664283	1.7793	1.30026	15	12	21	24	18.2282	0.725228	0.914284	0.793219	0.42765	0.70775
ALMS1	protein_coding	5.05602	4.67241	4.73855	4.76151	1254	1536	1046	1678	1354.77	-0.0624697	0.131381	-0.475483	0.634443	0.843405
ALOX12	protein_coding	7.16142	5.02991	6.72961	3.94303	374	348	312	291	337.669	-0.231643	0.354587	-0.653275	0.513579	0.770272
ALOX5	protein_coding	2.20279	4.08649	1.79465	5.90114	118	289	84	442	211.984	0.248285	0.623922	0.397943	0.690672	0.871113
ALOX5AP	protein_coding	113.275	157.611	93.4193	137.579	1339	2518	1007	2314	1711	-0.260408	0.266726	-0.976315	0.328909	0.622705
ALPK1	protein_coding	5.14857	4.26182	3.10376	3.08028	534	587	286	455	460.383	-0.632621	0.210179	-3.00992	0.00261316	0.0238923
ALS2	protein_coding	7.35086	8.40043	9.11025	11.0423	642	968	695	1312	874.282	0.283503	0.19853	1.42801	0.15329	0.412071
ALS2CL	protein_coding	22.5319	17.4651	24.5334	14.2153	2941	3029	2819	2610	2898.06	-0.096572	0.256076	-0.377122	0.706083	0.879423
ALX3	protein_coding	1.65025	1.55337	2.72736	3.0257	73	91	107	189	111.909	0.812622	0.375134	2.16622	0.0302947	0.139923
ALYREF	protein_coding	134.902	167.633	157.316	172.616	2699	4448	2798	4814	3579.34	0.0772438	0.165735	0.466068	0.641167	0.846895
AMACR	protein_coding	3.18728	3.08311	2.88168	1.68695	170	208	136	136	163.409	-0.436996	0.37495	-1.16548	0.243826	0.537456
AMBRA1	protein_coding	13.7084	14.2731	13.2454	13.6928	1633	2238	1397	2320	1854.6	-0.0823681	0.128097	-0.643013	0.520215	0.774898
AMD1	protein_coding	51.7329	52.2272	64.1906	72.2137	2799	3752	3110	5529	3694.89	0.363162	0.125931	2.88383	0.00392872	0.0325517
AMDHD1	protein_coding	1.13184	0.654784	0.617913	0.409722	43	33	21	22	30.3521	-0.830657	0.758852	-1.09462	0.273682	0.569036
AMDHD2	protein_coding	34.8628	30.2434	49.9513	47.168	2829	3228	3578	5441	3715.57	0.547938	0.116277	4.71237	2.44856e-06	7.375e-05
AMER1	protein_coding	2.95037	2.46253	3.65143	2.65798	558	615	612	713	626.514	0.185676	0.232486	0.798654	0.424491	0.705228
AMFR	protein_coding	31.8776	29.8246	30.5969	28.9284	2252	2732	1967	2852	2422.19	-0.0629479	0.117062	-0.53773	0.590763	0.816556
AMH	protein_coding	3.22402	2.37199	5.09568	5.54935	147	142	204	354	207.349	0.892269	0.315103	2.83168	0.00463044	0.0362453
AMIGO1	protein_coding	2.50723	1.60662	4.23152	2.92321	278	235	416	459	351.79	0.767338	0.332651	2.30673	0.0210696	0.109125
AMIGO2	protein_coding	7.60194	8.5924	12.8975	12.2188	462	700	718	1064	721.707	0.616978	0.184128	3.35082	0.000805733	0.00953148
AMIGO3	protein_coding	11.9007	10.3698	17.4943	19.4769	838	960	1082	1925	1171.34	0.693423	0.164246	4.22186	2.42292e-05	0.000533041
AMMECR1	protein_coding	7.73431	7.43558	8.29707	7.82272	692	880	661	986	792.854	0.0524487	0.155334	0.337651	0.735626	0.896106
AMMECR1L	protein_coding	17.4495	16.639	17.8761	16.6235	1294	1531	1060	1639	1361.46	-0.0914526	0.134442	-0.68024	0.496353	0.758278
AMN1	protein_coding	2.60566	1.97052	3.70738	3.33379	201	200	253	320	243.752	0.504543	0.302559	1.66758	0.0953982	0.305547
AMOTL1	protein_coding	3.96727	2.84456	1.4911	1.16113	616	572	271	302	444.771	-1.05157	0.294411	-3.57178	0.000354559	0.00484979
AMPD2	protein_coding	51.2036	52.0282	43.0804	42.6869	4464	5966	3295	5202	4644.23	-0.314336	0.097404	-3.22713	0.00125037	0.0136408
AMPD3	protein_coding	16.4652	14.6157	15.729	10.7462	1443	1690	1222	1336	1427.93	-0.267353	0.21057	-1.26966	0.204205	0.48592
AMT	protein_coding	18.7048	17.4629	18.7721	16.3554	779	952	686	957	835.198	-0.083829	0.162797	-0.514931	0.606601	0.827669
AMY2B	protein_coding	18.0749	11.8642	19.91	13.4692	638	558	627	671	632.727	0.121725	0.295949	0.411304	0.68085	0.865662
AMZ1	protein_coding	4.63523	4.19362	7.20012	7.74428	246	272	269	433	300.013	0.402485	0.24485	1.6438	0.100217	0.315709
AMZ2	protein_coding	66.3004	76.3347	65.1126	79.9737	1829	2757	1639	3084	2253.14	0.00821384	0.168048	0.0488779	0.961017	0.988853
ANAPC1	protein_coding	19.884	19.2102	19.7708	21.9247	2703	3406	2425	3941	3059.3	0.0317216	0.105875	0.299614	0.764472	0.912471
ANAPC10	protein_coding	14.0378	13.6885	12.2792	12.7072	407	456	303	463	402.58	-0.200206	0.215604	-0.928582	0.353106	0.642539
ANAPC11	protein_coding	62.7726	65.7968	64.0785	72.3885	772	1019	733	1263	924.142	0.124445	0.15813	0.786979	0.431294	0.710234
ANAPC13	protein_coding	28.6204	29.0848	32.8426	35.0408	557	741	607	1021	714.399	0.298911	0.168568	1.77324	0.0761886	0.261943
ANAPC15	protein_coding	101.509	101.361	126.282	126.632	1176	1613	1355	2094	1529.43	0.292817	0.128495	2.27881	0.0226781	0.115135
ANAPC16	protein_coding	50.271	48.3186	53.1869	46.4063	2895	3713	2717	3775	3238.47	-0.0288292	0.116273	-0.247944	0.804177	0.930853
ANAPC2	protein_coding	54.6369	45.947	67.5473	62.456	3247	3584	3460	5058	3798.24	0.294953	0.128193	2.30085	0.0214001	0.109985
ANAPC4	protein_coding	40.1864	38.4866	41.5138	43.856	1513	1939	1421	2393	1776.98	0.112574	0.126561	0.88949	0.37374	0.66159
ANAPC5	protein_coding	93.2092	93.572	93.2864	93.6184	4508	5974	4015	6387	5120.46	-0.0315348	0.0953579	-0.3307	0.740871	0.899553
ANAPC7	protein_coding	24.5144	25.7329	28.6804	26.8609	1169	1560	1247	1851	1433.34	0.172863	0.129219	1.33775	0.180979	0.452372
ANG	protein_coding	2.39939	1.69487	1.23582	1.01444	39	42	17	28	31.1716	-0.888574	0.685924	-1.29544	0.195168	0.472299
ANGEL1	protein_coding	7.24488	6.11321	7.50564	6.28901	775	867	739	931	826.573	0.0237956	0.196637	0.121013	0.903681	0.971781
ANGEL2	protein_coding	19.2629	13.6197	20.0374	17.0189	1088	1050	1039	1364	1135.5	0.149822	0.208393	0.718937	0.47218	0.740251
ANGPTL6	protein_coding	5.11977	4.34917	2.07027	1.74154	260	296	87	123	190.35	-1.42241	0.301643	-4.71554	2.41071e-06	7.27913e-05
ANK1	protein_coding	1.46757	1.24997	3.60283	3.10871	297	286	622	868	514.662	1.32741	0.237395	5.59156	2.25033e-08	1.25831e-06
ANK3	protein_coding	5.75272	6.04613	5.07272	5.21212	1021	1399	800	1323	1111.02	-0.211964	0.146231	-1.44951	0.147195	0.402039
ANKAR	protein_coding	2.06868	1.5671	2.11279	1.65389	123	132	118	145	129.617	0.0431683	0.371777	0.116113	0.907563	0.973024
ANKDD1A	protein_coding	20.0144	2.12155	19.0055	3.38332	1217	171	1027	290	758.389	-0.0133548	1.59903	-0.00835182	0.993336	0.998198
ANKEF1	protein_coding	3.79432	3.30103	3.34099	2.84095	378	439	305	414	381.419	-0.193439	0.224999	-0.859733	0.389936	0.675994
ANKFY1	protein_coding	26.5834	25.7532	27.9635	27.4612	4185	5351	3902	6105	4800.21	0.0485005	0.092745	0.522945	0.601013	0.823598
ANKH	protein_coding	30.1535	35.4797	36.8281	41.0099	3076	4190	3184	5354	3857.36	0.206375	0.113076	1.82511	0.0679846	0.242289
ANKHD1	protein_coding	50.7639	47.4931	54.395	53.8315	6599	7850	6412	9385	7471.54	0.111408	0.100928	1.10383	0.269666	0.564769
ANKHD1-EIF4EBP3	protein_coding	12.453	11.5153	15.8269	15.1126	2083	2539	2346	3571	2594.36	0.335386	0.109439	3.0646	0.00217965	0.0205992
ANKIB1	protein_coding	21.9934	21.1077	23.3334	22.1859	2538	3222	2400	3616	2899.07	0.0465646	0.103743	0.448846	0.653543	0.851837
ANKLE1	protein_coding	2.42894	2.89336	2.63045	2.91535	167	260	152	282	208.361	-0.00518807	0.306376	-0.0169337	0.98649	0.996223
ANKLE2	protein_coding	74.9674	63.0721	63.0034	62.3231	4456	5335	3966	5999	4871.68	0.00376233	0.100752	0.0373425	0.970212	0.992156
ANKMY1	protein_coding	17.6446	18.6196	15.9473	15.5598	1226	1674	1047	1565	1354.88	-0.160141	0.133722	-1.19756	0.231086	0.52072
ANKMY2	protein_coding	14.4237	12.5225	11.313	10.9815	595	688	418	641	578.277	-0.303045	0.18335	-1.65282	0.0983673	0.311666
ANKRA2	protein_coding	18.9322	20.1235	22.6679	22.2823	613	900	668	1072	794.453	0.188123	0.171858	1.09465	0.273672	0.569036
ANKRD10	protein_coding	126.688	93.2935	112.332	91.8079	4800	4672	3733	4830	4515.05	-0.161455	0.178956	-0.902205	0.366948	0.654653
ANKRD11	protein_coding	73.5284	59.6508	76.7317	67.7447	13502	14192	13470	18811	14905.4	0.200227	0.136838	1.46324	0.143401	0.395723
ANKRD12	protein_coding	66.8411	58.7971	59.3756	60.0355	9956	11478	7917	12399	10291.9	-0.107555	0.102452	-1.04981	0.293806	0.589662
ANKRD13A	protein_coding	60.1613	66.3221	54.1635	61.9612	4477	6510	3499	6341	5060.28	-0.190998	0.139045	-1.37365	0.169552	0.4372
ANKRD13B	protein_coding	5.53435	6.08871	3.75116	4.5625	463	676	276	529	471.752	-0.538472	0.230191	-2.33924	0.0193229	0.102181
ANKRD13C	protein_coding	28.0299	27.6364	28.8597	26.867	1760	2092	1482	2209	1862.32	-0.0816809	0.124205	-0.657629	0.510777	0.76836
ANKRD13D	protein_coding	85.6538	75.2839	109.453	95.3346	4118	4747	4614	6470	4942.83	0.308824	0.120141	2.57052	0.0101547	0.0652015
ANKRD16	protein_coding	3.79456	3.0244	3.42805	2.79061	174	185	156	199	178.353	-0.023502	0.324101	-0.0725145	0.942192	0.984648
ANKRD17	protein_coding	25.3548	24.4532	26.9263	26.4439	4209	5422	3973	6022	4828	0.0377488	0.0931313	0.405328	0.685236	0.868536
ANKRD23	protein_coding	13.7391	10.2215	10.7904	7.44975	852	838	591	653	739.997	-0.434021	0.256583	-1.69154	0.090733	0.295267
ANKRD24	protein_coding	2.47871	1.62604	3.6776	2.92628	233	201	308	383	282.759	0.651872	0.323848	2.0129	0.0441254	0.182949
ANKRD26	protein_coding	10.0697	8.08602	8.52666	6.85245	1294	1329	1000	1262	1222.46	-0.221486	0.19764	-1.12065	0.262436	0.557078
ANKRD27	protein_coding	21.498	22.5157	22.3175	21.5967	1950	2694	1792	2766	2256.96	-0.0396595	0.117649	-0.337101	0.736041	0.89634
ANKRD28	protein_coding	17.1759	19.2485	17.4531	16.1075	1847	2642	1655	2379	2096.04	-0.153534	0.132959	-1.15475	0.248193	0.542202
ANKRD33B	protein_coding	2.2243	2.15796	2.58049	3.37357	478	605	484	1008	621.305	0.399791	0.227354	1.75845	0.0786707	0.267453
ANKRD34A	protein_coding	1.88693	2.29648	2.5868	3.17096	165	264	199	391	245.206	0.424627	0.304086	1.3964	0.162593	0.426114
ANKRD36	protein_coding	33.9074	24.3472	29.6985	23.2706	3527	3269	2659	3301	3205.5	-0.203192	0.203594	-0.998027	0.318266	0.612398
ANKRD36B	protein_coding	18.9628	18.7892	14.8041	16.9193	1292	1649	874	1526	1306.38	-0.329736	0.144898	-2.27564	0.0228674	0.115901
ANKRD36C	protein_coding	14.7746	10.2077	10.8911	9.15636	1940	1785	1278	1711	1681.87	-0.343654	0.207528	-1.65594	0.097733	0.310473
ANKRD37	protein_coding	11.7288	11.1112	8.31821	8.67962	121	163	93	161	131.336	-0.191158	0.344784	-0.554428	0.579286	0.809527
ANKRD39	protein_coding	40.0891	44.5279	35.7243	36.723	602	900	488	781	676.891	-0.254702	0.18496	-1.37707	0.168491	0.435582
ANKRD40	protein_coding	18.575	17.1406	21.1413	22.6083	1481	1810	1501	2554	1796.76	0.264399	0.130818	2.02112	0.0432675	0.180493
ANKRD42	protein_coding	2.72436	2.21575	2.06349	2.87781	186	190	120	256	183.117	-0.081154	0.351333	-0.230989	0.817323	0.936396
ANKRD44	protein_coding	88.3191	71.7992	107.307	96.5465	9977	10725	10845	15431	11651.5	0.322204	0.128832	2.50097	0.0123855	0.0740839
ANKRD46	protein_coding	5.28192	4.35961	6.07584	4.50103	215	240	213	268	233.63	0.0788267	0.28895	0.272804	0.785004	0.923201
ANKRD49	protein_coding	39.447	34.157	37.4126	33.886	1089	1260	928	1326	1139.94	-0.0758267	0.151631	-0.500075	0.617022	0.833957
ANKRD52	protein_coding	18.0442	18.0613	20.6653	20.7759	3893	5120	3916	6327	4715.93	0.161139	0.0977939	1.64774	0.0994052	0.313798
ANKRD54	protein_coding	19.419	17.7785	22.7857	18.5399	769	918	804	1154	901.172	0.20063	0.156921	1.27854	0.20106	0.481444
ANKRD55	protein_coding	8.0489	6.10439	8.47323	5.48283	302	303	282	291	298.121	-0.0590848	0.326428	-0.181004	0.856364	0.954142
ANKRD6	protein_coding	4.16619	3.28828	2.01138	1.35676	413	431	174	188	303.367	-1.20831	0.30713	-3.93421	8.34723e-05	0.00149139
ANKRD61	protein_coding	2.40816	1.22784	2.23458	1.62078	59	40	49	56	51.9466	0.0582371	0.631137	0.0922733	0.926481	0.979045
ANKRD9	protein_coding	2.54886	2.32949	2.38842	2.12288	417	497	340	482	429.756	-0.166096	0.206494	-0.804364	0.421187	0.702598
ANKS1A	protein_coding	5.18749	4.70832	7.37644	6.57381	723	861	888	1290	929.088	0.443356	0.154334	2.87271	0.0040697	0.0333021
ANKS3	protein_coding	8.78779	8.13149	11.8956	11.7013	470	566	535	819	588.286	0.363648	0.176686	2.05816	0.0395749	0.16992
ANKS6	protein_coding	2.08296	1.5262	1.56397	1.32769	349	337	231	314	307.65	-0.356195	0.278649	-1.27829	0.201146	0.481522
ANKZF1	protein_coding	151.695	119.058	94.9964	67.0975	7187	7525	4081	4584	5875.81	-0.751491	0.191893	-3.9162	8.99569e-05	0.00158314
ANLN	protein_coding	21.8365	22.2664	20.2329	21.3183	1745	2351	1441	2401	1941.06	-0.118015	0.124925	-0.944691	0.344817	0.636317
ANO10	protein_coding	7.97872	10.0207	7.45162	7.3687	476	718	379	567	524.325	-0.337428	0.202895	-1.66306	0.0962996	0.307538
ANO6	protein_coding	20.7606	21.3356	19.7288	18.5613	2252	3051	1890	2848	2467.77	-0.173366	0.112644	-1.53906	0.12379	0.360445
ANO8	protein_coding	20.5358	18.6531	11.7982	10.2403	2544	3038	1275	1792	2143.78	-0.875476	0.12846	-6.81518	9.41428e-12	1.1258e-09
ANO9	protein_coding	127.392	104.21	115.716	89.352	8870	9575	7085	8754	8574.51	-0.219415	0.158824	-1.38149	0.167127	0.433454
ANP32A	protein_coding	120.364	129.532	113.639	115.552	5136	7365	4337	6981	5823.72	-0.158931	0.112007	-1.41893	0.155919	0.416428
ANP32B	protein_coding	614.527	594.081	566.156	553.355	14521	18670	11985	18491	15654.1	-0.141637	0.080277	-1.76435	0.0776733	0.265536
ANP32E	protein_coding	160.451	183.657	143.137	154.591	8208	12504	6579	11209	9369.96	-0.238385	0.132502	-1.79911	0.0720019	0.251486
ANPEP	protein_coding	1.99719	4.06228	0.581747	1.50473	171	460	44	182	199.903	-1.56621	0.585397	-2.67547	0.00746235	0.0521802
ANTKMT	protein_coding	9.99479	14.2727	3.78087	7.43096	162	314	54	170	165.876	-1.16501	0.483433	-2.40986	0.0159586	0.0897334
ANTXR2	protein_coding	29.3294	46.7688	25.0428	40.8725	2460	5304	1881	4694	3391.54	-0.285126	0.298874	-0.954001	0.340083	0.631635
ANTXRL	protein_coding	1.35653	0.95972	1.00005	1.15299	44	30	29	36	35.2745	-0.225527	0.717083	-0.314506	0.753137	0.906442
ANXA1	protein_coding	357.74	326.823	227.346	237.804	7426	8973	4249	6914	6783.23	-0.58663	0.0985213	-5.95435	2.6111e-09	1.83354e-07
ANXA11	protein_coding	142.881	144.877	145.57	137.181	10667	13659	10177	14792	12156.7	0.0278135	0.089706	0.310052	0.756521	0.908548
ANXA2	protein_coding	297.774	423.639	228.333	343.073	8313	15511	5731	13412	10242	-0.363871	0.243861	-1.49213	0.135666	0.381242
ANXA2R	protein_coding	49.8657	50.4087	67.9683	77.0066	828	1106	1028	1822	1163.21	0.524043	0.155355	3.3732	0.000742999	0.00896498
ANXA3	protein_coding	1.95562	0.356702	1.58336	0.302406	41	10	30	9	24.9002	-0.313714	1.23359	-0.25431	0.799256	0.929602
ANXA4	protein_coding	38.9381	46.0097	34.3815	43.9746	1922	2909	1559	3025	2276.15	-0.114063	0.176171	-0.647457	0.517336	0.773077
ANXA5	protein_coding	217.611	278.269	203.834	274.918	5951	9949	5093	10601	7586.16	-0.0594531	0.197276	-0.301371	0.763132	0.911828
ANXA6	protein_coding	288.148	385.543	284.697	336.776	17937	31689	15700	29628	22881.6	-0.152276	0.185562	-0.820624	0.411861	0.694464
ANXA7	protein_coding	69.0049	74.1221	69.7762	77.9538	2825	4027	2553	4507	3384.21	0.0134757	0.134289	0.100348	0.920068	0.976591
ANXA8	protein_coding	1.35552	1.16231	1.21123	0.938726	54	58	42	52	51.5244	-0.256108	0.548313	-0.467083	0.64044	0.846677
ANXA8L1	protein_coding	0.86035	0.640363	1.16105	0.236504	32	32	38	13	30.5015	-0.171196	0.962711	-0.177827	0.858859	0.95527
ANXA9	protein_coding	6.03826	5.25267	6.73316	4.55936	272	307	271	292	287.324	-0.0181478	0.303481	-0.0597989	0.952316	0.986085
AOAH	protein_coding	17.1007	8.77589	10.2012	5.37089	804	559	420	374	555.71	-0.768288	0.392207	-1.95889	0.0501262	0.198761
AOC2	protein_coding	0.753656	0.541768	1.71554	1.26109	45	43	91	105	71.5652	1.15627	0.504093	2.29377	0.0218039	0.111493
AOC3	protein_coding	0.525896	0.426262	1.26437	1.36426	33	39	63	128	63.2244	1.34534	0.513358	2.62066	0.00877603	0.0584005
AOPEP	protein_coding	4.88626	6.03224	5.26131	7.96161	403	602	403	897	551.996	0.313039	0.262633	1.19193	0.23329	0.523343
AP1AR	protein_coding	6.49808	6.16526	7.65382	7.76729	640	805	670	1074	782.152	0.245755	0.156639	1.56893	0.116665	0.347664
AP1B1	protein_coding	43.6162	48.3861	44.0897	46.0437	4419	6457	3923	6574	5210.85	-0.0710841	0.123543	-0.575378	0.565036	0.800806
AP1G1	protein_coding	30.4809	30.9019	36.0604	37.001	3655	4902	3846	6269	4567.34	0.218228	0.102077	2.13788	0.0325264	0.147136
AP1G2	protein_coding	184.535	170.291	170.123	147.352	9811	11928	7922	10859	10042	-0.216381	0.110003	-1.96704	0.0491781	0.19616
AP1M1	protein_coding	12.8393	13.7409	13.5184	15.2787	3531	4978	3279	5920	4302.74	0.078473	0.13447	0.583574	0.559507	0.797187
AP1S1	protein_coding	46.3365	52.7279	36.7016	43.819	1078	1639	768	1442	1193.99	-0.330656	0.186682	-1.77122	0.0765235	0.262571
AP1S2	protein_coding	50.3564	48.8616	47.5265	44.714	1542	1869	1308	1982	1651.96	-0.0729221	0.123921	-0.588458	0.556225	0.79515
AP1S3	protein_coding	2.36981	2.03636	1.93486	2.00521	158	180	115	188	157.786	-0.193338	0.317992	-0.607997	0.543189	0.787295
AP2A1	protein_coding	39.1922	42.4466	43.1484	47.3337	3262	4634	3140	5512	4025.79	0.102719	0.129662	0.792205	0.428241	0.708048
AP2A2	protein_coding	19.0127	17.5282	16.314	16.9306	1444	1718	1086	1806	1486.65	-0.16429	0.136138	-1.2068	0.227511	0.51684
AP2B1	protein_coding	70.87	84.9216	69.9348	79.0067	7565	12122	6730	12041	9318.66	-0.090604	0.154432	-0.586693	0.55741	0.795618
AP2M1	protein_coding	178.567	197.831	186.365	201.743	6997	10277	6501	11139	8499.2	0.00741514	0.124348	0.0596322	0.952449	0.986085
AP2S1	protein_coding	102.025	112.195	92.7086	113.93	1253	1850	1025	1975	1476.91	-0.0878327	0.180733	-0.485979	0.626982	0.839087
AP3B1	protein_coding	27.2906	29.616	27.7969	27.9602	2002	2821	1800	2856	2320.21	-0.0658374	0.12208	-0.539296	0.589682	0.816237
AP3B2	protein_coding	1.11223	0.94644	1.01151	0.868508	81	91	65	89	81.0022	-0.172642	0.435534	-0.396392	0.691816	0.871996
AP3D1	protein_coding	59.4362	62.8773	64.2419	66.1552	7118	10007	6901	11407	8652	0.0751704	0.106806	0.703805	0.481554	0.746763
AP3M1	protein_coding	28.3832	28.466	29.4534	27.0424	1782	2263	1597	2455	1991.43	-0.0165542	0.113263	-0.146157	0.883797	0.964531
AP3M2	protein_coding	70.2718	59.1751	40.4345	35.5346	4688	5230	2386	3353	3890.83	-0.806187	0.130913	-6.15821	7.35723e-10	5.88481e-08
AP3S1	protein_coding	110.309	98.9526	75.0629	68.41	1904	2284	1178	1677	1743.8	-0.565705	0.13111	-4.31474	1.59789e-05	0.000377677
AP3S2	protein_coding	4.52371	6.05447	6.25488	7.41998	532	938	651	1230	806.479	0.333591	0.237861	1.40246	0.160778	0.423066
AP4B1	protein_coding	44.0278	39.9864	45.0798	44.0357	1792	2079	1531	2426	1927.35	0.000815094	0.1273	0.00640296	0.994891	0.998363
AP4E1	protein_coding	8.96405	7.68483	8.5945	8.63726	1021	1144	870	1333	1078.57	-0.00369303	0.155265	-0.0237853	0.981024	0.994456
AP4M1	protein_coding	6.73012	6.55847	4.62139	5.65269	403	559	290	527	432.988	-0.270395	0.218931	-1.23507	0.216804	0.502589
AP4S1	protein_coding	3.99304	3.6119	5.58773	5.45247	236	298	309	472	323.197	0.529905	0.224605	2.35927	0.0183109	0.0989525
AP5B1	protein_coding	14.6866	15.1061	15.8541	14.2715	2566	3470	2434	3514	2951.68	-0.0258023	0.113546	-0.22724	0.820237	0.93731
AP5M1	protein_coding	8.248	8.66701	9.2837	9.49067	1513	2102	1512	2449	1852.45	0.112678	0.12705	0.886881	0.375143	0.663313
AP5S1	protein_coding	5.15426	5.13786	3.42867	3.35852	620	815	365	572	582.976	-0.633799	0.17561	-3.60912	0.000307237	0.00434012
AP5Z1	protein_coding	31.6233	30.019	43.0587	41.3277	4652	5791	5535	8516	6021.25	0.407294	0.0906517	4.49296	7.02413e-06	0.000186456
APAF1	protein_coding	18.1446	16.4359	14.4864	12.9284	1730	1976	1283	1639	1651.81	-0.34369	0.16468	-2.08702	0.0368864	0.1623
APBA2	protein_coding	4.6508	2.05693	3.12921	1.61177	372	208	185	176	243.653	-0.700294	0.491124	-1.4259	0.153897	0.412968
APBA3	protein_coding	32.4377	30.7054	33.8695	31.168	1678	2138	1511	2256	1867.8	-0.033289	0.116907	-0.284748	0.775838	0.918774
APBB1	protein_coding	46.6679	42.3814	54.4719	51.0028	2579	3293	2642	4054	3089.58	0.17112	0.101187	1.69112	0.0908142	0.295409
APBB1IP	protein_coding	66.9823	71.8425	56.2182	61.3899	3595	5094	2675	4632	3899.62	-0.27717	0.126482	-2.19137	0.0284248	0.133731
APBB3	protein_coding	35.8736	27.9419	31.0529	23.4027	1760	1807	1349	1620	1639.71	-0.264977	0.200089	-1.3243	0.185404	0.45785
APC	protein_coding	8.11603	7.18519	7.09477	7.15183	1553	1811	1200	1934	1599.06	-0.134967	0.133358	-1.01207	0.311506	0.605661
APC2	protein_coding	1.22276	1.11495	2.11905	2.2351	358	428	541	916	547.652	0.853251	0.190135	4.48761	7.20262e-06	0.000189165
APEH	protein_coding	61.1349	61.3964	63.7321	59.9555	4001	5296	3670	5527	4547.85	-0.0281438	0.0966792	-0.291105	0.770971	0.916571
APEX1	protein_coding	92.4079	94.154	89.1111	81.8672	2348	3181	2035	2952	2589.48	-0.154099	0.11593	-1.32925	0.183767	0.455663
APEX2	protein_coding	11.2116	12.0612	11.752	12.1216	782	1114	726	1195	932.051	-0.000496457	0.160006	-0.00310274	0.997524	0.999115
APH1A	protein_coding	112.383	117.768	135.926	148.216	4525	6258	4952	8597	5923.51	0.29949	0.117492	2.54903	0.0108023	0.0678296
APH1B	protein_coding	6.62917	6.54766	6.39989	5.08723	363	461	288	434	380.778	-0.207047	0.208763	-0.991782	0.321304	0.615204
API5	protein_coding	69.6296	71.9212	76.2493	78.952	4854	6384	4727	7624	5778.46	0.113063	0.0946332	1.19475	0.232185	0.522221
APIP	protein_coding	37.5065	28.7802	31.2462	25.7186	648	678	489	645	613.888	-0.23884	0.215203	-1.10984	0.267069	0.562157
APLF	protein_coding	2.05159	1.69929	1.59622	1.12961	122	134	85	95	109.466	-0.495798	0.411811	-1.20395	0.228611	0.518333
APLP2	protein_coding	19.5749	18.7071	19.3622	19.6528	1432	1815	1256	2025	1601.52	-0.0108744	0.12323	-0.0882447	0.929682	0.980528
APMAP	protein_coding	56.3915	55.1334	62.473	70.6134	2459	3182	2406	4338	3015.05	0.216757	0.131355	1.65015	0.0989117	0.312737
APOBEC2	protein_coding	1.92545	1.21628	2.1854	1.76121	57	48	58	74	59.5628	0.305358	0.545485	0.559791	0.575622	0.807516
APOBEC3B	protein_coding	18.3223	15.5901	15.2192	11.7774	529	599	393	482	500.297	-0.362951	0.228495	-1.58844	0.112186	0.33917
APOBEC3C	protein_coding	67.064	75.265	74.5488	78.811	3504	5221	3469	5840	4391.63	0.0744991	0.131471	0.566659	0.570946	0.804466
APOBEC3D	protein_coding	18.7263	17.2955	18.2968	13.0031	898	1077	756	819	890.31	-0.298614	0.227977	-1.30984	0.190249	0.46477
APOBEC3F	protein_coding	35.7146	30.7203	41.6509	47.1449	888	1034	956	1514	1079.94	0.331727	0.147541	2.24836	0.0245531	0.121289
APOBEC3G	protein_coding	77.6866	69.1197	90.4417	84.9619	2194	2613	2328	3436	2609.23	0.243523	0.115728	2.10427	0.0353546	0.157048
APOBEC3H	protein_coding	60.5339	45.3035	61.0048	44.1295	1018	1055	932	1067	1023.87	-0.0447648	0.224834	-0.199102	0.842183	0.948693
APOBR	protein_coding	55.4304	67.7307	61.4954	57.2843	5469	8852	5359	8028	6773.57	-0.0914814	0.146652	-0.623799	0.532759	0.780917
APOD	protein_coding	0.352103	1.56364	0.095869	0.371749	4	24	1	6	7.93588	-2.04617	1.62753	-1.25723	0.208672	0.491581
APOE	protein_coding	0.832097	0.669073	1.41826	2.02771	21	22	33	73	35.7087	1.21989	0.676393	1.80352	0.0713061	0.250095
APOL1	protein_coding	28.586	35.0418	36.3476	40.7981	1659	2698	1878	3363	2322.56	0.245692	0.17524	1.40203	0.160907	0.423314
APOL2	protein_coding	45.2769	56.5537	41.3415	51.5523	2526	4146	2042	4056	3076.61	-0.164897	0.192949	-0.854614	0.392765	0.678449
APOL3	protein_coding	111.161	114.203	140.387	143.78	5005	6717	5670	9206	6505.65	0.321268	0.0969131	3.31501	0.000916412	0.0105213
APOL4	protein_coding	1.28353	0.956238	2.13358	2.30197	39	45	61	104	60.7907	0.934032	0.498961	1.87195	0.061213	0.225543
APOL6	protein_coding	61.4996	63.0631	62.6108	65.6415	11127	15077	10083	16803	12974.3	0.011455	0.0981174	0.116748	0.90706	0.972995
APOLD1	protein_coding	3.74574	3.22352	3.60243	3.25706	343	389	292	420	357.694	-0.0588365	0.226619	-0.259627	0.795152	0.927489
APOM	protein_coding	3.27749	2.852	5.3774	6.35832	34	40	51	94	53.1598	0.921365	0.536257	1.71814	0.0857713	0.283277
APOO	protein_coding	8.56427	8.93436	6.26415	7.36048	135	194	92	170	143.617	-0.362018	0.343407	-1.05419	0.291794	0.587577
APOOL	protein_coding	5.1371	4.55759	4.98705	4.24364	551	649	477	645	576.408	-0.10415	0.193666	-0.537781	0.590728	0.816556
APP	protein_coding	19.6785	20.0196	22.7599	22.3934	1343	1812	1379	2150	1639.12	0.145455	0.123654	1.17631	0.239471	0.531281
APPBP2	protein_coding	10.5792	9.02592	11.86	10.0264	1152	1293	1141	1525	1271.19	0.116001	0.165335	0.70161	0.482923	0.747846
APPL1	protein_coding	24.0536	21.2757	19.5791	15.0601	2398	2804	1738	2113	2259.45	-0.424859	0.167605	-2.53488	0.0112487	0.0696012
APPL2	protein_coding	26.5423	22.3847	32.3845	28.5375	1840	2034	2208	3124	2281.72	0.44252	0.141464	3.12815	0.00175913	0.017598
APRT	protein_coding	177.248	176.881	182.542	164.89	2641	3506	2446	3484	2978.47	-0.0560195	0.113746	-0.492496	0.622369	0.836156
APTX	protein_coding	18.6606	18.79	17.9659	17.4679	649	873	555	864	721.708	-0.117329	0.162267	-0.723062	0.469642	0.738372
AQP11	protein_coding	2.36285	1.81003	3.13666	2.81808	66	67	79	111	80.2563	0.491056	0.447181	1.09812	0.272154	0.567422
AQP3	protein_coding	123.243	160.404	211.497	231.101	4347	7630	6812	12006	7439.33	0.639836	0.17912	3.5721	0.000354124	0.00484934
AQP7	protein_coding	0.221278	0.538342	1.14435	1.12622	13	41	55	86	47.0912	1.42476	0.695141	2.0496	0.0404037	0.172437
AQR	protein_coding	12.6973	12.5925	14.9701	14.6294	2151	2821	2256	3502	2633.86	0.193931	0.106056	1.82857	0.0674636	0.241215
AR	protein_coding	0.922468	0.70576	1.42643	1.12802	79	90	110	152	106.872	0.620127	0.383827	1.61564	0.106171	0.327796
ARAF	protein_coding	90.4981	83.8278	88.6829	80.9012	4367	5469	3713	5606	4718.46	-0.0954777	0.0945988	-1.00929	0.312835	0.607073
ARAP1	protein_coding	61.2132	57.9511	48.3421	43.5247	7698	9573	5291	7629	7459.79	-0.430026	0.0968103	-4.44194	8.91505e-06	0.000223394
ARAP2	protein_coding	20.9668	19.8778	19.3668	20.0756	2603	3051	2085	3505	2759.51	-0.0552657	0.123592	-0.447162	0.654758	0.851837
ARAP3	protein_coding	7.72521	5.59091	5.03679	2.57357	961	912	552	464	736.919	-0.836608	0.333204	-2.51079	0.012046	0.0726594
ARCN1	protein_coding	68.1493	68.9264	59.4828	65.0869	5004	6676	3822	6672	5412.45	-0.188153	0.115044	-1.63548	0.101948	0.318687
AREG	protein_coding	1.63537	1.7113	1.69106	0.732256	30	42	28	19	30.2411	-0.517866	0.791969	-0.653897	0.513178	0.770103
AREL1	protein_coding	17.7094	18.1166	17.2887	17.1632	1899	2534	1576	2530	2092.72	-0.131691	0.116239	-1.13293	0.257242	0.551333
ARF1	protein_coding	306.812	312.528	293.937	305.105	11563	15623	9881	16206	13034.8	-0.0829798	0.0942123	-0.880774	0.37844	0.666006
ARF3	protein_coding	47.2213	56.8258	48.834	53.2768	4148	6619	3810	6653	5150.9	-0.0598947	0.154154	-0.388537	0.697619	0.874322
ARF4	protein_coding	102.454	95.2205	88.8313	98.1769	2436	3011	1891	3294	2600.87	-0.110572	0.125623	-0.880188	0.378758	0.666066
ARF5	protein_coding	176.158	165.282	168.498	180.455	3419	4283	2949	4939	3818.11	0.00168976	0.107704	0.0156888	0.987483	0.996334
ARF6	protein_coding	180.644	180.588	198.324	195.651	12266	16207	11961	18692	14508.1	0.0883369	0.0833878	1.05935	0.28944	0.584406
ARFGAP1	protein_coding	83.7486	71.0202	87.0167	79.1619	5157	5838	4789	6805	5598.11	0.0594527	0.120502	0.493374	0.621749	0.835824
ARFGAP2	protein_coding	75.087	72.1019	76.4262	73.5254	4704	5965	4245	6527	5273.39	-0.00533624	0.0911541	-0.0585408	0.953318	0.986088
ARFGAP3	protein_coding	58.6316	54.962	41.8693	40.3417	2688	3365	1717	2633	2562.96	-0.496542	0.106798	-4.64936	3.32968e-06	9.66727e-05
ARFGEF1	protein_coding	25.3291	24.7586	22.8664	22.57	3288	4222	2634	4139	3508.93	-0.170311	0.0988225	-1.7234	0.0848162	0.281509
ARFGEF2	protein_coding	16.5101	15.4635	20.5302	19.2735	2853	3528	3146	4713	3507.81	0.283099	0.101937	2.7772	0.00548303	0.0413125
ARFIP1	protein_coding	8.35783	9.09866	6.70529	6.9026	434	626	313	512	460.63	-0.378917	0.205125	-1.84725	0.0647114	0.234896
ARFIP2	protein_coding	47.8322	44.5509	51.8522	47.6981	1730	2139	1681	2461	1976.74	0.0841408	0.119033	0.706867	0.479649	0.74585
ARFRP1	protein_coding	35.7548	33.7689	31.0654	33.1883	1636	2106	1322	1932	1725.01	-0.212397	0.122162	-1.73865	0.0820966	0.275128
ARG1	protein_coding	1.07333	0.606061	2.48312	2.29541	22	17	43	65	36.3869	1.41834	0.681986	2.07972	0.037551	0.163851
ARG2	protein_coding	2.25845	4.33969	1.91232	2.83587	72	185	55	129	104.122	-0.50353	0.541524	-0.929838	0.352455	0.641985
ARGFX	protein_coding	1.06483	0.632614	1.03811	0.962802	97	77	85	125	95.8841	0.221593	0.460659	0.481035	0.630491	0.840609
ARGLU1	protein_coding	180.873	150.767	207.06	181.175	9462	10499	9732	13338	10689.6	0.195603	0.127223	1.53747	0.124177	0.360999
ARHGAP1	protein_coding	36.8518	40.4639	48.6326	47.5514	2937	4259	3398	5334	3895.83	0.268155	0.118511	2.2627	0.0236544	0.118451
ARHGAP10	protein_coding	5.04021	9.2083	4.38675	8.30312	323	756	229	721	473.912	-0.252125	0.433716	-0.581314	0.561029	0.797846
ARHGAP11A	protein_coding	17.0841	20.6874	17.397	23.585	1384	2279	1275	2813	1854.65	0.108452	0.228838	0.473923	0.635555	0.844006
ARHGAP11B	protein_coding	6.48078	8.54309	7.33417	8.88281	244	467	245	512	350.864	0.0610338	0.323548	0.188639	0.850376	0.952304
ARHGAP12	protein_coding	9.46698	7.67259	10.0486	8.90179	764	814	727	1020	825.96	0.126515	0.186076	0.67991	0.496561	0.758299
ARHGAP15	protein_coding	175.909	169.389	176.054	167.32	4335	5529	3888	5808	4817.67	-0.0392498	0.0945416	-0.415159	0.678025	0.864713
ARHGAP17	protein_coding	18.068	17.7163	16.925	19.5615	1234	1582	1021	1915	1399.17	0.0133949	0.161625	0.0828765	0.93395	0.981599
ARHGAP18	protein_coding	15.8639	19.1508	6.19231	5.74669	1131	1805	394	578	955.539	-1.5884	0.189176	-8.3964	4.60394e-17	1.54462e-14
ARHGAP19	protein_coding	22.6056	22.9062	22.3777	24.2557	2322	3115	2045	3534	2687.76	0.00572103	0.124101	0.0460997	0.963231	0.989361
ARHGAP21	protein_coding	15.4425	11.5985	14.7017	9.92351	2012	2058	1712	1869	1928.99	-0.170425	0.220618	-0.772488	0.439825	0.716361
ARHGAP25	protein_coding	58.5073	56.848	101.146	104.469	3361	4265	4949	7945	5023.83	0.732183	0.0949244	7.71332	1.22584e-14	2.69195e-12
ARHGAP26	protein_coding	8.57122	7.17509	9.25023	7.38137	1039	1264	1050	1289	1157.18	0.0328312	0.180337	0.182055	0.85554	0.954142
ARHGAP27	protein_coding	9.21125	30.0379	11.9123	33.5216	759	3451	855	4102	2065.46	0.162183	1.09472	0.148151	0.882224	0.964398
ARHGAP30	protein_coding	269.233	282.106	341.983	350.344	27475	38047	30894	50671	35926.8	0.294601	0.0957941	3.07535	0.00210253	0.0201224
ARHGAP31	protein_coding	0.934964	0.917525	2.15208	1.84892	188	245	385	528	332.855	1.07527	0.233348	4.60803	4.06508e-06	0.000116071
ARHGAP33	protein_coding	69.2318	57.7102	47.8287	45.3383	4961	5326	3201	4855	4544.33	-0.384271	0.131776	-2.91609	0.00354452	0.0302978
ARHGAP35	protein_coding	14.3882	16.7828	15.4344	16.2346	2844	4335	2618	4454	3466.99	-0.0402457	0.142583	-0.282262	0.777743	0.919407
ARHGAP4	protein_coding	268.839	239.427	305.678	259.355	22637	26584	22703	30741	25481.8	0.112421	0.114697	0.98016	0.327007	0.621494
ARHGAP45	protein_coding	373.832	334.263	506.666	448.262	39139	46052	45535	64809	48374	0.359367	0.100824	3.56431	0.000364817	0.0049453
ARHGAP5	protein_coding	10.009	7.99886	7.16169	5.31061	1475	1553	939	1104	1272.16	-0.563017	0.207614	-2.71185	0.00669096	0.0481319
ARHGAP9	protein_coding	195.073	181.101	194.583	162.94	9237	11398	8142	10839	9827.65	-0.120083	0.117285	-1.02386	0.3059	0.600466
ARHGDIA	protein_coding	529.195	548.399	536.013	586.031	23726	32623	21433	37244	28033.4	0.0276604	0.108281	0.255451	0.798375	0.929244
ARHGDIB	protein_coding	1745.26	1952.64	2035.58	2164.94	33556	50844	35672	59714	43766.1	0.159892	0.123191	1.29792	0.194314	0.47124
ARHGEF1	protein_coding	552.073	452.116	733.121	608.836	47779	51884	55715	73996	57107.4	0.36997	0.134502	2.75067	0.00594738	0.043894
ARHGEF11	protein_coding	17.8088	16.4445	26.3967	21.223	2151	2633	2835	3656	2803.3	0.444516	0.142232	3.1253	0.00177626	0.0176785
ARHGEF12	protein_coding	2.46418	2.19208	4.2388	3.0678	481	538	729	823	646.303	0.623301	0.238312	2.61549	0.00891008	0.0589031
ARHGEF18	protein_coding	66.7098	61.3807	94.4866	77.6164	10765	12984	13532	17832	13689.5	0.401427	0.1208	3.32306	0.000890361	0.0103203
ARHGEF19	protein_coding	4.0865	4.26919	4.41849	4.35963	331	458	314	498	392.043	0.0248231	0.210369	0.117998	0.906069	0.972327
ARHGEF2	protein_coding	32.8546	31.2716	39.5176	31.5194	3238	4066	3425	4381	3754.9	0.103683	0.138278	0.749812	0.453368	0.725461
ARHGEF25	protein_coding	1.07844	1.24964	0.465909	0.460975	64	99	21	39	54.2422	-1.46755	0.547387	-2.68102	0.00733986	0.0514814
ARHGEF3	protein_coding	54.559	61.6595	70.058	81.021	3510	5274	4030	7462	4905.56	0.355198	0.151392	2.34621	0.0189656	0.101447
ARHGEF35	protein_coding	3.66044	2.55885	3.53361	2.28649	182	171	156	161	169.88	-0.142058	0.391202	-0.363131	0.716507	0.88481
ARHGEF39	protein_coding	5.68934	5.48397	5.67868	4.53811	447	570	396	505	476.335	-0.167331	0.214204	-0.781176	0.434699	0.712812
ARHGEF6	protein_coding	105.87	110.817	103.47	98.9013	9386	13002	8156	12368	10535.1	-0.134885	0.0957523	-1.40869	0.158927	0.421133
ARHGEF7	protein_coding	44.7803	40.7959	36.5164	34.4886	4014	4842	3093	4512	4068	-0.235407	0.106394	-2.21259	0.0269257	0.128963
ARHGEF9	protein_coding	6.45094	7.53065	6.90318	6.58115	701	1070	661	999	839.888	-0.0951125	0.17776	-0.53506	0.592608	0.818487
ARID1A	protein_coding	42.703	41.9268	43.8955	42.8223	9054	11652	8169	12766	10228	-0.0044929	0.083622	-0.0537287	0.957151	0.987325
ARID1B	protein_coding	21.0746	19.6642	25.3978	22.2014	3952	4957	4246	6025	4738.45	0.197101	0.105351	1.8709	0.0613594	0.225876
ARID2	protein_coding	22.146	19.1232	19.0273	17.4268	3003	3367	2299	3316	2970.46	-0.202244	0.129861	-1.55739	0.119379	0.352532
ARID3A	protein_coding	13.751	11.9302	9.05827	7.1601	2083	2387	1188	1525	1789.52	-0.721849	0.160693	-4.4921	7.05258e-06	0.000186801
ARID3B	protein_coding	35.1311	38.5251	23.2715	26.18	3536	5108	2072	3737	3518.69	-0.604898	0.141337	-4.27982	1.87044e-05	0.000431953
ARID4A	protein_coding	33.5287	29.3728	32.6345	28.8422	2615	3118	2301	3380	2819.64	-0.0308317	0.11437	-0.269579	0.787485	0.924334
ARID4B	protein_coding	45.4346	43.2698	42.9745	45.849	3812	4730	3314	5167	4186.75	-0.0333927	0.0966973	-0.345332	0.729845	0.892665
ARID5A	protein_coding	141.061	121.987	105.112	101.389	8971	9883	6117	9347	8489.36	-0.316496	0.117434	-2.69509	0.00703692	0.0498779
ARID5B	protein_coding	47.4398	52.4665	34.0299	44.6807	6499	9435	4155	8661	6945.77	-0.366967	0.174236	-2.10615	0.0351912	0.156584
ARIH1	protein_coding	7.03182	6.63234	7.77926	7.32496	2763	3438	2714	4061	3197.21	0.110914	0.103334	1.07335	0.283114	0.578646
ARIH2	protein_coding	50.2672	50.9379	60.8643	60.7603	3613	4847	3623	5839	4387.59	0.140104	0.10101	1.38702	0.165435	0.430536
ARL1	protein_coding	18.8417	18.3254	19.272	19.7503	948	1224	867	1409	1089.97	0.0420266	0.140088	0.300002	0.764176	0.912299
ARL10	protein_coding	8.34605	5.71236	5.93603	4.22635	1019	980	668	671	845.945	-0.557488	0.278566	-2.00128	0.0453622	0.18585
ARL13A	protein_coding	0.745383	0.77892	1.11457	0.318513	12	10	9	6	9.59213	-0.497401	1.25371	-0.396743	0.691557	0.87179
ARL13B	protein_coding	3.63079	3.15357	4.39554	3.95061	218	254	237	336	258.696	0.265201	0.256327	1.03462	0.300845	0.596402
ARL14EP	protein_coding	29.9082	25.7913	30.3174	27.7127	1088	1240	979	1427	1171.41	0.0272537	0.150992	0.180498	0.856762	0.954322
ARL15	protein_coding	5.34106	4.97232	5.95928	6.5913	244	296	254	443	302.09	0.328427	0.241507	1.35991	0.173859	0.443479
ARL16	protein_coding	36.9768	26.6311	49.1235	33.9396	1019	951	1205	1282	1129.3	0.346664	0.259506	1.33586	0.181594	0.452785
ARL17A	protein_coding	8.78687	13.1486	6.4092	9.67456	754	1319	527	993	866.877	-0.469277	0.23298	-2.01424	0.0439846	0.182559
ARL17B	protein_coding	1.26912	14.5159	1.23065	11.211	44	1295	39	1227	556.762	-0.202086	2.16204	-0.0934701	0.92553	0.978515
ARL2	protein_coding	42.8038	45.5666	46.3265	56.4552	711	1029	701	1336	913.88	0.188307	0.192068	0.980417	0.32688	0.621386
ARL2BP	protein_coding	42.2914	44.7419	53.1498	60.4883	1349	1894	1519	2736	1820.25	0.358033	0.149863	2.38907	0.0168911	0.0934971
ARL3	protein_coding	2.79612	2.98689	3.06493	3.06006	220	312	214	342	266.105	0.0478647	0.2508	0.190848	0.848645	0.951841
ARL4A	protein_coding	14.2734	19.0988	17.819	20.2797	625	1110	702	1255	891.498	0.160308	0.227603	0.704332	0.481226	0.746763
ARL4C	protein_coding	337.092	444.086	524.311	630.662	27492	47827	37845	72223	44581.9	0.522723	0.182135	2.86998	0.00410502	0.0334777
ARL4D	protein_coding	2.18202	1.80433	3.25149	3.05864	70	77	93	139	93.5706	0.632519	0.406726	1.55515	0.119911	0.35351
ARL5A	protein_coding	25.8702	23.6118	29.1128	27.9439	2036	2467	2056	3121	2384.61	0.180156	0.112606	1.59987	0.109627	0.333771
ARL5B	protein_coding	51.9601	39.7626	44.8147	38.0817	5553	5624	4278	5728	5287.23	-0.177377	0.160814	-1.103	0.270029	0.564995
ARL6	protein_coding	2.36671	2.64403	3.14925	2.33987	128	164	139	178	151.244	0.125103	0.331664	0.377198	0.706027	0.879423
ARL6IP1	protein_coding	189.745	212.305	206.136	234.106	6713	9941	6519	11699	8463.26	0.100414	0.136089	0.737853	0.460604	0.730365
ARL6IP4	protein_coding	276.918	285.452	263.19	274.446	5325	7384	4570	7438	6045.53	-0.101878	0.104461	-0.975272	0.329426	0.622942
ARL6IP5	protein_coding	202.693	233.978	192.87	209.552	6528	9981	5551	9508	7678.44	-0.151944	0.135718	-1.11956	0.262903	0.557324
ARL6IP6	protein_coding	30.1496	29.6605	21.5333	23.8159	1007	1376	662	1201	1034.58	-0.391332	0.166929	-2.3443	0.0190629	0.101761
ARL8A	protein_coding	28.5626	28.93	34.7968	39.0926	1068	1442	1159	2072	1395.95	0.328571	0.151323	2.17132	0.0299072	0.13877
ARL8B	protein_coding	39.9091	38.9382	42.4657	47.7583	1827	2358	1737	3076	2193.47	0.163488	0.132937	1.22981	0.218768	0.505128
ARMC1	protein_coding	20.2917	20.2839	21.9375	23.3226	936	1233	912	1513	1123.47	0.134169	0.14226	0.943129	0.345615	0.63672
ARMC10	protein_coding	25.3956	22.529	23.8996	23.6154	798	1000	713	1106	889.495	-0.00459208	0.148023	-0.0310227	0.975251	0.993261
ARMC12	protein_coding	1.14649	1.52974	1.90065	1.92572	78	113	94	152	106.688	0.349066	0.380073	0.918418	0.3584	0.647049
ARMC2	protein_coding	3.61161	4.6641	3.3935	3.46031	224	311	198	269	247.358	-0.191503	0.264801	-0.723195	0.46956	0.73836
ARMC5	protein_coding	21.8459	21.5027	22.159	23.7818	2259	2896	1951	3365	2558.52	0.00944083	0.12217	0.0772761	0.938404	0.983602
ARMC6	protein_coding	45.5808	26.8965	58.8364	26.8951	2420	1907	2767	2053	2375.61	0.20647	0.61062	0.338132	0.735263	0.895935
ARMC7	protein_coding	9.6168	10.0581	11.3182	10.5628	370	512	385	632	463.958	0.184091	0.198687	0.926538	0.354166	0.643154
ARMC8	protein_coding	22.334	21.2164	23.5201	24.1201	1357	1658	1297	2071	1567.75	0.132198	0.125665	1.05199	0.292803	0.589001
ARMCX3	protein_coding	38.9056	31.0385	23.6604	20.2284	2276	2396	1239	1667	1890.35	-0.700536	0.167079	-4.19284	2.75488e-05	0.00059082
ARMCX4	protein_coding	2.27354	0.966734	2.15012	1.49949	250	211	212	283	239.815	0.070617	0.336403	0.209918	0.833732	0.945123
ARMCX5	protein_coding	7.69774	8.3353	12.0415	9.17741	367	530	515	619	504.86	0.365254	0.23362	1.56346	0.117945	0.349924
ARMCX5-GPRASP2	protein_coding	1.25795	1.09364	1.79447	1.47129	111	137	151	194	147.444	0.479895	0.336407	1.42653	0.153715	0.41265
ARMCX6	protein_coding	39.1322	37.9092	29.6123	30.7353	822	1042	580	911	824.975	-0.344241	0.152336	-2.25975	0.0238367	0.118918
ARMH1	protein_coding	17.522	21.2371	11.1052	10.529	575	908	319	482	558.388	-0.887567	0.211023	-4.20602	2.59911e-05	0.000565623
ARMH2	protein_coding	3.52216	2.09472	4.18379	4.60242	35	28	38	65	40.9245	0.641132	0.639043	1.00327	0.315731	0.609946
ARMH3	protein_coding	15.4818	17.9279	15.8234	17.8438	1082	1655	1037	1757	1345.59	0.012004	0.164995	0.0727536	0.942002	0.984648
ARMT1	protein_coding	17.5549	18.4194	16.9894	18.4547	610	851	527	902	704.801	-0.058348	0.176678	-0.33025	0.741211	0.899612
ARNT	protein_coding	35.8186	35.9673	26.1931	24.9907	3288	4369	2136	3250	3207.79	-0.521363	0.103238	-5.05009	4.41599e-07	1.65641e-05
ARNTL	protein_coding	19.3345	16.965	21.3254	18.6107	964	1129	922	1273	1063.28	0.0583749	0.158252	0.368874	0.712222	0.88214
ARNTL2	protein_coding	4.53588	5.23985	4.04135	5.37189	536	819	424	899	644.268	-0.0838073	0.243656	-0.343957	0.730878	0.893554
ARPC1A	protein_coding	29.6454	28.9667	30.3641	31.3825	857	1113	781	1277	986.566	0.0372364	0.145762	0.255461	0.798367	0.929244
ARPC1B	protein_coding	416.411	483.001	496.131	550.057	13200	20196	13844	24445	17393	0.173361	0.13694	1.26596	0.205527	0.487405
ARPC2	protein_coding	764.56	834.237	803.641	887.553	17449	25393	16405	28681	21384.7	0.0469341	0.121927	0.384935	0.700286	0.876119
ARPC3	protein_coding	515.156	581.946	501.8	545.32	6345	9672	5654	9563	7601.78	-0.0916108	0.133044	-0.688577	0.491089	0.754532
ARPC4	protein_coding	199.763	236.491	220.565	264.697	5471	8622	5430	10254	7193.2	0.122966	0.162807	0.755286	0.450077	0.723622
ARPC4-TTLL3	protein_coding	5.03897	5.69192	5.05774	5.29655	466	695	413	693	552.342	-0.0883714	0.200451	-0.440862	0.659313	0.854877
ARPC5	protein_coding	61.5011	65.4909	76.4092	78.1683	7810	10993	8621	14008	10122.1	0.248668	0.103312	2.40695	0.0160862	0.0902016
ARPC5L	protein_coding	76.1139	82.016	89.5251	100.641	3876	5415	4199	7114	5022.39	0.258666	0.115506	2.23941	0.025129	0.12336
ARPP19	protein_coding	42.0268	43.982	48.8451	51.6646	3652	5046	3780	6325	4588.99	0.191846	0.11194	1.71383	0.0865594	0.285179
ARR3	protein_coding	1.0472	0.42753	1.80483	0.987666	24	13	37	32	27.5677	0.899253	0.872536	1.03062	0.302719	0.597914
ARRB1	protein_coding	11.369	9.95631	7.44791	5.12776	1964	2271	1138	1257	1660.95	-0.800111	0.20396	-3.92288	8.74981e-05	0.00155641
ARRB2	protein_coding	285.039	293.436	319.266	312.148	10697	14693	10698	16557	12910	0.0889834	0.0916991	0.970384	0.331855	0.624127
ARRDC1	protein_coding	63.4002	57.9682	67.3094	61.1512	2380	2847	2254	3271	2657.09	0.0643769	0.116881	0.550791	0.581777	0.810743
ARRDC2	protein_coding	102.111	71.4847	128.735	94.9297	5992	5555	6684	7851	6570.45	0.326976	0.205415	1.59178	0.111435	0.337489
ARRDC3	protein_coding	21.6023	15.2818	33.6622	23.3174	1488	1396	2068	2253	1823.13	0.590856	0.238938	2.47284	0.0134043	0.078859
ARRDC4	protein_coding	1.13035	0.761339	1.11811	0.694156	82	73	72	71	75.8714	-0.101726	0.525645	-0.193525	0.846548	0.951037
ARRDC5	protein_coding	6.55292	5.14376	7.75391	5.3151	362	380	377	418	387.079	0.112358	0.281832	0.39867	0.690136	0.871
ARSA	protein_coding	25.637	28.3456	27.0288	26.5339	2673	3889	2478	3895	3164.52	-0.0530301	0.12311	-0.430753	0.666648	0.858617
ARSB	protein_coding	6.05276	5.97149	5.56951	6.44977	419	633	379	752	526.721	0.0636182	0.236549	0.268942	0.787974	0.924334
ARSD	protein_coding	1.88186	1.65005	1.36295	1.74827	147	183	106	182	151.341	-0.231493	0.321832	-0.719298	0.471957	0.740251
ARSG	protein_coding	9.55002	7.82523	10.0493	7.20515	627	685	590	670	645.92	-0.0455329	0.238656	-0.190788	0.848691	0.951841
ARSK	protein_coding	3.19797	2.71411	4.88983	3.45733	168	195	232	260	214.749	0.457709	0.320371	1.42868	0.153095	0.411818
ARV1	protein_coding	14.1115	14.3097	13.9148	14.0867	299	402	270	422	341.715	-0.0355169	0.22003	-0.161418	0.871764	0.959691
ARVCF	protein_coding	1.54854	1.29359	1.20001	1.09378	157	173	116	164	151.444	-0.256039	0.329597	-0.776826	0.437261	0.71426
AS3MT	protein_coding	2.29494	0.413225	3.13146	0.812834	99	24	121	50	80.8675	0.520631	0.941815	0.552796	0.580403	0.809855
ASAH1	protein_coding	25.2985	23.7803	37.4657	34.7929	1123	1396	1483	2179	1523.52	0.525537	0.127172	4.13248	3.58869e-05	0.000737146
ASAH2B	protein_coding	0.934891	1.02794	1.33757	1.01052	76	111	97	115	99.1732	0.208492	0.416172	0.500975	0.616389	0.833585
ASAP1	protein_coding	18.0903	17.2282	17.2483	18.2886	2053	2597	1778	2966	2300.51	-0.00221583	0.117289	-0.018892	0.984927	0.995955
ASB1	protein_coding	9.69945	7.51364	8.49607	7.98585	1493	1521	1148	1723	1459.62	-0.104286	0.171076	-0.609588	0.542134	0.786559
ASB13	protein_coding	2.85013	3.20804	2.89868	1.77473	170	252	152	149	180.694	-0.430583	0.374866	-1.14863	0.250709	0.544322
ASB14	protein_coding	1.79662	2.15754	1.99652	1.73597	69	103	75	85	82.5656	-0.0692565	0.457781	-0.151287	0.879749	0.963428
ASB16	protein_coding	5.37641	4.5992	4.48773	2.91616	273	308	201	208	249.181	-0.479378	0.326065	-1.47019	0.141509	0.392821
ASB2	protein_coding	9.25473	8.78018	9.90065	10.6549	506	640	482	807	595.869	0.138579	0.178124	0.777994	0.436572	0.713975
ASB3	protein_coding	18.5245	19.8108	18.0921	17.6988	670	955	596	914	768.502	-0.115402	0.166768	-0.691991	0.488943	0.752575
ASB4	protein_coding	1.00409	0.719266	1.11813	1.28755	78	79	78	135	90.8023	0.387812	0.425276	0.911906	0.361818	0.650241
ASB6	protein_coding	18.2471	18.585	25.5737	27.2494	2016	2703	2484	4232	2787.44	0.479527	0.120113	3.9923	6.54342e-05	0.00122611
ASB7	protein_coding	19.2092	19.0739	22.5149	25.3853	1313	1678	1377	2460	1662.85	0.319154	0.142967	2.23237	0.0255904	0.125033
ASB8	protein_coding	26.4782	25.8628	24.6283	25.1681	1247	1605	1033	1664	1361.15	-0.105099	0.129343	-0.812565	0.416468	0.698304
ASB9	protein_coding	1.46098	0.601731	0.904302	0.41653	42	25	24	16	28.0321	-0.711301	0.894296	-0.795375	0.426395	0.706351
ASCC1	protein_coding	15.6382	15.636	15.1587	16.1535	613	799	562	916	707.877	0.040887	0.164018	0.249284	0.803141	0.930853
ASCC2	protein_coding	41.534	43.4052	45.3983	45.9035	2747	3745	2669	4269	3288.22	0.0769408	0.107989	0.712485	0.476165	0.743326
ASCC3	protein_coding	25.8989	30.9827	31.1481	36.9	2947	4538	3141	5745	3962.96	0.219005	0.15665	1.39806	0.162095	0.425328
ASDURF	protein_coding	8.07116	10.1099	8.87397	7.42906	51	88	53	67	63.726	-0.181231	0.512431	-0.353669	0.723587	0.88852
ASF1A	protein_coding	26.048	28.5447	32.601	33.7558	912	1334	1027	1671	1206.48	0.248793	0.153122	1.6248	0.104205	0.323462
ASF1B	protein_coding	29.8794	29.5115	27.4032	30.5127	1025	1348	834	1484	1143.85	-0.0706347	0.155362	-0.454646	0.649364	0.851022
ASGR1	protein_coding	2.00398	1.82982	0.49822	0.328122	49	59	11	11	32.4557	-2.27268	0.73152	-3.10678	0.00189134	0.0185419
ASH1L	protein_coding	28.9642	25.4206	25.689	20.8299	5496	6234	4092	5452	5292.31	-0.304714	0.134292	-2.26904	0.0232661	0.11728
ASH2L	protein_coding	24.7865	26.0537	26.586	25.9492	1379	1924	1317	2047	1633.98	0.0134433	0.129359	0.103923	0.917231	0.975834
ASIC1	protein_coding	3.01844	1.93773	0.967477	0.712397	278	240	80	94	175.075	-1.58973	0.386484	-4.11332	3.90009e-05	0.000789033
ASIC3	protein_coding	6.14372	4.54814	7.81011	7.76351	311	315	359	564	382.138	0.520265	0.24039	2.16425	0.030445	0.140456
ASIP	protein_coding	0.652466	0.395442	1.05034	0.380311	7	6	10	6	7.61094	0.375573	1.38835	0.270518	0.786762	0.924279
ASL	protein_coding	38.6079	33.709	23.7828	19.0913	1959	2255	1061	1353	1651.39	-0.804003	0.163879	-4.90607	9.29201e-07	3.21502e-05
ASMTL	protein_coding	22.2499	26.1563	17.6507	21.9569	1030	1597	714	1420	1149.99	-0.339187	0.205298	-1.65216	0.0985011	0.311749
ASNS	protein_coding	26.8079	24.8818	30.3852	28.0502	1083	1311	1088	1511	1236.41	0.110146	0.146709	0.75078	0.452785	0.724745
ASNSD1	protein_coding	40.3731	35.4853	35.0902	33.3811	1524	1781	1184	1773	1546.92	-0.182685	0.133193	-1.37158	0.170195	0.43767
ASPDH	protein_coding	2.17643	3.84163	5.00605	6.39884	48	111	98	207	110.09	0.920869	0.489643	1.88069	0.0600136	0.222413
ASPH	protein_coding	3.49416	2.42309	3.62188	2.7156	234	215	217	260	233.112	0.0776652	0.332682	0.233452	0.815411	0.935841
ASPHD2	protein_coding	5.26938	6.8865	5.75995	6.59276	386	663	372	679	507.169	-0.0161956	0.249895	-0.0648098	0.948325	0.985351
ASPM	protein_coding	47.5202	43.1735	48.6431	47.5278	7929	9499	7305	11400	8892.89	0.0756906	0.0933038	0.811228	0.417235	0.69865
ASPRV1	protein_coding	5.45073	4.61135	4.27419	3.28684	377	399	263	322	340.766	-0.409712	0.267018	-1.5344	0.124932	0.362199
ASPSCR1	protein_coding	23.7101	21.1079	24.8399	21.6728	995	1135	925	1292	1078.1	0.0436721	0.160077	0.272819	0.784992	0.923201
ASRGL1	protein_coding	5.08669	6.43359	4.92109	4.47936	171	254	131	204	185.953	-0.351882	0.298909	-1.17722	0.239107	0.53087
ASS1	protein_coding	2.42603	1.97196	3.21599	2.79264	75	81	89	122	91.2004	0.420146	0.416924	1.00773	0.313585	0.607935
ASTE1	protein_coding	7.09395	7.22163	9.49659	9.61403	316	428	379	602	422.314	0.380338	0.202298	1.88008	0.0600967	0.222584
ASTL	protein_coding	1.37266	0.957049	4.06877	3.91642	91	82	232	348	185.823	1.70533	0.339637	5.02103	5.13948e-07	1.90999e-05
ASTN2	protein_coding	1.468	1.38481	1.87452	1.73805	90	94	79	130	96.7983	0.140633	0.406293	0.346136	0.729241	0.892665
ASXL1	protein_coding	48.3571	49.9112	48.0198	48.2304	7440	9933	6204	9443	8114.92	-0.164238	0.0897093	-1.83078	0.0671334	0.240462
ASXL2	protein_coding	17.195	17.631	17.4484	17.4775	4062	5504	3686	5871	4685.06	-0.0201526	0.100294	-0.200935	0.84075	0.948179
ATAD1	protein_coding	28.4383	25.5082	23.0323	25.3597	1396	1565	1179	1837	1474.52	-0.00472645	0.143238	-0.0329971	0.973677	0.992713
ATAD2	protein_coding	56.3191	54.0136	41.215	45.8268	4490	5799	2995	5311	4543.45	-0.347535	0.119768	-2.90174	0.00371098	0.0311798
ATAD2B	protein_coding	9.85644	8.81422	9.46812	8.5125	1686	1628	1258	1645	1556.13	-0.209362	0.199336	-1.0503	0.293582	0.589508
ATAD3A	protein_coding	28.9819	30.4065	27.6423	26.4771	1519	2221	1229	2069	1716.01	-0.201854	0.145527	-1.38706	0.165424	0.430536
ATAD3B	protein_coding	31.546	30.3664	35.8434	36.7326	2256	2806	2226	3479	2646.22	0.149391	0.106406	1.40397	0.160327	0.4228
ATAD5	protein_coding	14.1517	12.2098	10.4699	10.0967	1423	1657	945	1444	1350.66	-0.391879	0.138172	-2.83616	0.00456602	0.0358806
ATAT1	protein_coding	2.24206	2.7064	1.62442	2.13444	95	156	58	131	105.551	-0.458443	0.440102	-1.04168	0.297562	0.592964
ATE1	protein_coding	15.4748	16.4093	15.0767	16.5962	948	1222	879	1360	1083.4	0.0264008	0.137451	0.192075	0.847684	0.951701
ATF1	protein_coding	31.4611	28.7348	27.8801	28.7463	1120	1349	897	1445	1182.6	-0.106039	0.139424	-0.760553	0.446924	0.721779
ATF2	protein_coding	21.2082	20.6205	18.9981	18.9674	1410	1777	1121	1731	1485.86	-0.180521	0.12391	-1.45687	0.145151	0.399164
ATF3	protein_coding	32.6611	34.7864	28.3098	38.5394	1204	1719	938	2022	1416.64	-0.0399891	0.208958	-0.191373	0.848233	0.951841
ATF4	protein_coding	650.493	619.431	571.296	539.515	18754	23613	14918	22081	19570.9	-0.209481	0.083912	-2.49643	0.0125449	0.0748972
ATF5	protein_coding	36.0425	34.485	30.8719	29.0165	1686	2137	1294	1938	1738.45	-0.257835	0.119206	-2.16293	0.0305465	0.140745
ATF6	protein_coding	19.5155	22.9197	20.0871	21.0299	2111	2986	1913	3117	2474.93	-0.0376056	0.123838	-0.303668	0.761381	0.910781
ATF6B	protein_coding	6.85851	42.2522	5.65229	46.9253	417	3404	304	4046	1776.16	0.0655158	1.62365	0.0403511	0.967813	0.991255
ATF7	protein_coding	19.346	18.6777	20.4047	17.0644	1395	1744	1245	1724	1511.48	-0.0856829	0.137352	-0.62382	0.532745	0.780917
ATF7-NPFF	protein_coding	3.10553	2.17381	2.73889	4.06783	141	130	110	256	154.093	0.331599	0.407633	0.813474	0.415946	0.697751
ATF7IP	protein_coding	24.3413	26.2733	33.2166	33.8459	3165	4370	3665	5689	4138.97	0.298506	0.104657	2.85224	0.00434125	0.0347934
ATF7IP2	protein_coding	16.3479	11.4822	17.4092	11.2305	1491	1396	1518	1617	1525.16	0.129417	0.249205	0.519319	0.603538	0.825448
ATG10	protein_coding	4.06746	3.19073	3.00412	2.48191	221	229	143	194	196.262	-0.435635	0.30953	-1.40741	0.159307	0.42186
ATG101	protein_coding	59.3318	50.6761	42.0185	46.5383	1692	1914	1061	1882	1607.32	-0.34247	0.154845	-2.2117	0.0269876	0.129112
ATG12	protein_coding	22.1197	18.6578	24.6314	23.6125	1411	1564	1400	2110	1602.11	0.211168	0.143801	1.46847	0.141976	0.393119
ATG13	protein_coding	27.4918	28.4989	30.6368	32.9559	2446	3341	2409	4149	3009.35	0.150857	0.123272	1.22377	0.221038	0.507932
ATG14	protein_coding	12.751	10.3104	14.4125	12.9114	1106	1188	1115	1578	1237.65	0.21051	0.166241	1.26629	0.205409	0.487222
ATG16L1	protein_coding	39.1764	34.0773	47.7492	42.6277	2313	2678	2548	3644	2767.32	0.29498	0.124753	2.3645	0.0180544	0.0981373
ATG16L2	protein_coding	115.391	90.221	82.3123	73.9387	5875	6158	3956	5532	5356.28	-0.364231	0.14447	-2.52116	0.0116968	0.0713507
ATG2A	protein_coding	29.6692	22.5174	28.492	26.8497	4731	4763	3967	6015	4826.69	0.0351559	0.151009	0.232806	0.815912	0.935841
ATG2B	protein_coding	8.8007	6.65779	9.63315	8.79321	2191	2187	2127	3092	2382.84	0.222236	0.166513	1.33465	0.181992	0.453176
ATG3	protein_coding	71.9481	74.0373	74.1033	74.9786	1855	2493	1634	2699	2123.29	-0.0296511	0.120568	-0.245928	0.805738	0.931352
ATG4A	protein_coding	11.4937	14.0428	14.9913	16.7491	420	687	492	871	597.953	0.281302	0.223336	1.25955	0.207833	0.490527
ATG4B	protein_coding	44.838	40.5862	42.7358	41.8736	3382	3996	2756	4235	3542.84	-0.102803	0.108252	-0.949659	0.342285	0.633582
ATG4C	protein_coding	6.83583	5.5011	6.92215	6.36596	288	308	261	379	306.448	0.0780443	0.249821	0.312401	0.754736	0.907396
ATG4D	protein_coding	22.7387	19.7111	28.4062	25.1537	1041	1188	1116	1576	1219.23	0.256783	0.153306	1.67498	0.093939	0.302156
ATG5	protein_coding	22.7482	24.6877	22.3642	20.574	900	1252	763	1181	1004.43	-0.159343	0.148597	-1.07232	0.283578	0.579046
ATG7	protein_coding	8.61497	9.05507	8.93374	9.76031	942	1278	944	1480	1138.39	0.110293	0.139163	0.792544	0.428043	0.707949
ATG9A	protein_coding	33.4751	31.6241	35.0316	32.4903	3022	3751	2772	4126	3370.35	0.0101312	0.103034	0.0983291	0.921671	0.977043
ATG9B	protein_coding	4.3891	4.47459	4.58648	4.47399	446	593	420	671	521.968	0.0497406	0.184219	0.270008	0.787154	0.924334
ATIC	protein_coding	54.6629	62.2609	61.6472	63.1112	1968	2981	2059	3262	2508.02	0.095862	0.139423	0.687563	0.491728	0.755225
ATL2	protein_coding	18.8384	17.9173	16.8615	14.5987	1298	1641	1037	1456	1342.88	-0.24406	0.138241	-1.76547	0.0774844	0.265115
ATL3	protein_coding	9.97334	9.17866	9.79248	9.13248	1225	1516	1073	1594	1333.68	-0.0558205	0.1312	-0.42546	0.670501	0.86043
ATM	protein_coding	112.797	77.578	110.202	81.0603	15786	16203	13236	16149	15384.7	-0.124525	0.169179	-0.736052	0.461699	0.73136
ATMIN	protein_coding	11.257	11.3199	13.4095	12.8027	997	1329	1053	1599	1222.95	0.175762	0.134107	1.31061	0.18999	0.464519
ATN1	protein_coding	31.7115	35.479	24.4786	25.8372	3752	5466	2528	4310	3915.46	-0.453466	0.12951	-3.5014	0.000462823	0.00600427
ATOX1	protein_coding	50.5131	56.6226	45.5979	60.7614	201	313	173	344	248.628	-0.0296859	0.300148	-0.0989041	0.921214	0.976859
ATP10A	protein_coding	31.7984	26.7079	30.0765	27.5752	3754	4270	3181	4665	3926.71	-0.053806	0.119252	-0.451196	0.651848	0.851837
ATP10D	protein_coding	1.33398	1.48637	1.15024	1.17541	163	240	125	203	178.546	-0.311907	0.303985	-1.02606	0.304862	0.599304
ATP11A	protein_coding	31.8544	29.8201	28.0719	27.7425	6095	7308	4654	7226	6229.42	-0.199465	0.0965999	-2.06486	0.0389361	0.167894
ATP11B	protein_coding	66.6387	65.216	60.5368	58.7272	7992	9787	6414	9669	8349.13	-0.163882	0.0903989	-1.81288	0.0698506	0.247138
ATP11C	protein_coding	10.9037	9.75979	9.66142	9.0245	1147	1313	933	1291	1162.49	-0.158046	0.158044	-1.00001	0.317304	0.61175
ATP13A1	protein_coding	46.7692	46.2663	51.9953	50.3923	4487	5846	4384	6795	5283.05	0.0954336	0.0915944	1.04192	0.297451	0.592964
ATP13A2	protein_coding	23.4512	20.7056	25.6862	21.0679	2374	2753	2257	2973	2575.68	0.0249923	0.143999	0.173559	0.862212	0.956508
ATP13A3	protein_coding	29.6255	26.7611	29.9284	31.0216	3315	4092	3074	5011	3799.99	0.0963587	0.10368	0.92939	0.352687	0.64211
ATP1A1	protein_coding	218.244	220.797	252.914	245.131	16500	22121	17013	26190	20083.8	0.147208	0.0840067	1.75234	0.0797157	0.269526
ATP1A3	protein_coding	0.945515	1.28239	0.986041	1.12724	79	146	75	137	105.323	-0.0992228	0.428875	-0.231356	0.817038	0.936349
ATP1B1	protein_coding	2.81899	3.22479	3.6758	3.58058	103	156	120	185	137.933	0.229739	0.342248	0.671265	0.502052	0.762642
ATP1B3	protein_coding	65.4122	69.1009	66.8563	75.3039	1848	2600	1693	3003	2224.38	0.0469581	0.141257	0.332431	0.739564	0.898728
ATP23	protein_coding	4.69799	4.19875	4.58459	4.12116	276	329	241	345	294.639	-0.0603827	0.239615	-0.251999	0.801042	0.929905
ATP2A1	protein_coding	1.69079	1.46085	2.16765	3.02616	131	146	148	332	181.892	0.711665	0.35574	2.00052	0.0454442	0.186059
ATP2A2	protein_coding	68.6119	78.2993	70.4655	90.8338	9491	13511	8866	18188	12068.1	0.181677	0.163887	1.10855	0.267624	0.562355
ATP2A3	protein_coding	197.174	197.411	206.946	212.708	23109	30308	21229	34379	26709.5	0.0338365	0.0843169	0.401302	0.688198	0.869793
ATP2B1	protein_coding	16.3671	12.6763	15.1238	12.4827	1818	1873	1503	1993	1793.49	-0.0931522	0.176141	-0.528851	0.596909	0.821123
ATP2B4	protein_coding	41.6003	48.4457	41.8572	49.2385	7126	11045	6253	11907	8782.27	-0.0348749	0.159586	-0.218534	0.827013	0.941082
ATP2C1	protein_coding	40.9478	41.1666	42.4004	40.6399	2818	3609	2527	3876	3155.1	-0.0234239	0.100692	-0.23263	0.816048	0.935841
ATP2C2	protein_coding	1.87244	2.69666	1.67687	2.39205	105	201	83	189	137.724	-0.209757	0.430898	-0.486789	0.626408	0.838868
ATP5F1A	protein_coding	79.3482	83.765	69.0413	67.5864	8809	12279	6802	10610	9438.69	-0.289535	0.0978148	-2.96003	0.00307612	0.0271192
ATP5F1B	protein_coding	392.814	425.457	339.934	358.493	12559	18022	9684	16255	13793.1	-0.259245	0.111824	-2.31833	0.0204316	0.106597
ATP5F1C	protein_coding	195.229	193.371	171.502	168.86	2859	3856	2269	3492	3063.71	-0.235268	0.105906	-2.22147	0.0263189	0.127119
ATP5F1D	protein_coding	136.679	149.712	107.66	124.663	1748	2587	1239	2260	1902.8	-0.340051	0.16093	-2.11303	0.0345981	0.154703
ATP5F1E	protein_coding	39.9798	40.1046	46.1575	43.3063	2325	3079	2392	3537	2789.1	0.123819	0.108454	1.14168	0.253587	0.547646
ATP5IF1	protein_coding	130.491	140.074	135.481	141.566	728	1074	747	1141	903.668	0.0611634	0.165487	0.369596	0.711684	0.88214
ATP5MC1	protein_coding	92.8087	93.5504	83.6675	99.1236	564	881	535	973	715.206	0.0354924	0.20745	0.171089	0.864154	0.957046
ATP5MC2	protein_coding	353.481	380.769	336.509	368.233	3026	4469	2710	4498	3585.3	-0.0739159	0.129987	-0.568643	0.569598	0.803702
ATP5MC3	protein_coding	65.4182	70.2148	63.966	62.72	2669	3782	2324	3602	3033.03	-0.133522	0.116608	-1.14505	0.25219	0.546134
ATP5ME	protein_coding	280.381	344.898	331.692	324.233	519	877	575	842	687.714	0.0327962	0.216661	0.15137	0.879683	0.963428
ATP5MF	protein_coding	400.204	454.214	372.386	437.359	1312	2047	1147	1998	1579.51	-0.115002	0.169309	-0.679244	0.496983	0.758665
ATP5MG	protein_coding	206.311	229.336	226.796	244.685	2926	4345	2926	4909	3679.54	0.0890218	0.132505	0.671839	0.501686	0.762408
ATP5MGL	protein_coding	6.59137	4.33198	4.91072	3.51491	67	60	46	51	56.6736	-0.391393	0.563206	-0.694938	0.487094	0.751689
ATP5MJ	protein_coding	105.223	107.048	118.247	111.769	728	1006	755	1087	880.304	0.084066	0.158685	0.529767	0.596273	0.820623
ATP5MK	protein_coding	263.077	323.013	252.379	274.694	772	1280	680	1091	930.61	-0.215677	0.196885	-1.09544	0.273322	0.568777
ATP5PB	protein_coding	113.817	130.918	92.8104	104.705	4709	7183	3433	6119	5208.9	-0.341498	0.145828	-2.34178	0.019192	0.102113
ATP5PD	protein_coding	283.625	300.164	284.295	326.445	1841	2692	1730	3041	2261.82	0.0469969	0.146233	0.321384	0.74792	0.902796
ATP5PF	protein_coding	150	164.625	153.567	149.684	847	1275	800	1192	1008.26	-0.0919539	0.166504	-0.552263	0.580768	0.809995
ATP5PO	protein_coding	268.116	307.596	272.775	288.823	2444	3733	2256	3687	2954.73	-0.0681964	0.140955	-0.483815	0.628517	0.839555
ATP6	protein_coding	10981.5	11592.6	12573.6	11800.1	79193	113290	84402	120027	97675	0.0903586	0.106894	0.845308	0.397939	0.682423
ATP6AP1	protein_coding	47.4338	47.1563	58.483	59.4832	2122	2784	2308	3743	2682.15	0.278522	0.10928	2.54869	0.0108128	0.0678429
ATP6AP2	protein_coding	63.1323	64.8551	70.9645	75.5337	2131	2910	2151	3602	2635.32	0.165147	0.119904	1.37733	0.168411	0.435525
ATP6V0A1	protein_coding	4.60316	3.97449	6.9378	7.2577	440	477	547	932	586.663	0.643512	0.200941	3.20249	0.00136245	0.0145497
ATP6V0A2	protein_coding	11.9742	9.85725	15.2926	13.7918	1427	1557	1615	2318	1713.72	0.376831	0.150053	2.51132	0.0120282	0.0726382
ATP6V0B	protein_coding	93.7289	92.8431	93.3784	107.55	1667	2217	1500	2721	1972.22	0.0808596	0.143487	0.563532	0.573073	0.80624
ATP6V0C	protein_coding	137.119	139.944	136.062	158.448	2910	3945	2583	4723	3442.87	0.0528326	0.135975	0.388545	0.697613	0.874322
ATP6V0D1	protein_coding	58.6584	61.0139	68.2658	81.3133	1886	2606	1963	3696	2459.7	0.291449	0.152672	1.90899	0.0562633	0.21356
ATP6V0E1	protein_coding	77.9618	87.2876	91.766	104.147	1636	2448	1732	3082	2159.09	0.210472	0.154877	1.35896	0.174159	0.444055
ATP6V0E2	protein_coding	42.9924	44.594	41.3474	39.4716	1693	2324	1436	2221	1882.68	-0.149	0.121732	-1.224	0.220951	0.507903
ATP6V1A	protein_coding	10.1349	10.82	11.8265	13.3317	806	1139	833	1496	1038.12	0.227412	0.168969	1.34588	0.17834	0.448375
ATP6V1B2	protein_coding	56.1625	63.3757	55.6245	59.7346	2917	4350	2571	4379	3461.2	-0.0849241	0.136998	-0.619894	0.535328	0.783019
ATP6V1C1	protein_coding	12.2444	13.2268	18.4855	18.3419	1169	1672	1571	2477	1684.61	0.497719	0.134026	3.7136	0.000204329	0.00315183
ATP6V1C2	protein_coding	2.83363	2.80982	3.91697	4.29031	141	189	169	305	195.286	0.48565	0.294963	1.64648	0.099666	0.314381
ATP6V1D	protein_coding	26.0412	32.8066	35.045	41.0608	633	1062	764	1409	933.413	0.335777	0.214908	1.56242	0.118189	0.350295
ATP6V1E1	protein_coding	77.9723	84.2234	93.8316	107.891	1708	2445	1842	3337	2264.2	0.285418	0.149024	1.91525	0.0554612	0.211914
ATP6V1E2	protein_coding	3.98777	4.51116	4.61042	5.37925	215	340	240	432	297.047	0.252203	0.268764	0.938382	0.348048	0.637991
ATP6V1F	protein_coding	137.312	149.864	130.565	161.107	1273	1899	1127	2133	1556.83	0.00369334	0.176569	0.0209173	0.983312	0.995483
ATP6V1G1	protein_coding	125.89	123.051	130.43	138.013	2843	3707	2646	4412	3328.54	0.0790861	0.10913	0.724696	0.468638	0.73768
ATP6V1H	protein_coding	24.8835	26.6643	24.518	26.8001	873	1208	783	1331	1023.5	-0.00352788	0.155409	-0.0227006	0.981889	0.994821
ATP7A	protein_coding	8.46831	7.09798	6.58066	5.50357	1232	1364	852	1129	1139.95	-0.399177	0.173765	-2.29722	0.0216063	0.110717
ATP8	protein_coding	7320.19	9066.98	10470.4	8134.78	7404	12287	9664	11723	10157.3	0.160035	0.181248	0.882963	0.377256	0.664964
ATP8A1	protein_coding	12.611	8.41808	12.3718	9.81988	1639	1455	1474	1745	1591.97	0.0469261	0.23764	0.197467	0.843462	0.949072
ATP8B2	protein_coding	86.8066	84.0642	119.484	103.293	11472	14621	13856	19181	14621.8	0.337762	0.101905	3.31449	0.00091811	0.0105308
ATP8B3	protein_coding	3.39511	3.73294	3.03447	3.04613	430	621	335	542	471.269	-0.276918	0.202674	-1.36633	0.171837	0.439803
ATP8B4	protein_coding	2.65452	2.2306	2.13029	2.74611	269	303	199	388	282.532	-0.0237476	0.274296	-0.0865766	0.931008	0.980785
ATP9B	protein_coding	9.80466	9.81994	9.74695	9.76124	1200	1508	1039	1632	1321.94	-0.0427413	0.129096	-0.331082	0.740583	0.899553
ATPAF1	protein_coding	36.9824	40.4773	30.1361	32.7958	1343	1894	1058	1758	1478.61	-0.222469	0.140533	-1.58303	0.113415	0.340922
ATPAF2	protein_coding	22.1279	20.1461	19.2329	17.264	599	737	477	674	615.177	-0.225064	0.178234	-1.26274	0.206682	0.489471
ATPSCKMT	protein_coding	7.39426	8.02239	7.90771	9.3938	283	387	269	509	351.084	0.17386	0.24318	0.714943	0.474644	0.741624
ATR	protein_coding	10.7369	9.9349	14.4023	13.2405	1547	1900	1829	2685	1963.49	0.373977	0.11963	3.12613	0.00177126	0.0176658
ATRAID	protein_coding	55.9163	57.391	65.4287	64.9152	1116	1540	1187	1876	1400.37	0.189392	0.133386	1.41988	0.155643	0.416082
ATRIP	protein_coding	5.8011	6.03782	8.71678	9.3261	635	868	837	1441	920.334	0.570637	0.161611	3.53094	0.000414092	0.005472
ATRN	protein_coding	9.84539	9.3752	11.1231	10.3673	1132	1355	1108	1555	1274.99	0.0878252	0.144765	0.606675	0.544066	0.787451
ATRX	protein_coding	34.0071	31.8876	43.4173	39.9994	5239	6278	5616	8143	6244.31	0.241396	0.102878	2.34644	0.0189536	0.101428
ATXN1	protein_coding	21.5074	21.7663	21.1507	27.4403	3438	4594	3037	6281	4189.27	0.155571	0.16997	0.915286	0.360042	0.64871
ATXN10	protein_coding	32.9485	34.1708	31.2431	28.7754	1769	2442	1546	2255	1971.15	-0.152397	0.125335	-1.21592	0.224016	0.512437
ATXN1L	protein_coding	19.7628	20.5076	28.5245	26.1638	3485	4768	4448	6540	4731.42	0.406814	0.104328	3.89938	9.64375e-05	0.00167112
ATXN2	protein_coding	10.6416	10.5497	10.1908	9.5963	875	1133	743	1132	955.08	-0.11515	0.144119	-0.798989	0.424297	0.705196
ATXN2L	protein_coding	124.322	124.84	128.742	132.877	12934	16930	11726	19348	14914.8	0.0301851	0.0905801	0.333242	0.738952	0.898255
ATXN3	protein_coding	9.06811	6.98764	7.99059	6.82023	1037	1056	811	1102	998.895	-0.149303	0.193917	-0.769934	0.441339	0.717419
ATXN7	protein_coding	36.4439	31.4064	32.4456	27.843	4299	4864	3375	4587	4255.95	-0.213157	0.132772	-1.60544	0.108397	0.3317
ATXN7L1	protein_coding	10.0096	10.7599	8.67613	9.66436	912	1252	714	1262	1008.88	-0.163378	0.162605	-1.00475	0.315015	0.609449
ATXN7L2	protein_coding	26.7158	22.8781	29.2044	23.9062	1570	1789	1523	1970	1706.62	0.0538426	0.161158	0.334099	0.738305	0.89792
ATXN7L3	protein_coding	49.0283	51.8856	55.8731	57.0864	4884	6826	4902	8008	6015.96	0.120805	0.106844	1.13067	0.258192	0.552035
ATXN7L3B	protein_coding	26.1041	25.13	32.1856	29.3721	3392	4318	3718	5393	4148.47	0.230632	0.101942	2.26238	0.0236738	0.118489
AUH	protein_coding	37.3017	34.7302	28.6477	26.7696	1711	2207	1268	1875	1740.18	-0.330313	0.12044	-2.74256	0.00609625	0.0446516
AUNIP	protein_coding	1.53002	1.89176	2.22745	1.96791	56	90	72	108	79.7272	0.303907	0.445264	0.682533	0.494902	0.75802
AUP1	protein_coding	126.437	135.183	138.093	134.759	3817	5402	3732	5755	4584.44	0.0310148	0.109234	0.283931	0.776463	0.918774
AURKA	protein_coding	21.0431	27.4236	22.125	28.6584	818	1397	750	1531	1079.62	0.00686199	0.233724	0.0293593	0.976578	0.993602
AURKAIP1	protein_coding	158.114	153.719	174.791	178.359	2033	2641	2032	3219	2434.37	0.146438	0.108506	1.34959	0.177148	0.447802
AURKB	protein_coding	87.6219	83.8667	69.1042	72.5691	1873	2422	1317	2186	1911.04	-0.32244	0.121568	-2.65234	0.00799352	0.0546781
AUTS2	protein_coding	1.86752	1.38327	2.62276	1.59023	260	263	346	312	301.568	0.372201	0.361262	1.03028	0.302879	0.598131
AVEN	protein_coding	14.1004	12.5422	14.156	10.714	776	763	810	918	823.378	0.172001	0.24606	0.699019	0.48454	0.749139
AVIL	protein_coding	2.07425	1.97637	2.41172	3.36196	182	177	191	334	216.874	0.490474	0.30916	1.58648	0.112631	0.339751
AVL9	protein_coding	14.639	14.1947	17.6551	15.7271	1701	1969	1825	2409	1965.38	0.202031	0.149877	1.34798	0.177666	0.448075
AVPI1	protein_coding	3.04458	2.24136	2.13534	1.4239	85	83	53	56	70.001	-0.614024	0.514976	-1.19234	0.23313	0.52308
AVPR2	protein_coding	10.3477	8.54546	14.1751	17.0375	415	458	500	962	566.853	0.681609	0.222887	3.05809	0.0022275	0.0209531
AXIN1	protein_coding	35.462	31.4101	46.3223	41.2605	2815	3291	3268	4704	3480.95	0.3685	0.117265	3.14246	0.00167534	0.017004
AXIN2	protein_coding	22.5631	16.952	27.5405	23.2209	2119	2138	2298	3066	2399.64	0.316126	0.173831	1.81858	0.068976	0.244596
AZI2	protein_coding	30.0375	33.803	29.6612	29.928	1187	1633	1025	1642	1343.49	-0.0988377	0.13545	-0.7297	0.465574	0.734531
AZIN1	protein_coding	58.9148	65.3383	64.27	69.5711	4102	5990	3949	6754	5062.79	0.0617718	0.127251	0.485431	0.627371	0.839087
AZIN2	protein_coding	9.25667	7.137	5.41012	4.60268	778	905	607	935	795.583	-0.152611	0.162573	-0.93872	0.347875	0.637867
B2M	protein_coding	9547.46	10244.2	10242.5	12653.6	107108	155218	105595	200670	137595	0.183727	0.139774	1.31446	0.188692	0.46261
B3GALNT1	protein_coding	2.7129	2.69996	1.72249	1.82017	144	196	86	139	138.497	-0.615702	0.334014	-1.84334	0.0652792	0.236131
B3GALNT2	protein_coding	4.58919	3.18708	3.64494	3.06187	273	283	196	293	259.212	-0.21667	0.271457	-0.798174	0.42477	0.705483
B3GALT2	protein_coding	3.09624	1.47623	3.67655	2.37371	167	105	177	180	161.448	0.377263	0.488758	0.771881	0.440185	0.71671
B3GALT4	protein_coding	2.30096	1.68307	3.22037	2.01234	92	89	113	113	103.406	0.340907	0.460002	0.7411	0.458633	0.729072
B3GALT6	protein_coding	12.1943	11.9393	11.2018	12.0223	828	1060	666	1139	903.215	-0.0980112	0.156823	-0.62498	0.531984	0.780648
B3GALT9	protein_coding	1.01961	1.21113	1.58064	2.16648	65	103	89	194	107.71	0.702352	0.427859	1.64155	0.100683	0.31648
B3GAT1	protein_coding	3.47655	6.21139	5.20734	9.35589	330	784	432	1238	649.12	0.527714	0.39905	1.32242	0.186027	0.45835
B3GAT2	protein_coding	1.72015	1.18615	1.24434	0.954187	209	190	134	163	175.25	-0.439643	0.363614	-1.20909	0.226627	0.515723
B3GAT3	protein_coding	84.5215	74.0154	69.6268	65.251	3029	3435	2261	3310	2979.77	-0.235966	0.125037	-1.88717	0.0591371	0.219907
B3GLCT	protein_coding	3.84983	4.73726	5.19164	5.1393	258	408	269	485	343.834	0.155153	0.25637	0.605192	0.545051	0.788372
B3GNT2	protein_coding	30.3032	28.9854	39.3052	34.4947	1415	1793	1637	2265	1758.54	0.278639	0.132433	2.104	0.0353785	0.157096
B3GNT4	protein_coding	1.72658	1.52483	1.60515	1.41929	109	125	89	129	111.897	-0.12129	0.370912	-0.327004	0.743665	0.900765
B3GNT8	protein_coding	2.41492	1.99936	3.59387	3.42792	111	121	146	222	147.995	0.636674	0.331592	1.92005	0.0548512	0.210473
B3GNT9	protein_coding	9.10346	9.84373	6.99302	6.55148	595	842	401	600	598.694	-0.528376	0.182109	-2.90142	0.0037147	0.0311798
B3GNTL1	protein_coding	10.9836	8.37812	10.2112	7.56101	418	385	379	417	404.396	-0.00935378	0.304543	-0.0307141	0.975498	0.993428
B4GALNT3	protein_coding	0.386522	6.2454	0.219202	4.57174	54	1151	27	904	459.149	-0.499459	2.10452	-0.237326	0.812404	0.934496
B4GALNT4	protein_coding	1.24383	0.731294	0.58423	0.425865	126	97	52	59	84.9434	-1.0256	0.515919	-1.98792	0.0468207	0.189893
B4GALT1	protein_coding	34.2881	36.8272	32.7694	35.4486	2924	4211	2440	4295	3374.93	-0.111574	0.13566	-0.82245	0.410821	0.693486
B4GALT2	protein_coding	6.3089	9.75206	2.52571	4.59604	306	631	108	315	322.308	-1.21293	0.416978	-2.90886	0.00362748	0.0307242
B4GALT3	protein_coding	43.9403	46.3898	59.7751	60.561	1936	2737	2347	3843	2651.56	0.386186	0.122728	3.14669	0.00165129	0.0168164
B4GALT4	protein_coding	13.5634	12.2496	13.6166	13.6704	486	568	447	651	532.106	0.0408628	0.189787	0.215309	0.829526	0.942037
B4GALT5	protein_coding	5.71824	7.2025	6.52741	10.867	534	894	541	1423	801.982	0.387213	0.305627	1.26695	0.205173	0.48698
B4GALT7	protein_coding	24.7541	20.3004	23.2912	23.0529	1160	1339	999	1534	1241.27	-0.00716193	0.142835	-0.0501412	0.96001	0.988322
B4GAT1	protein_coding	5.31259	4.94497	4.69231	4.52213	229	281	178	274	236.947	-0.196078	0.258302	-0.759103	0.447791	0.722761
B9D1	protein_coding	1.00161	1.01525	1.59638	1.35977	43	69	95	121	81.1932	0.971773	0.456017	2.131	0.0330891	0.148679
B9D2	protein_coding	17.6601	19.2487	14.594	15.8974	333	484	247	423	362.434	-0.309085	0.230115	-1.34317	0.179216	0.449658
BABAM1	protein_coding	74.8709	76.373	86.0336	88.5051	1991	2723	2053	3358	2475.09	0.177031	0.11761	1.50524	0.132262	0.374902
BABAM2	protein_coding	31.8634	38.5668	29.7086	35.7469	980	1558	833	1545	1189.41	-0.121426	0.194046	-0.625759	0.531473	0.780648
BACE1	protein_coding	2.26349	2.08382	2.08622	1.54024	235	285	188	227	233.175	-0.315013	0.289968	-1.08637	0.277315	0.573008
BACH1	protein_coding	18.7536	17.6122	11.2127	10.0456	1634	2030	849	1197	1412.88	-0.849572	0.136586	-6.22007	4.96941e-10	4.111e-08
BACH2	protein_coding	17.3577	16.1718	14.3114	14.7907	3277	4033	2399	3948	3352.73	-0.235359	0.108007	-2.17911	0.0293236	0.136534
BAD	protein_coding	26.0191	29.3356	29.6263	31.364	481	725	491	819	612.764	0.102502	0.1954	0.524578	0.599877	0.823143
BAG1	protein_coding	28.4545	25.2344	26.4524	25.0616	2192	2574	1811	2737	2298.84	-0.0906532	0.119692	-0.757389	0.448817	0.72345
BAG2	protein_coding	6.52229	6.82485	6.71701	6.26838	698	967	642	945	799.573	-0.0753233	0.161822	-0.465471	0.641594	0.846895
BAG3	protein_coding	24.1151	27.254	30.908	34.0659	1398	2084	1582	2787	1905.78	0.301732	0.154989	1.9468	0.0515589	0.20225
BAG4	protein_coding	7.86645	6.70799	7.64037	8.30472	536	605	462	802	589.395	0.10227	0.195563	0.52295	0.601009	0.823598
BAG5	protein_coding	26.5497	25.1111	30.235	27.5608	2236	2788	2267	3279	2609.12	0.130917	0.112794	1.16067	0.245776	0.53992
BAHD1	protein_coding	18.0251	18.6713	23.6822	22.2653	2078	2824	2391	3629	2681.42	0.284775	0.110599	2.57485	0.0100284	0.0644958
BAIAP2	protein_coding	2.78101	2.09665	2.44096	2.0636	186	176	138	175	169.333	-0.22583	0.352611	-0.640452	0.521879	0.775957
BAIAP2L1	protein_coding	1.17104	0.597184	2.80753	2.4956	89	60	189	267	150.757	1.55933	0.439113	3.55108	0.000383647	0.00516602
BAIAP2L2	protein_coding	2.44975	1.56322	2.72687	2.41048	119	101	122	164	126.72	0.346771	0.40728	0.851431	0.39453	0.680151
BAIAP3	protein_coding	3.36285	2.67649	0.815653	0.847036	397	416	86	141	258.75	-1.88327	0.281684	-6.68576	2.29734e-11	2.59321e-09
BAK1	protein_coding	63.0519	80.7986	83.7187	107.236	2597	4375	2722	5485	3645.82	0.200077	0.199361	1.00359	0.315577	0.609846
BANF1	protein_coding	164.863	177.656	160.511	173.606	1811	2729	1656	2712	2172.35	-0.0696912	0.143619	-0.485252	0.627498	0.839087
BANP	protein_coding	15.2029	11.3278	14.0259	10.2455	999	977	811	978	945.824	-0.148595	0.227638	-0.652772	0.513903	0.770568
BAP1	protein_coding	65.0225	66.3053	80.262	75.6669	5550	7477	6066	9136	6935.86	0.211807	0.0936889	2.26074	0.0237752	0.118709
BARD1	protein_coding	10.4016	9.97903	9.75995	9.8059	849	1073	721	1155	932.311	-0.0600497	0.146588	-0.40965	0.682062	0.866273
BASP1	protein_coding	1.00754	0.861463	1.32442	1.07937	37	42	43	56	44.3181	0.320576	0.578671	0.553988	0.579587	0.809558
BATF	protein_coding	54.5751	61.86	50.3203	68.7748	873	1328	726	1562	1078.7	0.00353478	0.225039	0.0157074	0.987468	0.996334
BATF3	protein_coding	5.66562	11.312	5.2983	8.09871	75	205	64	153	117	-0.387838	0.543618	-0.713439	0.475574	0.742596
BAX	protein_coding	382.857	492.863	558.838	752.551	5884	9961	8130	16449	9689.8	0.59785	0.191975	3.11422	0.00184434	0.01814
BAZ1A	protein_coding	38.5452	36.0661	39.4169	36.5412	3753	4652	3417	5023	4155.96	-0.00850748	0.101006	-0.0842277	0.932875	0.981594
BAZ1B	protein_coding	43.3304	47.817	48.5171	49.9528	5377	7738	5117	8473	6516.37	0.0318742	0.115364	0.276292	0.782324	0.920857
BAZ2A	protein_coding	54.0895	49.9279	46.249	41.2212	9607	11988	7246	10427	9700.77	-0.299753	0.0947044	-3.16514	0.00155007	0.0161431
BAZ2B	protein_coding	3.38095	2.55924	2.72788	2.11246	408	407	288	332	361.052	-0.39246	0.286144	-1.37154	0.170205	0.43767
BBC3	protein_coding	29.2137	28.1283	63.4616	78.9822	1309	1625	2420	4918	2468.5	1.26021	0.173556	7.26112	3.8389e-13	6.43976e-11
BBIP1	protein_coding	10.0015	9.7333	9.60561	9.98031	293	380	255	417	329.507	-0.0278556	0.224057	-0.124323	0.901059	0.971089
BBLN	protein_coding	129.195	138.159	133.725	139.998	1462	2164	1397	2275	1781.01	0.00347684	0.143316	0.02426	0.980645	0.994395
BBOF1	protein_coding	1.3337	0.854435	1.61367	1.54775	52	42	59	76	57.543	0.493408	0.560113	0.880908	0.378367	0.665975
BBS1	protein_coding	5.55508	5.02689	6.09911	5.37928	424	506	410	579	474.975	0.0765257	0.199014	0.384524	0.70059	0.876227
BBS10	protein_coding	3.17752	3.11466	3.80054	3.96636	172	224	184	304	216.204	0.274534	0.271046	1.01287	0.311123	0.605111
BBS12	protein_coding	1.05635	1.16053	1.43006	1.28708	74	92	84	113	89.9792	0.244424	0.411703	0.593689	0.55272	0.79228
BBS2	protein_coding	16.4205	12.1246	15.7382	10.2074	775	734	634	654	708.918	-0.212937	0.282597	-0.753499	0.45115	0.724059
BBS4	protein_coding	7.93829	8.8628	10.1402	9.98067	357	510	393	628	461.532	0.220627	0.201459	1.09515	0.273453	0.568853
BBS5	protein_coding	1.30237	0.846346	0.981117	0.971834	90	77	60	94	79.9066	-0.169642	0.476103	-0.356314	0.721605	0.886988
BBS7	protein_coding	9.264	9.48537	10.405	10.8434	449	604	437	708	537.963	0.099108	0.183747	0.539373	0.58963	0.816237
BBS9	protein_coding	6.02179	5.93799	5.03451	5.56298	509	597	432	643	538.715	-0.0619267	0.186895	-0.331345	0.740384	0.899453
BBX	protein_coding	17.304	14.8949	15.5325	14.1251	2720	3068	2166	3095	2738.96	-0.156052	0.131229	-1.18916	0.234377	0.525
BCAN	protein_coding	0.684164	0.761185	0.703302	1.18284	106	155	90	222	136.679	0.185809	0.411946	0.451051	0.651952	0.851837
BCAP29	protein_coding	7.63682	7.02865	6.24044	7.68937	310	361	223	423	321.377	-0.109329	0.253234	-0.431731	0.665937	0.858486
BCAP31	protein_coding	158.689	168.213	157.705	163.927	3913	5595	3493	5877	4604.33	-0.0434369	0.120327	-0.36099	0.718107	0.885673
BCAR3	protein_coding	1.32955	1.48378	1.44184	1.61742	55	107	53	123	80.3054	0.0781417	0.517693	0.150942	0.880021	0.963428
BCAS2	protein_coding	101.753	96.9564	103.739	102.852	1656	2118	1530	2369	1885.82	0.0275204	0.114934	0.239445	0.810761	0.933756
BCAS3	protein_coding	5.9192	5.79691	9.2279	9.24309	448	576	617	992	644.561	0.627628	0.169289	3.70744	0.000209368	0.0031969
BCAS4	protein_coding	8.14451	6.09333	7.47856	5.65519	276	297	276	351	299.668	0.124395	0.267825	0.464463	0.642316	0.846966
BCAT1	protein_coding	1.58644	2.17265	0.931623	0.994984	223	352	113	215	218.841	-0.839406	0.308801	-2.71827	0.00656236	0.0473761
BCAT2	protein_coding	28.6943	31.9297	30.0758	31.2288	933	1405	852	1433	1125.8	-0.0510095	0.166565	-0.306244	0.759419	0.910037
BCCIP	protein_coding	65.9768	68.4409	71.6247	73.5933	1399	1877	1302	2093	1633.85	0.0305619	0.12495	0.244593	0.806772	0.931887
BCDIN3D	protein_coding	3.39331	3.46594	4.53215	4.56708	199	268	236	377	264.358	0.372641	0.247301	1.50683	0.131854	0.37445
BCKDHA	protein_coding	33.4993	42.6778	32.5628	33.1819	1302	2188	1116	1810	1560.33	-0.257701	0.183601	-1.40359	0.16044	0.422823
BCKDHB	protein_coding	11.9611	11.6442	11.9842	9.73786	949	1062	796	989	948.009	-0.170561	0.193923	-0.879526	0.379116	0.666322
BCKDK	protein_coding	23.0758	25.2765	16.6309	17.0713	1037	1510	680	1076	1053.03	-0.548385	0.156668	-3.5003	0.000464734	0.00602259
BCL10	protein_coding	19.3905	17.5779	19.7202	19.5179	904	1096	911	1450	1071.27	0.211806	0.142148	1.49004	0.136213	0.382158
BCL11B	protein_coding	31.1349	26.6364	54.9016	47.2987	5652	6333	8708	11970	8103.41	0.774111	0.1261	6.13888	8.31045e-10	6.47572e-08
BCL2	protein_coding	108.524	99.78	112.664	101.905	10932	13159	10980	15834	12580.4	0.140535	0.0974848	1.44161	0.149413	0.405423
BCL2A1	protein_coding	48.7334	40.8218	26.7046	23.8362	412	469	208	284	341.334	-0.852763	0.237574	-3.58945	0.00033137	0.00460033
BCL2L1	protein_coding	34.6011	43.554	34.2198	36.0031	1877	3108	1672	2777	2292.55	-0.172171	0.171365	-1.0047	0.31504	0.609449
BCL2L11	protein_coding	35.4012	29.1328	36.037	36.0959	2890	3104	2622	4284	3175.68	0.161886	0.13896	1.16498	0.244026	0.537543
BCL2L12	protein_coding	51.8601	59.3991	59.2375	62.422	1357	1970	1391	2226	1696.91	0.106716	0.138307	0.771585	0.44036	0.716802
BCL2L13	protein_coding	15.3607	16.1474	18.8639	18.6832	1354	1790	1352	2092	1617.32	0.114748	0.121766	0.942362	0.346007	0.636816
BCL2L14	protein_coding	1.49777	1.12868	1.86424	1.3268	53	53	58	66	57.9277	0.230263	0.539012	0.427195	0.669237	0.859716
BCL2L2	protein_coding	3.83868	2.38269	2.67369	1.75984	295	242	182	192	231.716	-0.523173	0.382936	-1.36621	0.171872	0.439803
BCL3	protein_coding	59.0674	63.9991	54.3151	76.1723	2613	3734	2104	4744	3167.98	0.0443661	0.20487	0.216557	0.828553	0.941683
BCL6	protein_coding	30.086	23.9147	39.972	40.9372	2458	2553	2682	4375	2969.32	0.448857	0.149735	2.99768	0.00272045	0.0245756
BCL7A	protein_coding	4.76492	4.89028	6.39826	6.5567	395	534	468	768	529.003	0.388692	0.186723	2.08165	0.0373742	0.163198
BCL7B	protein_coding	77.0794	82.7774	77.1001	86.0429	2619	3762	2329	4101	3116.43	-0.0175797	0.136571	-0.128722	0.897577	0.969563
BCL7C	protein_coding	48.4916	44.9739	37.1178	35.0492	841	1074	611	925	849.836	-0.334711	0.150674	-2.22142	0.0263225	0.127119
BCL9	protein_coding	8.02643	9.22557	10.4004	11.1476	1161	1760	1329	2284	1587.74	0.286071	0.15953	1.79321	0.0729392	0.253787
BCL9L	protein_coding	38.9928	36.3749	67.756	58.9786	8031	9830	12154	16982	11624.1	0.698382	0.103185	6.76825	1.30352e-11	1.49942e-09
BCLAF1	protein_coding	131.351	118.275	135.105	127.95	12905	15431	11805	17546	14238.3	0.0316175	0.0929755	0.340063	0.733809	0.89517
BCLAF3	protein_coding	4.88165	4.04996	5.2266	4.41854	521	527	466	630	534.62	0.0453795	0.227099	0.199822	0.84162	0.948371
BCO2	protein_coding	1.18736	0.53612	1.08687	1.14157	55	35	45	75	52.2948	0.331438	0.627942	0.527817	0.597627	0.821621
BCOR	protein_coding	24.1787	26.9474	37.361	40.5149	3584	5152	4811	8435	5337.92	0.572332	0.128332	4.45976	8.20499e-06	0.000209071
BCORL1	protein_coding	2.88133	2.96481	2.07488	2.0402	535	727	336	533	522.749	-0.55614	0.186182	-2.98707	0.00281665	0.0252183
BCR	protein_coding	22.0152	30.4842	26.7705	35.8023	3745	6814	3995	8558	5520.85	0.211834	0.224587	0.943218	0.345569	0.63672
BCS1L	protein_coding	26.0871	23.5618	27.0931	28.6512	889	1152	875	1371	1052.3	0.117985	0.139233	0.847398	0.396774	0.681586
BDH1	protein_coding	39.936	15.8957	21.0441	9.60023	4164	2169	1795	1304	2472.57	-1.01107	0.7993	-1.26495	0.20589	0.48798
BDH2	protein_coding	21.2307	21.12	22.3004	20.5432	746	1003	718	1032	862.16	-0.00430553	0.156802	-0.0274584	0.978094	0.994076
BDP1	protein_coding	6.9772	0.146333	7.56778	0	1353	41	1303	0	795.527	0.0516964	4.04551	0.0127787	0.989804	0.996903
BECN1	protein_coding	77.6614	79.8076	97.016	98.5213	2797	3830	3108	5016	3607.72	0.273935	0.108063	2.53495	0.0112464	0.0696012
BEGAIN	protein_coding	2.46411	3.73043	1.91048	2.46229	135	262	65	162	148.608	-0.855276	0.443087	-1.93027	0.0535739	0.207393
BEND3	protein_coding	0.943162	1.11833	1.25111	1.84776	139	217	163	385	215.12	0.560033	0.356444	1.57117	0.116144	0.346738
BEND5	protein_coding	5.16806	3.29861	2.34046	1.44862	149	111	51	54	93.2	-1.32125	0.519904	-2.54133	0.0110432	0.0690369
BEST1	protein_coding	2.42906	1.85338	1.98551	2.12149	207	214	154	260	205.7	-0.0721889	0.29995	-0.240669	0.809811	0.933527
BEST4	protein_coding	1.24862	1.4251	1.37664	1.42884	67	93	61	106	79.6706	0.0333044	0.43553	0.0764687	0.939046	0.983861
BET1	protein_coding	23.6546	22.043	27.3004	27.4797	597	706	632	978	717.086	0.279681	0.165889	1.68596	0.0918044	0.297588
BET1L	protein_coding	36.204	31.8481	38.0672	31.7325	2310	2692	2173	2901	2503.6	0.0152713	0.140363	0.108798	0.913362	0.975184
BEX2	protein_coding	20.0387	13.8393	28.0155	21.8869	255	232	318	379	298.1	0.508378	0.313801	1.62006	0.105219	0.326272
BEX3	protein_coding	23.5736	18.9795	35.3418	30.9738	259	282	364	504	349.684	0.665989	0.239575	2.77987	0.00543799	0.04105
BEX4	protein_coding	41.0515	26.8885	51.8493	34.8421	762	671	859	915	813.773	0.313197	0.283866	1.10333	0.269885	0.564995
BEX5	protein_coding	8.71771	3.35319	7.2646	1.95579	86	46	66	28	60.5352	-0.403031	0.836942	-0.481552	0.630125	0.840398
BFAR	protein_coding	13.5209	14.7798	14.1623	14.1849	745	1075	692	1097	882.743	-0.0378947	0.162314	-0.233465	0.8154	0.935841
BFSP1	protein_coding	1.69038	2.35159	3.6816	3.72614	76	136	148	239	145.471	0.867702	0.365685	2.37281	0.0176532	0.0966088
BGLAP	protein_coding	5.51708	3.18043	11.8691	17.6519	25	20	52	115	50.7473	1.79062	0.622859	2.87484	0.00404236	0.0331457
BHLHA15	protein_coding	0.845211	0.853504	1.31731	1.22782	70	94	96	144	99.2557	0.537757	0.388648	1.38366	0.166463	0.432187
BHLHE40	protein_coding	305.911	322.364	348.12	382.356	19855	27581	19982	34985	24925	0.18159	0.112289	1.61717	0.105842	0.327534
BICD1	protein_coding	3.75606	4.46425	4.43767	4.80093	304	454	319	527	390.932	0.142143	0.224318	0.633669	0.526297	0.777889
BICD2	protein_coding	25.6382	25.1405	25.6845	26.6585	3173	4138	2989	4843	3709.88	0.0748239	0.101676	0.735909	0.461786	0.731373
BICDL1	protein_coding	41.7919	37.4783	36.9324	37.3943	3214	3892	2541	4037	3365.91	-0.139204	0.105462	-1.31995	0.186851	0.459818
BICDL2	protein_coding	3.50826	3.0605	0.61034	0.470747	185	213	32	36	116.313	-2.5429	0.416024	-6.11239	9.81502e-10	7.45571e-08
BICRA	protein_coding	11.0644	10.4422	13.9908	14.2351	1832	2263	2020	3301	2307.13	0.347714	0.115169	3.01916	0.00253475	0.0233166
BICRAL	protein_coding	15.534	16.489	21.3583	22.3309	1965	2781	2382	3996	2711.09	0.403531	0.126271	3.19574	0.00139471	0.0148286
BID	protein_coding	22.5901	22.2728	20.8129	19.7797	872	1143	718	1082	938.614	-0.176587	0.145975	-1.20971	0.22639	0.515459
BIK	protein_coding	3.02029	3.29711	3.50642	4.2622	49	71	51	97	64.827	0.265153	0.490614	0.540451	0.588886	0.815661
BIN1	protein_coding	187.356	212.274	197.865	213.05	8146	12153	7639	13016	9967.91	0.00442244	0.126407	0.0349857	0.972091	0.99244
BIN2	protein_coding	252.277	259.249	372.948	352.603	11154	15126	14755	22039	15497.6	0.476538	0.0897931	5.30707	1.11402e-07	5.07757e-06
BIN3	protein_coding	49.5689	50.8416	53.7522	51.949	2085	2705	2014	2965	2406.47	0.0447682	0.111287	0.402276	0.687481	0.869793
BIRC2	protein_coding	34.0442	29.2556	29.4895	29.6277	1831	2223	1456	2314	1924.26	-0.132242	0.119225	-1.10918	0.267352	0.562263
BIRC3	protein_coding	41.5272	53.1113	50.5127	68.1113	4574	7750	4966	10551	6663.55	0.289844	0.205813	1.40829	0.159046	0.421354
BIRC5	protein_coding	34.7122	43.745	34.8102	47.071	1803	3002	1603	3449	2362.03	0.0268361	0.219366	0.122335	0.902634	0.971658
BIRC6	protein_coding	26.5565	22.9538	31.1384	26.9221	7822	8916	8143	11191	8952.57	0.196693	0.121479	1.61915	0.105414	0.326712
BIVM	protein_coding	24.6366	22.4519	16.6045	16.0916	1554	1891	943	1442	1438.17	-0.552356	0.128591	-4.29546	1.7433e-05	0.000406477
BLCAP	protein_coding	32.5668	29.0284	30.8465	27.0861	1298	1525	1091	1511	1345.15	-0.128104	0.14794	-0.865924	0.386532	0.673618
BLK	protein_coding	0.456595	1.27586	0.591628	0.952216	20	60	17	57	35.6131	-0.167357	0.834849	-0.200464	0.841118	0.9482
BLM	protein_coding	12.2903	13.3925	11.6081	13.7719	1126	1588	929	1776	1313.49	-0.0464598	0.175511	-0.264712	0.791231	0.925571
BLMH	protein_coding	45.8014	44.4719	51.1037	49.116	1895	2448	1890	2876	2239.8	0.117889	0.110027	1.07146	0.283963	0.579342
BLOC1S1	protein_coding	183.471	174.721	169.245	166.08	1318	1728	1126	1696	1443.62	-0.123826	0.126305	-0.980379	0.326899	0.621386
BLOC1S2	protein_coding	28.735	32.2291	32.9492	39.2316	1253	1873	1289	2431	1655.73	0.21572	0.174451	1.23656	0.216249	0.501702
BLOC1S3	protein_coding	14.2477	12.6229	14.7867	16.5638	746	880	691	1209	862.258	0.181467	0.169268	1.07206	0.283691	0.579081
BLOC1S4	protein_coding	29.249	29.2642	38.6762	41.866	795	1053	931	1602	1067.83	0.423232	0.151668	2.79052	0.00526238	0.0400473
BLOC1S5	protein_coding	10.3284	9.75708	10.5604	11.31	442	553	403	684	509.355	0.0938517	0.191291	0.490624	0.623693	0.836903
BLOC1S6	protein_coding	37.6527	36.3635	37.3477	38.5757	2286	2909	2024	3303	2579.21	0.00874429	0.110242	0.0793192	0.936779	0.982742
BLVRA	protein_coding	51.9427	49.5809	44.1282	44.2913	902	1156	691	1097	944.568	-0.225623	0.145188	-1.55401	0.120182	0.353694
BLVRB	protein_coding	22.657	21.4856	23.754	24.254	289	369	274	437	335.881	0.0881735	0.220652	0.399605	0.689447	0.870494
BLZF1	protein_coding	41.3477	37.0865	35.0513	33.4998	1281	1471	978	1450	1281.07	-0.202912	0.144452	-1.4047	0.160109	0.422782
BMERB1	protein_coding	1.28547	3.69055	1.49849	3.53556	56	213	58	218	124.613	-0.0187251	0.688799	-0.0271852	0.978312	0.994115
BMF	protein_coding	22.0086	19.8304	13.3479	13.2379	2104	2560	1075	1726	1838.89	-0.764269	0.121766	-6.27652	3.46232e-10	2.94492e-08
BMI1	protein_coding	15.5791	17.9728	19.0977	19.6754	909	1388	992	1611	1194.59	0.168522	0.16411	1.02688	0.304475	0.598932
BMP1	protein_coding	5.57327	6.41744	4.4174	4.37685	439	651	301	486	458.592	-0.483196	0.209862	-2.30245	0.0213099	0.10971
BMP2K	protein_coding	8.41043	7.63465	12.2856	12.3933	771	862	857	1368	948.902	0.411667	0.162133	2.53907	0.0111149	0.0691632
BMP8A	protein_coding	3.69136	2.73981	3.74205	3.20345	480	450	446	564	486.595	0.103385	0.261655	0.39512	0.692754	0.872219
BMP8B	protein_coding	1.57819	0.941928	2.8659	2.72759	135	126	222	342	203.618	1.06913	0.319135	3.35008	0.000807876	0.00953815
BMPR1A	protein_coding	3.46594	3.40747	3.7425	3.16742	500	608	473	645	551.744	0.00714814	0.192037	0.0372228	0.970307	0.992156
BMPR2	protein_coding	2.90004	3.10333	3.36555	3.39397	613	866	631	1010	762.992	0.133703	0.166488	0.803082	0.421927	0.703193
BMS1	protein_coding	28.8152	27.1751	26.4557	26.7574	2763	3486	2361	3712	3027.91	-0.0640368	0.102412	-0.625284	0.531785	0.780648
BMT2	protein_coding	8.96329	8.31466	9.36255	7.37702	536	659	500	622	576.903	-0.0825035	0.208833	-0.39507	0.692791	0.872219
BNIP1	protein_coding	38.3997	37.9413	41.5436	31.2465	613	769	503	716	642.705	-0.190554	0.173419	-1.09881	0.271853	0.567133
BNIP2	protein_coding	35.7147	36.5443	38.9518	41.4321	3487	4717	3389	5701	4222.93	0.120955	0.110685	1.09279	0.274488	0.569228
BNIP3	protein_coding	78.0506	74.48	35.0357	25.0068	1761	2238	708	794	1369.68	-1.38598	0.199019	-6.96404	3.30657e-12	4.48728e-10
BNIP3L	protein_coding	113.76	102.364	67.8725	47.4329	6085	7253	3231	3580	5038.99	-0.944122	0.181586	-5.19931	2.00033e-07	8.24303e-06
BNIPL	protein_coding	0.992449	0.632432	1.51654	0.957998	42	37	59	59	50.2013	0.592467	0.610176	0.970978	0.331559	0.623988
BOD1	protein_coding	13.9994	10.1012	11.6351	9.27304	497	473	360	450	446.808	-0.273292	0.265681	-1.02865	0.303645	0.598722
BOD1L1	protein_coding	32.5698	27.5554	35.4169	32.4888	6444	7257	6233	9139	7192.01	0.143745	0.114914	1.25089	0.210975	0.494705
BOK	protein_coding	1.15499	1.06119	1.26815	1.33148	65	81	64	107	77.5948	0.196413	0.436757	0.449709	0.65292	0.851837
BOLA1	protein_coding	14.1181	16.4404	12.897	12.4776	227	355	190	283	258.233	-0.29758	0.270197	-1.10134	0.270747	0.566052
BOLA2	protein_coding	132.758	175.584	129.144	171.999	605	992	582	1117	794.804	0.0594242	0.22378	0.265547	0.790588	0.925538
BOLA2-SMG1P6	protein_coding	19.2176	18.6428	21.8733	20.3149	635	850	632	968	757.533	0.0931937	0.158863	0.586629	0.557453	0.795618
BOLA2B	protein_coding	4.72534	6.28248	20.0116	2.85191	12	23	50	10	26.0022	1.03909	1.15325	0.901007	0.367584	0.655497
BOLA3	protein_coding	48.1619	51.3321	40.7266	50.4774	240	357	196	364	280.496	-0.124513	0.268653	-0.463472	0.643026	0.847221
BOP1	protein_coding	29.9863	28.856	29.7342	26.188	1813	2304	1585	2227	1959.63	-0.11708	0.125387	-0.933749	0.350433	0.64026
BORA	protein_coding	14.5274	13.7885	13.4181	14.4803	630	789	522	884	691.602	-0.0467019	0.170383	-0.274099	0.784008	0.9223
BORCS5	protein_coding	4.55891	4.77442	4.39438	5.03024	320	433	282	451	364.033	-0.0582888	0.215305	-0.270726	0.786602	0.92418
BORCS6	protein_coding	13.5849	13.9422	14.5897	17.963	596	810	565	1107	744.854	0.202091	0.20204	1.00025	0.317188	0.61175
BORCS7	protein_coding	21.0051	16.8036	25.0968	20.2844	673	709	687	883	737.165	0.175649	0.208827	0.841123	0.400279	0.684296
BORCS8	protein_coding	16.4079	17.2383	17.0252	18.3356	296	420	279	472	357.69	0.0454221	0.226232	0.200776	0.840873	0.948191
BORCS8-MEF2B	protein_coding	7.35304	6.75657	13.9221	13.198	305	370	515	780	484.487	0.919678	0.191885	4.79286	1.64417e-06	5.33825e-05
BPGM	protein_coding	17.474	21.3501	21.1499	23.3575	491	796	529	929	665.167	0.161699	0.2143	0.754542	0.450524	0.723786
BPHL	protein_coding	3.78856	2.96167	4.38539	4.17278	133	135	135	199	149.242	0.287084	0.341329	0.841077	0.400305	0.684296
BPNT1	protein_coding	14.1842	14.7389	13.8058	12.7688	496	737	448	672	576.713	-0.141812	0.192921	-0.735081	0.46229	0.731883
BPNT2	protein_coding	21.2493	21.0706	19.8589	19.7746	2386	2990	1784	2934	2476.48	-0.218155	0.11312	-1.92852	0.0537901	0.207936
BPTF	protein_coding	35.8093	33.4713	37.2566	36.8906	7015	8621	6425	10092	7905.05	0.0540137	0.0897012	0.602151	0.547074	0.789275
BRAF	protein_coding	9.7797	9.13063	7.78508	7.62799	1440	1715	1062	1505	1416.87	-0.310366	0.139788	-2.22026	0.0264008	0.127446
BRAP	protein_coding	14.2903	14.0192	13.6708	14.7001	1005	1322	869	1476	1141.75	-0.019047	0.145389	-0.131007	0.89577	0.968673
BRAT1	protein_coding	41.6273	37.3319	53.8505	45.3531	2827	3342	2965	4218	3303.67	0.205976	0.118107	1.74399	0.0811617	0.273208
BRCA1	protein_coding	16.7851	16.3146	15.8821	17.9761	1933	2622	1725	3036	2269.78	0.0306361	0.133685	0.229166	0.81874	0.937055
BRCA2	protein_coding	6.6001	5.54894	5.31291	5.7518	1276	1418	915	1568	1272.14	-0.163347	0.159654	-1.02313	0.306247	0.600951
BRCC3	protein_coding	29.9406	30.5743	29.4082	27.6473	1343	1820	1175	1752	1497.44	-0.121347	0.128998	-0.940694	0.346862	0.637558
BRD1	protein_coding	69.5595	56.6316	57.8599	56.2516	7841	8250	5884	9232	7715.17	-0.128766	0.132602	-0.971069	0.331514	0.623988
BRD2	protein_coding	67.1628	21.183	71.856	36.4759	5135	1989	4669	3626	4066.82	0.208518	0.913511	0.22826	0.819444	0.937135
BRD3	protein_coding	14.3254	11.8864	16.6135	14.1467	1852	2017	1884	2567	2068.66	0.1881	0.15386	1.22254	0.221503	0.508519
BRD3OS	protein_coding	3.2519	3.91924	3.69042	4.39808	384	621	361	699	497.951	0.0448406	0.247195	0.181398	0.856055	0.954142
BRD4	protein_coding	49.8641	48.3813	51.4304	56.4129	6802	8669	6307	10986	7998.7	0.123147	0.108671	1.1332	0.257128	0.551333
BRD7	protein_coding	47.9748	47.7349	65.6154	50.7528	4373	5289	4872	6089	5137.76	0.190344	0.143711	1.3245	0.185338	0.45785
BRD8	protein_coding	27.242	27.5414	29.1149	30.1062	1591	2127	1491	2456	1874.85	0.0615327	0.123163	0.499603	0.617355	0.833957
BRD9	protein_coding	77.5775	70.2467	79.0323	71.1947	3650	4434	3352	4825	4018.84	0.0034328	0.10788	0.0318206	0.974615	0.993074
BRF1	protein_coding	27.7259	27.1762	26.5067	21.8753	2265	2913	1890	2493	2369.62	-0.23588	0.1369	-1.723	0.0848877	0.281591
BRF2	protein_coding	7.00139	7.48828	8.57976	8.50172	378	534	411	648	482.361	0.201331	0.195914	1.02765	0.304115	0.598861
BRI3	protein_coding	48.3904	63.0624	108.417	108.708	724	1167	1518	2317	1399.14	1.02139	0.171652	5.95037	2.67535e-09	1.86779e-07
BRI3BP	protein_coding	9.14867	11.2459	8.28918	8.06451	1107	1640	907	1279	1212.8	-0.323511	0.160884	-2.01084	0.0443423	0.183146
BRICD5	protein_coding	8.51831	6.31474	10.8578	11.2308	140	144	168	275	178.74	0.597686	0.315838	1.89239	0.0584397	0.218322
BRIP1	protein_coding	8.09882	9.29703	6.87103	7.53544	803	1104	512	1012	832.466	-0.371213	0.199328	-1.86232	0.0625583	0.229033
BRIX1	protein_coding	41.8761	40.2547	42.3641	43.3778	923	1186	840	1353	1054.89	0.0317654	0.14067	0.225815	0.821345	0.937727
BRK1	protein_coding	187.232	195.391	176.967	189.947	3282	4607	2816	4728	3767.12	-0.0880591	0.118685	-0.741953	0.458116	0.729072
BRME1	protein_coding	2.90242	2.59478	2.86358	2.53908	185	202	159	224	191.163	-0.0339826	0.299789	-0.113355	0.909749	0.973954
BRMS1	protein_coding	56.3066	59.5135	76.8017	84.6296	1653	2327	2012	3534	2315.12	0.448658	0.138273	3.24473	0.00117561	0.0130386
BRMS1L	protein_coding	5.29924	5.49207	4.7572	6.53738	212	293	170	369	251.418	0.0345707	0.306446	0.112812	0.91018	0.974037
BROX	protein_coding	42.5437	44.2901	42.5413	42.3442	1703	2358	1536	2613	2002.91	0.00444323	0.131939	0.0336765	0.973135	0.99244
BRPF1	protein_coding	26.3903	27.8908	40.0298	41.3676	2942	4087	3921	6507	4257.77	0.546202	0.112555	4.85278	1.21746e-06	4.10739e-05
BRPF3	protein_coding	13.9918	12.9277	14.9008	11.7583	1860	2199	1629	2190	1955.97	-0.0933079	0.142154	-0.656386	0.511576	0.76937
BRSK1	protein_coding	2.79201	2.8352	2.1175	1.4064	179	237	119	127	165.247	-0.724082	0.356701	-2.02994	0.0423626	0.178277
BRSK2	protein_coding	0.554476	0.262554	1.06389	1.0604	55	36	95	149	82.9352	1.35202	0.530287	2.54961	0.0107844	0.0678052
BRWD1	protein_coding	24.2532	21.8959	30.8332	26.2723	4327	4376	4123	5519	4576.15	0.130095	0.162758	0.799316	0.424107	0.705075
BRWD3	protein_coding	15.6926	11.7737	12.3643	10.5622	2553	2705	1940	2473	2416.52	-0.259248	0.170725	-1.51851	0.128886	0.36932
BSCL2	protein_coding	6.45117	8.08516	7.77778	8.13108	249	407	271	442	333.049	0.112761	0.256034	0.440414	0.659637	0.855022
BSDC1	protein_coding	42.4188	40.9637	47.7213	42.5995	3515	4132	3508	4937	3985.19	0.130784	0.118247	1.10602	0.268717	0.563584
BSG	protein_coding	187.23	169.462	182.1	177.245	6309	7582	5482	8450	6853.64	-0.0199167	0.0949466	-0.209768	0.833849	0.945123
BSPRY	protein_coding	6.37997	4.88551	2.74222	2.26345	313	318	119	155	226.527	-1.21923	0.305429	-3.99185	6.55595e-05	0.00122611
BST1	protein_coding	1.08072	0.969978	1.3003	0.971763	22	30	30	37	29.5814	0.381694	0.700677	0.544751	0.585925	0.813052
BST2	protein_coding	150.161	190.871	110.282	136.135	2691	4574	1777	3455	3014.27	-0.502539	0.19701	-2.55083	0.0107466	0.0677087
BTAF1	protein_coding	45.6548	37.0813	33.6054	28.0864	6608	7101	4326	5717	5923.06	-0.459536	0.14699	-3.12631	0.00177013	0.0176658
BTBD1	protein_coding	56.6759	55.4977	48.0454	47.246	2764	3645	2108	3178	2877.23	-0.291051	0.105307	-2.76382	0.00571283	0.042645
BTBD10	protein_coding	14.7983	16.6495	15.1573	16.8269	504	766	446	777	605.858	-0.0764795	0.203453	-0.375908	0.706985	0.879676
BTBD11	protein_coding	14.6227	13.7231	10.2335	9.11985	1670	2128	1057	1509	1572.02	-0.574169	0.12924	-4.44267	8.88514e-06	0.000223108
BTBD19	protein_coding	21.2501	19.6928	44.7612	58.7089	1121	1213	1841	3750	1909.83	1.18609	0.193492	6.12993	8.79164e-10	6.7634e-08
BTBD2	protein_coding	47.3004	44.8779	39.921	37.7035	3123	3901	2314	3498	3163.28	-0.291278	0.10238	-2.84508	0.00444001	0.0352806
BTBD3	protein_coding	2.15781	1.42388	1.31586	0.927925	210	178	121	134	163.015	-0.611911	0.403203	-1.51762	0.129109	0.36953
BTBD6	protein_coding	36.6419	39.0162	40.9599	41.434	1658	2350	1659	2659	2035.93	0.0914541	0.127503	0.71727	0.473207	0.740676
BTBD7	protein_coding	6.69143	6.06431	7.27654	6.47312	1185	1391	1210	1621	1342.85	0.130676	0.155422	0.84078	0.400471	0.684434
BTBD8	protein_coding	1.59036	1.25822	1.47309	1.54551	123	157	114	161	137.103	-0.0333376	0.33477	-0.0995836	0.920675	0.976667
BTBD9	protein_coding	5.92398	5.83852	4.71242	5.59661	815	1147	641	1002	883.402	-0.269105	0.15723	-1.71153	0.0869825	0.286091
BTD	protein_coding	3.91001	3.48853	3.2613	2.95499	491	590	376	537	493.375	-0.257133	0.194212	-1.32398	0.185508	0.45785
BTF3	protein_coding	998.867	1003.11	996.32	989.65	13992	18742	12522	19393	15869	-0.0520953	0.0849378	-0.613336	0.539654	0.785389
BTF3L4	protein_coding	16.6818	16.72	16.6056	15.6708	1215	1617	1083	1615	1360.45	-0.0809429	0.130588	-0.619833	0.535368	0.783019
BTG1	protein_coding	193.447	161.825	242.73	228.951	14660	16199	16383	24436	17710.9	0.376932	0.113658	3.31637	0.000911949	0.0104848
BTG2	protein_coding	166.836	148.613	135.103	112.922	9431	11111	6757	9029	9024.7	-0.384145	0.122178	-3.14415	0.00166568	0.0169344
BTG3	protein_coding	44.0807	40.4092	47.5809	49.369	1053	1299	997	1623	1219.55	0.126283	0.136629	0.924283	0.355339	0.644242
BTLA	protein_coding	23.6202	19.9062	22.2928	15.5322	1112	1239	933	1026	1083.01	-0.243404	0.222704	-1.09295	0.274418	0.569228
BTN2A1	protein_coding	18.254	14.6912	22.0126	16.6663	1013	1118	1129	1324	1149.25	0.212558	0.204269	1.04058	0.298071	0.593025
BTN2A2	protein_coding	8.71135	7.17069	8.87531	7.70003	709	796	651	868	752.293	0.00460694	0.18809	0.0244933	0.980459	0.994395
BTN3A1	protein_coding	92.5585	78.4103	99.078	79.2559	8454	9249	7858	9642	8804.11	-0.0140155	0.157944	-0.0887373	0.929291	0.980345
BTN3A2	protein_coding	49.5515	93.1942	62.6103	104.421	3381	8318	3812	9869	5956.52	0.185485	0.580949	0.319279	0.749515	0.904088
BTN3A3	protein_coding	40.2385	47.2634	46.6517	45.512	2254	3493	2274	3546	2825.47	0.0138718	0.143534	0.0966447	0.923009	0.977389
BTRC	protein_coding	4.86676	4.16491	4.95566	4.24167	556	625	454	668	570.008	-0.0966845	0.190681	-0.507049	0.61212	0.831375
BUB1	protein_coding	42.5314	45.8787	34.8969	37.2127	2675	3759	1946	3237	2838.78	-0.333899	0.122454	-2.72673	0.00639658	0.0463733
BUB1B	protein_coding	29.8339	30.989	23.0521	24.6285	1951	2688	1347	2285	2020.9	-0.379362	0.13036	-2.9101	0.00361316	0.0306318
BUB3	protein_coding	170.621	171.958	163.819	164.011	5520	7052	4741	7167	6025.98	-0.0943456	0.0900043	-1.04823	0.294531	0.59034
BUD13	protein_coding	26.7327	27.9659	23.7293	26.1042	1157	1618	934	1625	1300.03	-0.145585	0.151656	-0.959967	0.337072	0.629418
BUD23	protein_coding	79.2458	66.1887	85.874	77.7848	1711	1899	1672	2370	1897.38	0.144681	0.144754	0.999498	0.317553	0.611956
BUD31	protein_coding	140.187	141.131	163.752	159.873	1713	2309	1817	2774	2114.63	0.177694	0.115377	1.54011	0.123533	0.359959
BYSL	protein_coding	20.4696	22.7469	22.245	22.3868	713	1054	689	1095	867.754	0.00229752	0.168524	0.0136332	0.989123	0.996601
BZW1	protein_coding	142.293	149.7	145.77	159.858	7753	10843	7220	12437	9321.66	0.0522059	0.113728	0.459044	0.646203	0.849627
BZW2	protein_coding	42.176	40.2171	36.5476	31.6176	1273	1618	968	1327	1283.37	-0.335837	0.144965	-2.31667	0.0205217	0.10688
C10orf143	protein_coding	5.39479	3.00057	7.88572	4.98334	88	75	105	141	102.338	0.56311	0.438219	1.285	0.198794	0.478007
C10orf88	protein_coding	11.5014	10.1339	15.3938	15.9352	514	602	616	1008	671.814	0.507138	0.174257	2.91029	0.00361098	0.0306318
C10orf95	protein_coding	2.7589	2.23827	3.39471	2.68141	93	99	101	126	104.778	0.237722	0.404068	0.588323	0.556315	0.79515
C11orf1	protein_coding	4.43043	4.70925	5.15925	5.36393	188	265	195	321	236.592	0.167543	0.264737	0.632863	0.526823	0.777959
C11orf21	protein_coding	63.2596	50.9873	99.0194	57.3669	4246	4514	5867	5428	5107.34	0.410431	0.244892	1.67596	0.0937453	0.301693
C11orf24	protein_coding	11.5358	13.3934	15.218	19.7512	470	693	519	1019	651.534	0.361451	0.21859	1.65356	0.0982178	0.31144
C11orf42	protein_coding	0.408823	0.338909	0.856183	1.25033	9	10	17	39	17.8691	1.47783	0.926676	1.59477	0.110764	0.335964
C11orf54	protein_coding	10.3775	8.3439	10.2819	9.98543	949	975	791	1212	972.13	0.0218976	0.18247	0.120007	0.904478	0.971896
C11orf58	protein_coding	67.8182	66.6339	78.5658	71.3341	5035	6277	5308	7523	5966.15	0.173366	0.103108	1.6814	0.0926852	0.299458
C11orf65	protein_coding	3.09157	1.28587	2.38137	2.5805	74	49	61	76	65.9124	0.114939	0.580283	0.198074	0.842987	0.949047
C11orf68	protein_coding	20.2739	22.258	20.1752	20.2265	699	1020	618	989	812.93	-0.110701	0.169414	-0.653433	0.513477	0.770216
C11orf71	protein_coding	7.53269	7.78257	8.22181	8.21775	183	270	225	303	241.985	0.231904	0.275274	0.842447	0.399538	0.684235
C11orf80	protein_coding	9.92111	9.14521	8.66669	9.40789	414	507	316	548	436.931	-0.13039	0.207074	-0.629681	0.528903	0.779226
C11orf91	protein_coding	0.204595	0.0505802	0.526928	1.25971	5	3	31	75	26.7887	3.61075	0.943378	3.82747	0.000129467	0.0021362
C11orf94	protein_coding	8.23989	3.26891	14.6887	15.2344	20	11	34	52	29.0891	1.39538	0.809045	1.72472	0.0845778	0.280795
C11orf96	protein_coding	0.398681	0.687961	0.821994	1.14497	11	25	20	44	23.6774	0.803961	0.840956	0.956008	0.339068	0.630645
C11orf98	protein_coding	134.492	144.302	151.606	151.457	1072	1566	1133	1736	1348.75	0.113926	0.146322	0.7786	0.436215	0.713609
C12orf29	protein_coding	12.3781	11.2124	12.2899	11.4768	475	571	422	621	515.863	-0.0215352	0.187923	-0.114595	0.908766	0.973574
C12orf4	protein_coding	11.5107	10.2362	10.4701	12.1033	622	803	528	944	706.363	0.00815102	0.179151	0.0454981	0.96371	0.989601
C12orf42	protein_coding	1.35575	1.36448	2.14886	1.27737	27	22	34	32	29.4655	0.44513	0.769166	0.578717	0.56278	0.799524
C12orf43	protein_coding	12.6108	12.1977	14.2224	12.8535	746	939	731	1088	863.356	0.0951294	0.15092	0.630331	0.528478	0.779031
C12orf57	protein_coding	324.889	275.012	298.02	363.993	1814	2350	1706	2845	2131.94	0.0991389	0.119362	0.830573	0.406215	0.688791
C12orf60	protein_coding	1.45924	1.62666	2.92214	3.40485	60	84	113	199	110.575	1.08475	0.381718	2.84177	0.00448636	0.0354664
C12orf71	protein_coding	0.687419	1.20191	0.528624	1.25717	10	24	7	26	15.5151	-0.121868	1.07191	-0.113693	0.909481	0.973909
C12orf73	protein_coding	4.55711	4.06929	5.22428	5.89347	146	176	150	262	179.278	0.315354	0.301665	1.04538	0.295848	0.59181
C12orf75	protein_coding	110.694	86.4037	113.685	91.4871	2052	2127	1882	2381	2111.28	0.0216016	0.180129	0.119923	0.904544	0.971896
C12orf76	protein_coding	19.8257	19.8526	30.8041	32.0211	496	655	699	1169	736.592	0.670774	0.166114	4.03804	5.39002e-05	0.00104328
C13orf46	protein_coding	9.90665	6.22605	11.6729	12.2682	4280	3931	5363	9389	5628.48	0.778215	0.185161	4.20292	2.63496e-05	0.000572393
C14orf119	protein_coding	15.0824	15.9185	15.2984	17.4793	811	1128	733	1320	970.632	0.0484049	0.170156	0.284474	0.776047	0.918774
C14orf28	protein_coding	3.83975	3.43926	3.18147	3.90865	125	132	78	130	114.735	-0.349345	0.377294	-0.925923	0.354486	0.643355
C14orf93	protein_coding	8.04771	6.44474	11.7731	11.1386	483	499	620	881	616.066	0.587942	0.207184	2.83777	0.00454295	0.035769
C15orf39	protein_coding	25.28	35.4004	32.196	38.5978	2896	5344	3244	6253	4260.42	0.183707	0.211311	0.869371	0.384644	0.672298
C15orf40	protein_coding	16.7325	15.0811	21.556	16.7444	893	892	1021	1155	998.044	0.292455	0.235768	1.24043	0.214815	0.499814
C15orf48	protein_coding	1.07943	0.822191	1.67257	0.473895	8	9	13	5	9.28533	0.230158	1.35224	0.170206	0.864848	0.957046
C15orf61	protein_coding	1.99414	1.28572	1.53427	1.58703	134	114	92	150	121.679	-0.0943607	0.408865	-0.230787	0.81748	0.936412
C15orf62	protein_coding	5.84806	4.74729	7.74545	7.01886	332	357	389	564	406.641	0.444169	0.224495	1.97853	0.0478692	0.192337
C16orf46	protein_coding	0.943594	1.05007	0.796186	1.14015	28	44	23	53	35.4025	0.0227718	0.673328	0.0338197	0.973021	0.99244
C16orf54	protein_coding	63.3906	68.3411	99.1591	97.419	3616	5141	5060	7934	5321.12	0.556879	0.108696	5.12329	3.00247e-07	1.17359e-05
C16orf72	protein_coding	88.7032	77.7226	99.9338	84.9458	8746	10138	8687	11750	9764	0.106611	0.121275	0.879084	0.379356	0.666452
C16orf74	protein_coding	2.15817	1.06738	8.54023	2.75696	36	23	125	64	66.937	1.76524	0.759776	2.32337	0.0201592	0.105495
C16orf86	protein_coding	4.96976	4.66826	3.49042	3.4316	171	208	111	165	161.755	-0.47561	0.309427	-1.53707	0.124277	0.361071
C16orf87	protein_coding	4.69427	4.38494	5.45341	4.64373	517	639	534	722	597.813	0.116506	0.187468	0.621471	0.53429	0.781916
C16orf91	protein_coding	32.0398	28.2766	24.8517	24.0666	492	583	344	520	478.752	-0.337537	0.19399	-1.73997	0.081865	0.274504
C16orf92	protein_coding	1.04145	0.602305	0.461544	0.686181	9	7	5	8	7.24405	-0.360668	1.3478	-0.267597	0.789009	0.924727
C16orf95	protein_coding	4.07096	5.57584	2.77204	4.56497	67	125	43	109	81.7344	-0.391331	0.524335	-0.746337	0.455464	0.727465
C17orf100	protein_coding	5.80814	5.87002	5.02419	6.27834	182	244	140	277	204.33	-0.0794385	0.304695	-0.260715	0.794312	0.927175
C17orf107	protein_coding	0.561242	0.407631	1.05695	1.08571	54	49	85	141	80.8024	1.07958	0.464802	2.32267	0.020197	0.105567
C17orf114	protein_coding	1.52059	1.28544	0	0.525632	6	6	0	2	3.41707	-2.79177	2.32448	-1.20103	0.22974	0.519333
C17orf49	protein_coding	175.317	194.287	149.565	160.175	2262	3419	1759	2956	2532.73	-0.286278	0.144244	-1.98468	0.0471802	0.190739
C17orf58	protein_coding	7.84383	7.43283	4.93049	5.38134	182	235	115	182	175.471	-0.511127	0.296614	-1.7232	0.0848515	0.281548
C17orf67	protein_coding	7.23876	6.7921	5.86601	5.63709	376	423	264	377	357.147	-0.336616	0.228981	-1.47006	0.141545	0.392821
C17orf75	protein_coding	10.6994	10.5992	8.56152	8.97432	847	1115	605	1006	874.992	-0.311258	0.154718	-2.01178	0.0442436	0.183146
C17orf80	protein_coding	7.80898	9.97398	8.53612	10.1515	424	693	390	781	550.607	0.0321573	0.250465	0.12839	0.89784	0.96961
C17orf97	protein_coding	1.13674	0.822306	1.06093	1.30455	47	45	39	76	50.5794	0.249715	0.566739	0.440617	0.65949	0.854923
C18orf21	protein_coding	38.5359	38.3557	52.0593	53.0037	492	651	603	947	660.101	0.420607	0.167063	2.51765	0.011814	0.0718113
C18orf25	protein_coding	29.195	29.5299	27.6018	27.4263	2690	3601	2263	3562	2972.05	-0.129109	0.105919	-1.21894	0.222867	0.510777
C18orf32	protein_coding	3.80581	3.20411	4.26	3.99221	376	419	374	557	426.648	0.202931	0.212278	0.955966	0.339089	0.630645
C18orf54	protein_coding	2.26017	2.14697	3.87358	3.57236	198	248	264	388	270.581	0.533943	0.244726	2.1818	0.0291244	0.135922
C19orf12	protein_coding	18.2905	17.8205	21.5365	21.4397	2517	3054	2691	4056	3035.04	0.256377	0.107005	2.39592	0.0165786	0.0922088
C19orf18	protein_coding	0.497489	0.367254	1.1766	0.647456	6	6	13	11	9.26673	1.04621	1.24468	0.840546	0.400602	0.684561
C19orf25	protein_coding	15.5032	12.0052	13.2907	12.2743	864	884	653	968	836.141	-0.140577	0.191518	-0.734013	0.462941	0.732242
C19orf38	protein_coding	1.97533	1.44562	0.813827	0.716427	47	47	18	23	33.8352	-1.21252	0.677671	-1.78924	0.0735758	0.255285
C19orf44	protein_coding	2.9177	3.04676	3.68139	3.43762	220	302	242	364	277.026	0.205116	0.243072	0.843852	0.398752	0.68343
C19orf47	protein_coding	13.8118	13.0878	12.9867	11.5266	650	880	594	877	738.266	-0.0651632	0.163302	-0.399035	0.689867	0.8708
C19orf53	protein_coding	103.109	108.051	103.743	110.785	1568	2200	1423	2384	1848.84	-0.00832365	0.133709	-0.062252	0.950362	0.9857
C19orf54	protein_coding	12.277	14.4721	10.43	12.5579	692	1132	552	1022	821.772	-0.237375	0.215043	-1.10385	0.269658	0.564769
C19orf73	protein_coding	2.33083	1.96799	1.60758	1.83413	27	31	17	30	25.7646	-0.3478	0.742187	-0.468615	0.639345	0.846154
C1D	protein_coding	33.4036	29.5243	32.9567	32.6256	1004	1174	893	1381	1097.19	0.0356892	0.145493	0.245299	0.806225	0.931569
C1GALT1	protein_coding	18.9039	17.9106	22.6924	20.5356	2098	2572	2202	3157	2477.85	0.186761	0.117259	1.59272	0.111224	0.337043
C1GALT1C1	protein_coding	15.4354	13.9098	14.1183	12.3903	360	431	296	409	370.777	-0.175246	0.221704	-0.790453	0.429263	0.709177
C1orf109	protein_coding	6.23287	6.93532	7.45693	8.83862	300	437	316	595	398.801	0.269389	0.238527	1.12939	0.258735	0.552804
C1orf112	protein_coding	16.7109	16.7891	14.7885	19.0664	864	1145	713	1240	967.023	-0.0735935	0.157932	-0.465982	0.641228	0.846895
C1orf115	protein_coding	1.57896	2.01503	2.31152	2.09649	97	164	126	182	139.265	0.250254	0.36072	0.693764	0.48783	0.752396
C1orf122	protein_coding	25.8936	27.6749	27.8899	27.0454	691	982	665	1019	822.935	-0.000192276	0.162394	-0.00118401	0.999055	0.999552
C1orf131	protein_coding	28.6012	31.0359	28.7461	30.3353	617	898	560	927	732.418	-0.0453604	0.177168	-0.256031	0.797927	0.92898
C1orf146	protein_coding	0.534193	0.221024	1.5866	0.476109	4	2	11	5	5.99272	1.49683	1.65138	0.906411	0.364719	0.652796
C1orf159	protein_coding	25.001	19.8514	19.9383	15.9313	1307	1350	899	1138	1174.44	-0.39136	0.197242	-1.98416	0.047238	0.190816
C1orf162	protein_coding	64.5123	66.9732	74.8805	70.7907	714	994	755	1114	879.141	0.123959	0.157223	0.788428	0.430446	0.709655
C1orf174	protein_coding	35.5913	24.3622	37.5325	31.135	891	921	926	1224	988.23	0.232798	0.194813	1.19498	0.232094	0.522211
C1orf198	protein_coding	1.5822	1.50505	1.97408	1.76673	123	155	136	194	150.136	0.237869	0.320718	0.741678	0.458282	0.729072
C1orf216	protein_coding	18.5976	16.5888	16.2592	13.9048	1041	1226	809	1108	1038.08	-0.250804	0.160008	-1.56744	0.117012	0.348114
C1orf35	protein_coding	38.9937	32.4553	33.132	32.0253	1036	1157	792	1208	1036.29	-0.161377	0.158008	-1.02132	0.307102	0.601662
C1orf43	protein_coding	109.036	122.356	99.1569	112.905	3131	4678	2522	4562	3615.44	-0.169854	0.148583	-1.14316	0.252971	0.546991
C1orf50	protein_coding	4.99494	5.19062	5.9347	5.79008	455	625	479	744	564.575	0.165025	0.18051	0.914214	0.360605	0.649266
C1orf52	protein_coding	15.6027	13.2668	16.593	16.8641	824	930	777	1233	926.828	0.163515	0.160952	1.01592	0.309667	0.6038
C1orf53	protein_coding	2.03131	0.799909	0.674154	0.987887	13	7	4	9	8.26262	-0.751865	1.34127	-0.56056	0.575097	0.807302
C1orf54	protein_coding	22.0589	17.7014	35.273	35.4339	127	164	219	336	207.598	0.913949	0.276032	3.31102	0.000929557	0.0106419
C1orf56	protein_coding	1.77486	1.86374	3.58639	3.42026	73	101	130	198	123.071	0.903039	0.354533	2.54712	0.0108615	0.0680775
C1orf74	protein_coding	4.28769	3.57927	4.50303	3.95981	376	417	353	493	406.81	0.0769113	0.222446	0.345752	0.729529	0.892665
C1QBP	protein_coding	113.072	127.127	103.276	116.594	2039	3075	1689	2965	2374.06	-0.15998	0.152031	-1.05229	0.292668	0.588846
C1QL1	protein_coding	1.09896	0.66813	0.592946	0.413057	40	32	19	21	28.4629	-0.861081	0.766329	-1.12364	0.261164	0.555733
C1QTNF12	protein_coding	5.07429	3.65978	4.60309	5.33984	110	105	82	154	110.623	0.0659364	0.409226	0.161125	0.871995	0.959691
C1QTNF3	protein_coding	2.72317	1.70437	2.43642	1.98743	202	167	161	207	185.445	-0.0323264	0.371912	-0.0869197	0.930735	0.980785
C1QTNF6	protein_coding	14.5068	11.4718	21.4571	17.9843	1469	1497	1968	2656	1890.01	0.622571	0.174354	3.57072	0.000356	0.00486107
C1R	protein_coding	1.67098	1.72103	1.65772	1.69699	91	124	80	132	104.406	-0.0432951	0.380159	-0.113887	0.909327	0.97383
C1RL	protein_coding	10.4814	9.98839	11.8624	9.61857	592	771	588	777	675.904	0.00645045	0.184121	0.0350337	0.972053	0.99244
C1S	protein_coding	1.06827	0.862253	1.36937	1.22243	57	62	66	94	69.1571	0.406855	0.469108	0.867294	0.385781	0.673041
C20orf204	protein_coding	4.56669	3.14186	1.47162	1.74185	148	143	81	129	124.378	-0.516169	0.378831	-1.36253	0.173031	0.441865
C20orf27	protein_coding	19.5295	21.3249	18.5748	17.8699	509	743	433	667	576.035	-0.194995	0.188871	-1.03242	0.301873	0.59722
C20orf96	protein_coding	10.0277	14.5213	6.37907	8.03601	294	569	168	337	328.326	-0.794581	0.325695	-2.43964	0.0147017	0.0844754
C21orf58	protein_coding	36.6901	31.0516	33.6405	31.894	1738	2015	1428	2243	1829.2	-0.061535	0.128611	-0.478457	0.632325	0.842217
C21orf91	protein_coding	17.6048	17.0219	22.5356	23.3097	1411	1802	1608	2626	1822.99	0.37088	0.120478	3.07841	0.0020811	0.0199805
C22orf15	protein_coding	1.38418	2.11118	2.24373	1.43356	29	43	40	44	38.9364	0.260666	0.634291	0.410956	0.681105	0.865662
C22orf23	protein_coding	7.13105	5.11154	9.93247	6.56957	219	209	279	283	251.45	0.411481	0.353954	1.16253	0.245021	0.538572
C22orf39	protein_coding	29.8219	27.6107	29.0651	22.2203	1220	1373	1019	1275	1219.81	-0.175726	0.181775	-0.96672	0.333684	0.626008
C2CD2	protein_coding	2.943	2.16717	3.64426	2.43992	346	335	377	402	369.429	0.206218	0.308217	0.669067	0.503452	0.763782
C2CD2L	protein_coding	13.9058	14.9448	17.7564	17.4596	1452	2000	1592	2550	1857.94	0.244557	0.124276	1.96785	0.0490851	0.195962
C2CD3	protein_coding	6.83887	7.25235	8.4402	9.17482	1126	1571	1232	2131	1475.29	0.290075	0.145823	1.98922	0.0466767	0.18965
C2CD4D	protein_coding	1.63864	1.27353	1.01233	1.1787	66	68	36	65	57.8634	-0.464025	0.520308	-0.891827	0.372486	0.660481
C2CD5	protein_coding	37.0221	29.9699	30.7453	26.2984	2702	2942	2002	2720	2579.73	-0.27115	0.149837	-1.80963	0.0703526	0.248021
C2orf15	protein_coding	1.49964	0.659382	1.59171	0.964323	37	22	36	33	33.1085	0.221105	0.794052	0.278452	0.780665	0.920519
C2orf42	protein_coding	6.0639	5.67492	7.57392	9.55984	323	386	352	681	422.53	0.486993	0.23449	2.07682	0.0378185	0.164543
C2orf49	protein_coding	24.7416	20.6018	21.7668	22.3493	1067	1173	947	1356	1126.49	0.0193046	0.162689	0.11866	0.905545	0.97202
C2orf66	protein_coding	1.25197	1.08712	1.39378	1.96709	215	190	171	228	201.512	-0.0497745	0.34231	-0.145408	0.884389	0.964531
C2orf68	protein_coding	34.8023	28.581	31.8589	23.7928	1481	1719	1319	1596	1527.47	-0.125647	0.17969	-0.699243	0.4844	0.749115
C2orf69	protein_coding	11.0138	10.9351	12.4905	12.6536	630	828	637	1016	762.481	0.159658	0.158165	1.00944	0.312763	0.60703
C2orf74	protein_coding	13.9476	12.7404	17.9965	15.53	152	201	179	248	192.677	0.272782	0.289483	0.942306	0.346036	0.636816
C2orf76	protein_coding	9.77666	7.95698	13.2934	10.9587	101	101	116	162	119.377	0.436741	0.379946	1.14948	0.250357	0.544148
C2orf81	protein_coding	1.42099	1.4045	1.172	1.11756	75	97	55	83	76.3184	-0.333009	0.438551	-0.759339	0.44765	0.722726
C2orf92	protein_coding	3.42248	2.96626	3.9057	3.21693	150	176	142	193	164.043	0.0308026	0.315404	0.0976609	0.922202	0.977305
C3AR1	protein_coding	3.97943	4.74257	1.99153	1.70317	237	375	106	144	211.404	-1.27713	0.305469	-4.18089	2.90372e-05	0.000613132
C3orf14	protein_coding	3.47838	4.91167	1.20952	4.77578	75	188	56	185	117.203	-0.193315	0.583316	-0.331408	0.740336	0.899453
C3orf18	protein_coding	39.5452	39.7083	34.1387	37.4134	2386	3125	1799	3109	2546.1	-0.200538	0.123315	-1.62623	0.1039	0.322808
C3orf20	protein_coding	0.472856	0.575436	1.28467	1.27429	28	46	67	106	60.1753	1.22005	0.514378	2.3719	0.0176967	0.0967593
C3orf33	protein_coding	1.82967	1.23373	2.04166	1.44599	51	45	51	56	51.4138	0.155728	0.587852	0.26491	0.791079	0.925571
C3orf38	protein_coding	22.0019	22.1372	24.0854	24.1551	799	1064	781	1237	951.362	0.0958623	0.146327	0.655123	0.512388	0.769708
C3orf49	protein_coding	1.26786	0.895869	1.37205	1.31008	28	23	24	37	27.8663	0.205964	0.743524	0.277011	0.781772	0.92061
C3orf52	protein_coding	1.49261	1.56374	1.85817	1.78655	115	128	97	136	118.144	-0.0775453	0.366562	-0.211547	0.83246	0.944346
C3orf62	protein_coding	7.43587	6.48244	11.087	10.5792	547	632	725	1104	740.912	0.608462	0.167907	3.62381	0.000290298	0.00414937
C4BPB	protein_coding	3.06688	1.63892	2.18558	1.72365	59	47	42	49	49.9066	-0.23829	0.605306	-0.393669	0.693825	0.872919
C4orf3	protein_coding	87.6964	87.5797	75.1817	61.752	3727	4944	2866	3715	3778.71	-0.387599	0.134697	-2.87757	0.0040075	0.0329943
C4orf33	protein_coding	15.064	17.1682	13.9924	15.9335	411	547	344	616	467.279	-0.0331649	0.207319	-0.15997	0.872904	0.959932
C4orf46	protein_coding	11.0997	11.1278	9.11926	12.1577	550	733	406	852	614.214	-0.0871864	0.229863	-0.379297	0.704467	0.878529
C4orf47	protein_coding	2.71887	1.70262	1.42066	0.90123	107	81	61	78	82.6757	-0.470994	0.507922	-0.927295	0.353773	0.642924
C4orf48	protein_coding	12.8352	17.3447	17.2571	16.03	54	97	64	84	73.3932	1.72026e-05	0.486252	3.53779e-05	0.999972	0.999972
C5	protein_coding	1.0523	1.20217	2.02679	2.44698	89	138	162	317	169.617	1.03955	0.342065	3.03905	0.00237328	0.0220496
C5AR2	protein_coding	0.958383	1.30186	0.659641	0.598984	137	246	83	122	143.193	-0.887357	0.373903	-2.37322	0.0176335	0.0965448
C5orf15	protein_coding	31.2052	29.988	25.8889	27.6794	995	1272	742	1243	1041.58	-0.22202	0.146284	-1.51773	0.129082	0.36953
C5orf22	protein_coding	9.25237	9.20035	9.1551	10.5753	533	695	473	858	623.068	0.0763203	0.190004	0.401677	0.687922	0.869793
C5orf24	protein_coding	26.8433	21.1714	24.6672	22.6895	1933	2058	1622	2425	1990.57	-0.00975338	0.149567	-0.0652108	0.948006	0.985351
C5orf34	protein_coding	3.71612	3.35266	3.58144	2.70404	137	174	117	154	144.323	-0.196904	0.334289	-0.589023	0.555846	0.794874
C5orf58	protein_coding	11.2254	14.0137	20.9342	30.5018	115	152	166	266	171.021	0.672452	0.301634	2.22936	0.02579	0.125703
C5orf63	protein_coding	5.89716	6.49189	6.97536	5.60393	307	325	263	365	313.36	-0.0285114	0.253818	-0.11233	0.910562	0.974037
C6orf120	protein_coding	16.7727	16.2267	21.1039	20.4983	1258	1599	1396	2158	1575.09	0.295189	0.121464	2.43027	0.0150877	0.0859979
C6orf136	protein_coding	8.32427	13.4903	9.3671	7.73716	251	524	237	306	321.484	-0.466655	0.33644	-1.38704	0.165431	0.430536
C6orf163	protein_coding	1.47134	0.785695	3.03791	1.89229	28	20	52	51	38.7213	1.10439	0.712721	1.54955	0.121251	0.355798
C6orf226	protein_coding	25.2661	26.2042	31.4432	42.3396	140	239	196	334	220.248	0.473086	0.308119	1.5354	0.124686	0.361877
C6orf47	protein_coding	3.18355	0	5.48689	0	177	0	269	0	133.509	0.743651	4.56393	0.162941	0.870565	0.959375
C6orf52	protein_coding	1.5832	1.75828	2.72564	2.60805	12	19	19	25	18.5047	0.523156	0.873512	0.598911	0.549232	0.789596
C6orf62	protein_coding	179.617	159.302	190.497	180.014	7398	8693	6994	10509	8289.62	0.0990474	0.0996969	0.993485	0.320474	0.614394
C6orf89	protein_coding	25.5722	27.7247	34.1685	33.4785	3562	5124	4233	6619	4780.69	0.310172	0.113226	2.73941	0.00615499	0.0449906
C7orf25	protein_coding	5.60914	5.13732	4.91482	5.03235	174	208	136	220	181.432	-0.132174	0.294133	-0.44937	0.653165	0.851837
C7orf31	protein_coding	2.86551	3.37537	3.7642	4.15956	165	238	171	321	216.695	0.25148	0.293794	0.855971	0.392014	0.678096
C7orf50	protein_coding	24.511	18.8619	24.8975	23.5747	726	734	618	922	744.028	0.0434365	0.199843	0.217353	0.827933	0.941497
C8G	protein_coding	5.86007	7.91607	5.61863	6.31425	68	121	58	99	83.7845	-0.274595	0.455991	-0.602193	0.547046	0.789275
C8orf33	protein_coding	10.1812	10.5151	14.2075	14.8136	516	706	641	1065	714.535	0.457279	0.169526	2.6974	0.0069883	0.0496206
C8orf44-SGK3	protein_coding	3.73193	3.1495	4.03995	3.65205	275	307	266	380	304.316	0.1315	0.244362	0.538137	0.590483	0.816556
C8orf58	protein_coding	6.91298	6.64342	7.48446	7.28055	317	403	304	472	367.634	0.0877513	0.211444	0.41501	0.678134	0.864713
C8orf76	protein_coding	28.2463	23.4132	21.174	20.3292	557	621	377	568	525.369	-0.34475	0.196935	-1.75058	0.0800188	0.270189
C8orf82	protein_coding	11.9309	12.0333	9.82694	9.47671	741	981	534	823	756.69	-0.359768	0.158258	-2.2733	0.0230083	0.116469
C8orf88	protein_coding	1.57823	0.927019	1.70081	1.09104	23	17	22	20	21.0929	0.081567	0.893461	0.0912933	0.92726	0.979143
C9orf40	protein_coding	13.3742	11.8182	9.84168	10.3277	557	648	364	603	534.32	-0.353632	0.191502	-1.84663	0.0648014	0.234966
C9orf64	protein_coding	5.89668	7.19419	5.47529	6.47407	258	400	197	404	303.407	-0.173296	0.287809	-0.602119	0.547095	0.789275
C9orf72	protein_coding	14.9451	13.2884	14.4306	12.9153	649	746	560	801	682.597	-0.0525868	0.178095	-0.295274	0.767785	0.914563
C9orf78	protein_coding	121.631	111.808	175.4	149.763	3913	4796	5024	6821	5093.8	0.440426	0.118083	3.72982	0.000191617	0.00297093
C9orf85	protein_coding	13.7795	13.0561	13.7495	14.2906	291	376	267	381	324.55	-0.0493413	0.227357	-0.217021	0.828192	0.941497
CA11	protein_coding	12.5341	11.127	13.5132	9.95257	481	573	462	542	514.536	-0.0555183	0.233317	-0.237952	0.811918	0.93423
CA14	protein_coding	1.16793	1.13272	3.54802	3.42978	39	50	105	160	86.8282	1.55702	0.424653	3.66658	0.00024582	0.0036296
CA5A	protein_coding	5.26142	3.77274	7.30715	6.91211	42	42	48	63	48.6899	0.386668	0.564414	0.685079	0.493294	0.7566
CA5B	protein_coding	6.45839	7.26019	5.75949	6.13201	822	1222	651	1103	925.33	-0.240623	0.172897	-1.39171	0.164011	0.428527
CA6	protein_coding	37.9859	24.5637	54.6427	35.932	566	491	737	755	648.726	0.507279	0.306161	1.6569	0.0975392	0.310184
CAAP1	protein_coding	21.813	19.5859	18.2889	18.742	726	897	563	902	758.844	-0.174629	0.159225	-1.09675	0.272751	0.567944
CAB39	protein_coding	116.789	136.109	102.011	106.34	7500	11516	5825	9669	8408.46	-0.309717	0.1319	-2.34813	0.018868	0.101239
CAB39L	protein_coding	2.69043	3.26102	4.17738	4.93108	171	274	236	441	270.656	0.576999	0.285972	2.01768	0.0436246	0.181501
CABIN1	protein_coding	45.5305	39.6674	46.2799	43.6015	8270	9462	7362	11105	8939.29	0.0333651	0.106112	0.314433	0.753192	0.906442
CABLES2	protein_coding	10.006	11.407	13.1584	15.0314	833	1252	965	1747	1162.14	0.350434	0.177429	1.97506	0.0482609	0.193653
CABP4	protein_coding	2.49211	1.69963	9.52885	7.68904	257	249	835	1171	622.352	1.96143	0.224404	8.74061	2.31855e-18	1.0447e-15
CABYR	protein_coding	0.51951	0.421583	1.0335	1.49045	12	15	23	59	25.7043	1.51433	0.804969	1.88123	0.0599403	0.222209
CACNA1F	protein_coding	1.32704	1.40558	1.14793	1.14847	187	256	142	227	198.951	-0.282082	0.281914	-1.0006	0.317022	0.61175
CACNA1H	protein_coding	1.44869	3.07145	1.22619	3.12531	280	802	207	841	489.223	-0.130232	0.524991	-0.248066	0.804084	0.930853
CACNA1I	protein_coding	8.39956	8.37761	4.66167	4.7147	2193	2869	1064	1731	1929.69	-0.881256	0.11909	-7.39989	1.36292e-13	2.57209e-11
CACNA2D2	protein_coding	1.06446	1.06133	1.98943	1.93286	143	187	237	364	228.406	0.848153	0.264019	3.21247	0.00131599	0.0142042
CACNA2D4	protein_coding	2.19414	2.53368	1.75818	2.11787	231	358	172	318	261.469	-0.293668	0.281419	-1.04353	0.296705	0.592488
CACNB1	protein_coding	14.1489	12.8773	8.47415	8.26891	958	1121	452	637	785.864	-0.947002	0.17042	-5.55689	2.74629e-08	1.49413e-06
CACNB2	protein_coding	1.9362	1.66048	2.38389	2.24501	171	195	191	281	207.079	0.345725	0.281627	1.2276	0.219598	0.506068
CACNB3	protein_coding	14.6503	14.9353	8.1385	10.0446	943	1269	458	861	861.173	-0.787771	0.182429	-4.31822	1.57289e-05	0.00037323
CACTIN	protein_coding	32.495	30.2859	47.0413	46.7812	3030	3580	3718	5664	3938.2	0.481513	0.10654	4.51955	6.19712e-06	0.000168578
CACUL1	protein_coding	6.54326	6.51473	6.49005	6.76213	1275	1677	1125	1863	1453.53	-0.00918691	0.13127	-0.0699848	0.944206	0.984648
CACYBP	protein_coding	62.2249	68.5435	59.4984	63.7459	2779	4051	2374	4008	3220.54	-0.119049	0.130958	-0.909061	0.363318	0.651642
CAD	protein_coding	14.4576	14.3781	18.2574	18.6847	2578	3372	2861	4700	3304.69	0.319406	0.106566	2.99725	0.00272425	0.0245915
CADM4	protein_coding	1.3842	1.1623	1.23378	1.26478	62	72	51	82	65.6971	-0.0425899	0.473495	-0.0899479	0.928329	0.979758
CALCB	protein_coding	1.17143	0.920538	0.713582	0.343093	18	19	10	7	13.7801	-1.05838	1.07148	-0.987778	0.323261	0.617306
CALCOCO1	protein_coding	38.2742	36.6216	47.946	45.8264	4817	6092	5343	8176	6006.09	0.290764	0.0895739	3.24608	0.00117005	0.0130008
CALCOCO2	protein_coding	57.3236	66.4054	49.2224	53.4475	3732	5720	2860	4930	4193.67	-0.298989	0.1435	-2.08355	0.0372016	0.162856
CALHM2	protein_coding	42.9927	56.8057	33.6704	39.1426	2059	3574	1474	2634	2356.32	-0.470256	0.193023	-2.43627	0.0148394	0.0851047
CALHM6	protein_coding	7.74666	10.1126	2.67713	2.28997	118	186	47	63	101.556	-1.45167	0.413912	-3.5072	0.000452846	0.00590019
CALM1	protein_coding	247.2	262.345	307.554	321.972	19119	26709	21070	34940	24854.2	0.267181	0.100793	2.65078	0.00803064	0.0547912
CALM2	protein_coding	489.349	482.662	499.467	528.271	8112	10579	7556	12463	9474.36	0.0717099	0.0931609	0.769743	0.441452	0.717419
CALM3	protein_coding	293.804	337.139	328.57	365.687	13948	21231	13867	24578	17866	0.103183	0.136285	0.757109	0.448985	0.723457
CALML4	protein_coding	5.95652	5.11692	5.27729	4.12601	508	566	394	508	492.64	-0.256784	0.220863	-1.16264	0.244977	0.538572
CALML6	protein_coding	0.758583	1.1441	2.46411	2.014	8	16	24	30	19.2745	1.21043	0.892623	1.35604	0.175088	0.445132
CALR	protein_coding	466.177	460.18	563.355	585.654	17793	23434	19188	31663	22514.5	0.276039	0.0894378	3.08638	0.00202612	0.0195907
CALU	protein_coding	27.1357	26.3758	27.7744	27.7285	2658	3414	2397	3784	3008.09	0.00373703	0.102525	0.0364501	0.970923	0.992226
CAMK1	protein_coding	25.8392	33.1723	19.4283	20.0891	744	1265	494	823	807.708	-0.615542	0.213428	-2.88408	0.00392557	0.0325517
CAMK1D	protein_coding	7.04736	8.12807	9.98864	9.82516	942	1582	1259	1949	1397.61	0.349049	0.184641	1.89042	0.0587019	0.218828
CAMK2D	protein_coding	25.6211	25.091	29.1462	35.8348	1898	2460	1863	3623	2385.14	0.280221	0.158979	1.76262	0.0779641	0.266229
CAMK2G	protein_coding	48.8156	51.2967	42.1641	38.9104	3943	5369	2904	4296	4061.97	-0.378622	0.10501	-3.60558	0.000311451	0.00437916
CAMK2N1	protein_coding	2.18451	2.31421	1.19449	1.98706	101	142	49	129	100.958	-0.529579	0.466558	-1.13508	0.256344	0.550862
CAMK4	protein_coding	37.7486	31.5132	34.4232	26.8083	7038	7814	5800	6947	6906.91	-0.212936	0.163753	-1.30035	0.193481	0.46991
CAMKK1	protein_coding	5.29214	4.74355	3.71574	3.00208	445	520	271	345	393.728	-0.647724	0.233601	-2.77277	0.00555807	0.0417737
CAMKK2	protein_coding	26.2426	23.6917	26.9872	22.2695	2329	2825	2074	2724	2471.91	-0.102835	0.139825	-0.735453	0.462064	0.731717
CAMKMT	protein_coding	6.66045	7.96453	6.75306	7.56091	172	228	167	216	194.104	-0.0548656	0.297451	-0.184453	0.853658	0.9535
CAMLG	protein_coding	34.0946	24.5651	28.0615	23.1803	1193	1147	879	1144	1092.53	-0.228063	0.212403	-1.07373	0.282944	0.578646
CAMSAP1	protein_coding	9.63849	8.44061	9.20363	8.03871	1599	1871	1382	1904	1675.78	-0.0885521	0.142444	-0.621662	0.534164	0.781827
CAMTA1	protein_coding	50.1576	42.3613	39.035	36.329	478	484	378	510	461.534	-0.134527	0.236746	-0.568233	0.569877	0.803702
CAMTA2	protein_coding	34.4336	33.0993	35.9601	32.8969	3855	4861	3530	5174	4296.28	-0.0146165	0.0996335	-0.146702	0.883367	0.964531
CAND1	protein_coding	21.5054	20.5089	17.5853	16.9466	4163	5248	3030	4633	4204.28	-0.315333	0.0953952	-3.30554	0.000947931	0.0108215
CANT1	protein_coding	32.9591	35.1313	34.5966	38.3585	2600	3667	2427	4303	3161.21	0.0716431	0.134522	0.532573	0.594329	0.819673
CANX	protein_coding	1.9982	121.454	2.89371	122.924	163	13513	211	14588	6024.19	-0.0119135	2.52614	-0.00471608	0.996237	0.99896
CAP1	protein_coding	471.349	542.897	524.47	561.854	22982	35051	22862	38870	29129.8	0.0707043	0.128073	0.552063	0.580905	0.809995
CAPG	protein_coding	245.879	351.201	183.22	255.975	5855	11156	3910	8634	7061.93	-0.477654	0.238788	-2.00032	0.0454656	0.186084
CAPN1	protein_coding	86.7018	100.122	80.569	89.5639	6162	9391	5056	8977	7184.55	-0.173333	0.141848	-1.22197	0.22172	0.508725
CAPN10	protein_coding	30.3171	27.7601	31.6945	29.563	2005	2404	1822	2675	2199.57	0.0113557	0.119514	0.0950153	0.924303	0.97821
CAPN12	protein_coding	6.82064	5.70178	3.56615	3.35343	378	417	183	269	309.497	-0.839217	0.244968	-3.42582	0.000612951	0.00766379
CAPN15	protein_coding	43.8689	39.2318	39.5898	38.425	9318	10159	7243	11007	9331.83	-0.124499	0.120105	-1.03659	0.299929	0.59542
CAPN2	protein_coding	196.062	228.406	210.047	227.281	12667	19529	12160	21053	15890.2	0.0246133	0.135757	0.181304	0.856129	0.954142
CAPN3	protein_coding	10.2561	8.32727	15.9065	11.4327	430	483	593	720	556.82	0.529648	0.226486	2.33855	0.0193589	0.102282
CAPN5	protein_coding	2.16746	1.44624	1.06639	0.582247	226	199	99	86	155.666	-1.17046	0.452119	-2.58883	0.00963024	0.0623668
CAPN7	protein_coding	23.3636	18.2317	23.5142	20.8244	1503	1514	1323	1796	1529.96	0.0277466	0.18239	0.152128	0.879086	0.96331
CAPNS1	protein_coding	182.5	246.99	146.678	183.192	4455	7961	3292	6306	5302.55	-0.394134	0.199499	-1.97562	0.0481978	0.193464
CAPRIN1	protein_coding	75.2138	83.0313	71.1481	81.4493	5561	7948	4662	8034	6384.88	-0.115516	0.121377	-0.951717	0.341241	0.632903
CAPRIN2	protein_coding	14.2176	11.4028	17.5289	14.3815	1030	1138	1178	1544	1217.93	0.321204	0.174178	1.84411	0.0651676	0.235869
CAPS	protein_coding	6.23023	5.41751	9.36119	9.52782	214	245	284	467	296.536	0.67418	0.24296	2.77486	0.00552249	0.0415581
CAPZA1	protein_coding	231.11	247.634	216.381	235.273	7950	11207	6645	11058	9001.43	-0.135828	0.108372	-1.25335	0.210078	0.493496
CAPZA2	protein_coding	19.9826	23.8432	20.4642	23.6144	1739	2742	1583	2904	2170.84	-0.0248597	0.173268	-0.143476	0.885914	0.964531
CAPZB	protein_coding	478.187	536.64	464.518	533.112	14441	21607	12646	22346	17259.6	-0.0688021	0.131529	-0.523094	0.600909	0.823598
CARD11	protein_coding	125.322	125.294	123.005	116.32	13083	17241	11311	17123	14448.9	-0.106355	0.0836822	-1.27094	0.20375	0.485192
CARD14	protein_coding	1.01837	0.857567	1.38353	1.20293	134	140	154	213	159.346	0.402243	0.33167	1.21278	0.225213	0.514124
CARD16	protein_coding	155.418	187.511	216.576	244.821	789	1318	1038	1770	1191.59	0.402692	0.193641	2.07958	0.0375644	0.163851
CARD19	protein_coding	55.7172	63.7717	71.9619	82.1878	1024	1520	1462	2372	1555.22	0.577529	0.14748	3.916	9.00314e-05	0.00158314
CARD6	protein_coding	2.94468	3.70708	2.77487	3.33557	215	371	184	357	271.394	-0.142015	0.307196	-0.462294	0.64387	0.84787
CARD8	protein_coding	105.735	86.0465	98.2388	74.8757	6623	7012	5388	6439	6382.88	-0.20148	0.173211	-1.16321	0.244746	0.538245
CARD9	protein_coding	0.2804	0.429009	0.831208	1.38764	14	28	35	97	40.5055	1.58517	0.711996	2.22637	0.0259892	0.126266
CARF	protein_coding	5.66483	3.88986	5.44999	4.80118	542	493	485	639	540.763	0.0948003	0.257396	0.368305	0.712646	0.88214
CARHSP1	protein_coding	55.7011	58.018	47.8	47.7329	3295	4559	2535	4000	3526.47	-0.280876	0.108679	-2.58445	0.00975343	0.0629957
CARM1	protein_coding	23.1663	24.2997	22.8058	25.0637	1752	2433	1519	2689	2043.27	-0.0241165	0.140752	-0.171341	0.863956	0.957046
CARMIL1	protein_coding	3.20511	1.96428	2.75777	1.79301	349	282	266	274	298.357	-0.222795	0.369325	-0.603248	0.546343	0.789019
CARMIL2	protein_coding	85.7971	81.9003	97.9746	85.95	9801	12267	9825	13804	11297.6	0.0920068	0.0996527	0.923274	0.355864	0.644687
CARMIL3	protein_coding	0.438002	0.538912	0.763648	1.12731	49	80	73	178	89.9383	0.897365	0.485802	1.84718	0.0647208	0.234896
CARNMT1	protein_coding	12.9313	13.1396	9.89523	10.082	868	1160	606	976	885.111	-0.379612	0.151762	-2.50137	0.0123714	0.0740812
CARNS1	protein_coding	3.05179	2.97674	2.14551	1.67108	300	389	186	233	275.017	-0.707576	0.264306	-2.67711	0.00742595	0.0519645
CARS1	protein_coding	27.8429	27.9815	30.4142	34.4349	1382	1831	1322	2413	1689.49	0.176845	0.149272	1.18472	0.23613	0.526614
CARS2	protein_coding	62.7489	66.4071	72.6837	72.5776	2169	2977	2177	3444	2637.11	0.110592	0.11315	0.977394	0.328374	0.62248
CASC3	protein_coding	57.4618	58.4779	61.9584	64.6103	4069	5331	3775	6158	4734.28	0.0544286	0.0989934	0.54982	0.582443	0.811069
CASD1	protein_coding	14.5228	12.7857	14.3818	11.7242	882	1035	778	1009	921.59	-0.102412	0.177865	-0.575788	0.564759	0.800806
CASK	protein_coding	5.28029	4.16815	5.672	4.03166	845	889	807	910	868.072	-0.00308095	0.232639	-0.0132435	0.989434	0.996695
CASP1	protein_coding	82.6389	93.1348	90.6138	83.3045	2061	3079	2130	3024	2530.05	0.0103823	0.14106	0.0736022	0.941327	0.984615
CASP10	protein_coding	40.3707	35.7418	26.6888	22.2409	2830	3185	1869	2389	2561.49	-0.500288	0.156798	-3.19065	0.00141952	0.0150395
CASP2	protein_coding	54.1863	49.8623	57.3602	51.0412	4391	5355	4121	5853	4876.56	0.0226832	0.107344	0.211314	0.832643	0.944376
CASP3	protein_coding	98.2399	83.5204	114.752	108.814	3772	4258	3905	5823	4387.01	0.25221	0.117984	2.13766	0.0325444	0.147163
CASP4	protein_coding	214.906	201.109	213.526	197.699	4340	5423	3890	5668	4768.17	-0.0431075	0.0996491	-0.432593	0.665311	0.858429
CASP6	protein_coding	23.558	24.3196	24.7202	21.9044	717	930	673	936	804.599	-0.0370384	0.163677	-0.226289	0.820977	0.93766
CASP7	protein_coding	25.137	21.3837	23.1817	20.2943	1045	1173	854	1193	1058.6	-0.131277	0.16406	-0.800177	0.423608	0.704715
CASP8	protein_coding	161.131	183.35	190.031	277.939	6433	10076	6946	16114	9434.7	0.420235	0.212162	1.98073	0.0476216	0.191637
CASP9	protein_coding	16.493	17.1045	10.1745	11.0668	719	988	391	639	670.586	-0.749661	0.172748	-4.33962	1.42731e-05	0.000343408
CASS4	protein_coding	5.61366	5.47954	5.30927	4.59334	452	597	381	541	486.276	-0.191349	0.193756	-0.987579	0.323359	0.617377
CAST	protein_coding	97.3348	136.618	95.5173	139.481	6730	12530	5921	13613	9237.87	-0.0255877	0.240225	-0.106515	0.915173	0.975824
CASTOR1	protein_coding	15.3339	13.5804	13.7973	10.4043	483	568	386	462	474.292	-0.299506	0.233913	-1.28042	0.200398	0.480335
CASTOR2	protein_coding	2.11724	1.40879	2.61472	1.64998	423	371	460	467	437.946	0.235171	0.327709	0.717622	0.47299	0.740477
CASZ1	protein_coding	4.35802	4.54579	7.22909	7.74844	650	852	952	1639	996.595	0.753967	0.15498	4.86493	1.14499e-06	3.89555e-05
CAT	protein_coding	32.8244	44.2348	43.2696	55.2875	1355	2415	1589	3224	2056.68	0.320868	0.224071	1.43199	0.152146	0.410543
CATSPER2	protein_coding	1.28497	1.0106	0.635372	0.568393	50	48	20	31	37.1322	-0.984576	0.644461	-1.52775	0.126574	0.364948
CATSPER3	protein_coding	0.57114	1.12386	0.982486	0.840134	13	34	20	27	22.8061	0.0510317	0.859039	0.0594056	0.952629	0.986088
CATSPERE	protein_coding	1.91341	0.95188	1.47676	1.53784	120	76	82	130	102.224	0.0341182	0.510765	0.0667982	0.946742	0.985038
CATSPERG	protein_coding	1.3338	1.0207	1.46689	0.955655	109	108	105	109	109.098	-0.00388953	0.439645	-0.00884698	0.992941	0.998161
CAVIN1	protein_coding	4.13082	3.8549	2.15713	1.76578	346	428	160	207	283.28	-1.07546	0.256848	-4.18716	2.82472e-05	0.000601711
CAVIN3	protein_coding	3.3376	4.09456	1.43002	1.56266	68	111	26	45	60.776	-1.34764	0.519983	-2.5917	0.00955031	0.0619155
CBFA2T2	protein_coding	10.8193	10.0372	13.559	12.1496	1736	2120	1924	2753	2108.48	0.266657	0.122286	2.1806	0.0292127	0.136123
CBFB	protein_coding	138.718	141.485	100.067	95.2116	6923	9364	4452	6690	6745.57	-0.557989	0.0951064	-5.867	4.43757e-09	2.99425e-07
CBL	protein_coding	20.6837	18.537	17.2743	14.9483	4673	5530	3459	4784	4573.96	-0.317061	0.119017	-2.66399	0.00772195	0.0535087
CBLB	protein_coding	33.6711	22.1333	31.5654	23.1988	3588	2964	2812	3323	3207.44	-0.110952	0.241595	-0.459245	0.646058	0.849547
CBLL1	protein_coding	24.0547	28.4165	36.1401	34.6819	1584	2459	2171	3289	2324.89	0.433379	0.147861	2.93099	0.00337882	0.0291496
CBLN3	protein_coding	9.91567	5.16215	7.2128	3.39029	562	388	363	272	411.536	-0.545149	0.448178	-1.21637	0.223845	0.512401
CBR1	protein_coding	35.8389	41.6105	33.0187	37.5421	772	1193	652	1161	916.811	-0.140004	0.189797	-0.737652	0.460726	0.730365
CBR3	protein_coding	35.0423	39.0178	26.8961	27.599	556	821	380	608	578.149	-0.49133	0.192376	-2.55401	0.0106491	0.0672345
CBR4	protein_coding	11.2511	11.1531	11.5619	11.3548	349	435	372	474	405.245	0.115639	0.227155	0.509077	0.610698	0.831006
CBS	protein_coding	2.58837	8.52866	1.73726	4.79815	150	637	78	411	289.618	-0.770971	0.687861	-1.12082	0.262363	0.557078
CBWD1	protein_coding	55.2831	40.1589	50.8671	37.0057	2249	2205	1624	1833	1993.65	-0.360175	0.219436	-1.64137	0.100721	0.31648
CBWD2	protein_coding	36.7271	33.0189	34.7285	29.1104	891	1121	760	1040	943.727	-0.164071	0.158789	-1.03326	0.301481	0.596933
CBWD3	protein_coding	16.8394	9.52225	14.477	11.957	226	158	185	217	199.699	0.0376049	0.419484	0.0896455	0.928569	0.979841
CBWD5	protein_coding	54.1472	42.9649	51.6011	50.5799	970	946	838	1054	954.486	-0.0297996	0.219559	-0.135725	0.892039	0.967757
CBWD6	protein_coding	6.68528	8.16106	8.67187	5.13165	206	218	197	222	212.018	-0.00692117	0.328807	-0.0210494	0.983206	0.995483
CBX1	protein_coding	56.6577	64.7364	46.5	46.1483	2253	3411	1642	2602	2420.87	-0.425048	0.140469	-3.02592	0.00247876	0.0228364
CBX2	protein_coding	0.976597	0.809117	1.07165	1.20795	104	112	92	146	111.972	0.103978	0.375984	0.276548	0.782127	0.920715
CBX3	protein_coding	316.026	283.81	271.056	246.42	7721	9235	5579	8009	7557.69	-0.333397	0.103287	-3.22787	0.00124715	0.0136318
CBX4	protein_coding	29.3773	30.4196	51.0022	52.374	1892	2562	2886	4735	2947.47	0.751542	0.11277	6.66436	2.65826e-11	2.89247e-09
CBX5	protein_coding	20.8929	18.8591	24.729	21.3807	4508	5374	4737	6523	5239.91	0.180479	0.117291	1.53873	0.12387	0.360445
CBX6	protein_coding	25.3798	26.8353	34.9591	35.8634	3951	5496	4775	7879	5394.24	0.399784	0.10864	3.67991	0.000233318	0.00349196
CBX7	protein_coding	16.7767	14.0521	18.153	16.0183	1675	1848	1594	2262	1830.03	0.111229	0.147033	0.756488	0.449357	0.723457
CBX8	protein_coding	4.4945	3.2133	4.13204	4.10059	404	381	327	520	404.123	0.0615603	0.255621	0.240827	0.809689	0.933527
CBY1	protein_coding	9.03144	7.77513	9.17783	7.85753	193	220	173	235	203.95	-0.0282228	0.29012	-0.0972797	0.922504	0.977369
CBY3	protein_coding	1.07035	1.7247	1.20438	1.88163	15	28	15	33	21.7007	0.121685	0.840987	0.144692	0.884954	0.964531
CC2D1A	protein_coding	18.0171	19.2803	18.7863	18.7605	1491	2125	1332	2160	1737.26	-0.067549	0.134467	-0.502345	0.615425	0.833307
CC2D1B	protein_coding	34.668	26.8231	47.1299	37.506	4256	4336	5120	6519	5058.24	0.428599	0.169054	2.53528	0.0112357	0.0696012
CC2D2A	protein_coding	1.03289	0.651187	0.629355	0.805216	38	27	25	39	32.2814	-0.0882	0.724862	-0.121678	0.903154	0.971781
CCAR1	protein_coding	55.8057	51.2746	52.4347	47.0254	4384	5334	3629	5179	4581.51	-0.1535	0.107432	-1.4288	0.15306	0.411818
CCAR2	protein_coding	105.072	98.7685	114.606	114.827	9387	11556	9099	14558	10950.1	0.148059	0.088495	1.67308	0.0943116	0.302709
CCDC102A	protein_coding	8.10148	9.15465	8.57251	7.65408	487	723	452	642	566.297	-0.140917	0.198087	-0.711386	0.476845	0.743811
CCDC106	protein_coding	5.88732	6.16616	5.52543	5.11534	271	344	216	308	281.326	-0.240081	0.241904	-0.992464	0.320971	0.614985
CCDC107	protein_coding	51.9169	54.9574	54.429	49.9605	1128	1621	1048	1524	1307.62	-0.097019	0.147141	-0.65936	0.509664	0.767697
CCDC112	protein_coding	2.45547	1.93924	3.28092	3.09556	87	89	103	152	106.732	0.505208	0.391922	1.28905	0.19738	0.475744
CCDC113	protein_coding	0.881342	0.49215	1.00797	0.774202	43	34	46	52	44.3746	0.335344	0.637134	0.526332	0.598658	0.822125
CCDC115	protein_coding	29.9289	30.04	31.781	30.8509	998	1323	964	1469	1168.1	0.0535826	0.135508	0.39542	0.692533	0.872219
CCDC116	protein_coding	0.742313	0.419293	1.11057	0.838514	36	31	42	59	41.904	0.556493	0.619857	0.897776	0.369305	0.656723
CCDC117	protein_coding	13.3485	12.9515	13.9322	12.759	907	1170	832	1219	1017.41	-0.0292939	0.143611	-0.203981	0.838368	0.947026
CCDC12	protein_coding	155.367	143.912	154.661	163.225	2173	2772	2019	3295	2513.98	0.0765645	0.110886	0.690482	0.489891	0.753447
CCDC121	protein_coding	0.55204	0.682704	1.68809	1.69695	26	42	63	101	56.481	1.26188	0.528441	2.38793	0.0169437	0.0936596
CCDC122	protein_coding	1.6742	0.752394	2.30204	0.93353	83	47	83	69	73.4382	0.231333	0.654088	0.353673	0.723584	0.88852
CCDC124	protein_coding	81.6285	85.5787	93.0915	100.111	1581	2224	1623	2738	1991.14	0.172706	0.133343	1.2952	0.195251	0.472403
CCDC125	protein_coding	5.28359	6.59583	7.69937	7.93209	274	466	318	543	388.023	0.207793	0.257001	0.80853	0.418786	0.700342
CCDC126	protein_coding	3.97169	2.97245	3.37952	3.94245	143	145	109	202	146.791	0.0488228	0.355643	0.13728	0.890809	0.966844
CCDC127	protein_coding	2.79117	3.33214	2.72112	3.31001	597	938	512	998	734.959	-0.0590319	0.221499	-0.266511	0.789845	0.925012
CCDC13	protein_coding	0.275707	0.542462	0.906595	1.2636	13	28	36	86	38.3218	1.53003	0.70884	2.1585	0.0308887	0.141922
CCDC134	protein_coding	6.1165	6.59719	9.66451	9.82773	989	1408	1380	2247	1470.04	0.579385	0.140013	4.1381	3.50201e-05	0.000724269
CCDC136	protein_coding	5.75799	3.84761	3.91685	2.6949	388	346	240	288	318.201	-0.488294	0.313	-1.56004	0.11875	0.351369
CCDC137	protein_coding	39.3098	30.0042	49.4893	41.4195	1856	1880	2077	2781	2142.6	0.361347	0.174538	2.0703	0.0384239	0.166398
CCDC138	protein_coding	5.77477	5.03273	4.5756	4.67323	215	243	155	230	208.626	-0.273982	0.281627	-0.972856	0.330625	0.623561
CCDC14	protein_coding	38.107	34.3175	38.4683	38.7503	3588	4270	3004	4397	3770.99	-0.103762	0.109605	-0.946687	0.343798	0.634939
CCDC141	protein_coding	1.88992	1.90188	1.16018	1.22136	239	283	120	197	206.699	-0.75261	0.28068	-2.68138	0.00733194	0.0514557
CCDC142	protein_coding	4.76657	4.82734	6.6634	6.36475	463	616	570	871	618.667	0.402748	0.171556	2.34762	0.0188937	0.101331
CCDC144A	protein_coding	3.72027	0.842863	3.76323	0.62487	451	100	391	109	292.663	-0.0577681	1.45975	-0.0395739	0.968433	0.991383
CCDC146	protein_coding	9.41058	7.31581	10.5109	8.92364	466	486	451	628	505.007	0.159806	0.21956	0.727845	0.466708	0.7356
CCDC15	protein_coding	3.50626	3.45344	4.07352	4.0314	402	471	412	609	467.71	0.206025	0.197895	1.04108	0.297837	0.593025
CCDC150	protein_coding	5.75272	5.53397	3.89632	4.50905	225	325	164	252	236.742	-0.411794	0.266066	-1.54771	0.121691	0.356657
CCDC152	protein_coding	2.01458	2.22979	1.88285	2.2754	107	158	90	171	127.365	-0.0574957	0.36753	-0.156438	0.875688	0.961243
CCDC153	protein_coding	1.56396	1.9669	1.61032	1.36041	17	29	16	21	20.3825	-0.29031	0.840123	-0.345557	0.729676	0.892665
CCDC154	protein_coding	1.59563	1.20883	4.41585	4.23126	89	89	217	332	178.923	1.58985	0.323418	4.91576	8.84395e-07	3.0872e-05
CCDC157	protein_coding	4.11349	4.44909	3.51618	2.76225	300	442	226	327	318.035	-0.423323	0.240645	-1.75912	0.0785568	0.267346
CCDC159	protein_coding	26.585	22.7586	26.3373	21.8748	576	648	513	660	597.442	-0.0649622	0.207767	-0.312669	0.754532	0.907396
CCDC163	protein_coding	2.7782	2.84238	2.72832	2.80088	116	158	96	156	128.75	-0.14175	0.344215	-0.411805	0.680482	0.865662
CCDC167	protein_coding	94.734	96.3788	69.0095	95.9817	660	929	451	958	723.744	-0.229612	0.228385	-1.00537	0.314718	0.609184
CCDC17	protein_coding	2.56998	2.56389	1.11041	1.13792	128	155	44	78	99.6277	-1.25403	0.400194	-3.13357	0.00172695	0.0173962
CCDC174	protein_coding	42.9702	35.8895	44.009	42.9785	1534	1796	1476	2291	1747.96	0.150818	0.127537	1.18254	0.236992	0.527912
CCDC18	protein_coding	19.4264	14.377	19.3856	15.5954	1371	1317	1283	1591	1395.64	0.0859475	0.212969	0.403569	0.68653	0.869172
CCDC181	protein_coding	0.976984	0.728607	1.20719	0.934644	28	28	31	38	31.3447	0.29487	0.69258	0.425755	0.670286	0.860331
CCDC183	protein_coding	6.09387	6.09806	5.59844	8.25955	211	281	173	405	256.664	0.159327	0.323707	0.492194	0.622582	0.836156
CCDC186	protein_coding	21.705	21.7233	26.7492	26.6738	1997	2443	2152	3329	2439.99	0.280883	0.110196	2.54894	0.0108051	0.0678296
CCDC188	protein_coding	6.05412	5.51665	5.26731	3.82981	229	277	177	204	221.675	-0.392643	0.305804	-1.28397	0.199152	0.478203
CCDC191	protein_coding	4.11629	3.26661	6.15013	6.01584	474	508	613	929	622.991	0.620639	0.193443	3.20839	0.00133482	0.0143433
CCDC192	protein_coding	1.86684	1.06692	1.88706	1.25536	121	96	109	103	109.874	-0.0211633	0.49659	-0.0426173	0.966007	0.99084
CCDC200	protein_coding	6.32849	3.39782	4.73314	2.82982	78	57	54	47	60.7962	-0.403004	0.626247	-0.643523	0.519885	0.774898
CCDC22	protein_coding	35.7241	34.3904	33.7932	32.9075	1933	2467	1614	2502	2093.72	-0.116091	0.111607	-1.04018	0.298258	0.593078
CCDC24	protein_coding	0.999614	1.15728	1.15899	1.19925	31	49	28	49	38.0999	-0.0746278	0.624035	-0.119589	0.904809	0.971959
CCDC25	protein_coding	19.0564	21.085	20.9705	19.8797	1170	1714	1143	1716	1408.1	-0.0165066	0.146283	-0.11284	0.910157	0.974037
CCDC28A	protein_coding	45.1878	40.8044	43.5736	49.9839	818	986	711	1280	926.425	0.0967259	0.169624	0.570238	0.568517	0.803104
CCDC28B	protein_coding	29.228	30.5851	26.5252	22.9893	766	920	753	1077	869.432	0.104874	0.158475	0.661773	0.508117	0.766984
CCDC30	protein_coding	0.947956	0.610578	1.33428	1.44848	95	84	93	146	103.573	0.367137	0.422748	0.868454	0.385146	0.672418
CCDC32	protein_coding	23.7811	28.1546	27.6172	30.2111	509	833	568	893	683.277	0.120804	0.206416	0.585244	0.558384	0.796335
CCDC34	protein_coding	20.4345	19.3925	21.4542	21.7214	447	567	421	672	517.03	0.0839858	0.183763	0.457033	0.647648	0.850033
CCDC39	protein_coding	8.62095	6.35655	6.65744	5.39877	495	485	343	439	441.394	-0.340004	0.255696	-1.32972	0.183611	0.455464
CCDC43	protein_coding	28.9548	27.4118	31.3008	30.8836	987	1246	957	1494	1150.88	0.112726	0.134869	0.835821	0.403256	0.686376
CCDC47	protein_coding	59.2505	62.4337	55.406	59.7292	3263	4539	2718	4626	3695.8	-0.113574	0.119933	-0.946978	0.34365	0.634939
CCDC50	protein_coding	5.22954	4.10682	4.53875	3.30167	594	593	393	504	521.732	-0.417325	0.240395	-1.736	0.0825645	0.276307
CCDC51	protein_coding	9.26624	10.9447	15.9322	15.4185	472	634	699	954	681.951	0.582049	0.179176	3.24848	0.00116022	0.0129392
CCDC57	protein_coding	24.1905	21.5289	28.4122	23.066	2760	3124	2774	3593	3051.67	0.110746	0.149348	0.741529	0.458373	0.729072
CCDC59	protein_coding	65.4439	58.9151	70.1722	66.7521	1410	1701	1365	2027	1604.46	0.106476	0.12703	0.838196	0.401921	0.685715
CCDC6	protein_coding	10.7981	10.4824	12.078	11.6728	1095	1404	1089	1668	1292.18	0.123978	0.129434	0.957844	0.338141	0.630452
CCDC61	protein_coding	15.4853	13.6737	12.5204	12.9456	691	799	493	814	687.921	-0.225467	0.175636	-1.28372	0.19924	0.478319
CCDC65	protein_coding	6.74891	8.04006	7.40941	7.19631	194	309	192	294	241.62	-0.0504595	0.279672	-0.180424	0.85682	0.954322
CCDC66	protein_coding	16.4811	13.3724	19.6179	17.6196	804	891	873	1204	936.589	0.278767	0.173964	1.60244	0.109058	0.332627
CCDC69	protein_coding	78.8535	76.8614	95.7821	80.4498	5823	7521	6280	8441	6949.27	0.144521	0.115756	1.2485	0.211849	0.495737
CCDC7	protein_coding	4.03377	3.85844	4.85987	4.63558	299	374	342	483	370.185	0.285265	0.216808	1.31575	0.188257	0.462129
CCDC71	protein_coding	16.2118	16.5256	15.4072	13.1924	642	864	540	736	687.345	-0.236751	0.178224	-1.32839	0.18405	0.456021
CCDC71L	protein_coding	5.02145	6.12706	7.85169	10.0333	595	960	827	1674	973.087	0.646217	0.223759	2.888	0.00387696	0.0322937
CCDC74A	protein_coding	7.13683	5.36139	2.69638	2.63705	216	197	83	106	151.456	-1.14953	0.37816	-3.0398	0.00236732	0.0220112
CCDC74B	protein_coding	1.71508	0.53028	0.685149	0.716575	40	21	16	28	26.514	-0.576048	0.854754	-0.673935	0.500353	0.761596
CCDC77	protein_coding	8.81211	8.1958	7.89429	7.69654	342	421	277	424	360.609	-0.14318	0.214328	-0.668041	0.504107	0.764037
CCDC78	protein_coding	2.9148	4.1477	1.95146	2.36614	118	223	66	126	128.286	-0.844662	0.412628	-2.04703	0.0406553	0.173166
CCDC82	protein_coding	43.6951	37.9451	41.9137	43.1932	2478	2877	2412	3714	2829.54	0.167282	0.116711	1.43329	0.151774	0.409728
CCDC85B	protein_coding	127.405	124.265	119.973	112.714	2505	3235	2093	3108	2695.06	-0.154953	0.107066	-1.44727	0.147822	0.402822
CCDC85C	protein_coding	5.79715	5.04221	7.25463	6.04556	2025	2354	2198	2927	2361.71	0.221843	0.142704	1.55457	0.120049	0.353694
CCDC86	protein_coding	22.1654	24.0533	28.0421	32.2081	917	1318	1032	1885	1248.96	0.350437	0.168563	2.07897	0.0376201	0.163857
CCDC88A	protein_coding	1.7066	1.30878	1.06263	0.997097	276	281	153	227	232.982	-0.583804	0.28792	-2.02766	0.0425949	0.178806
CCDC88B	protein_coding	133.619	121.579	136.304	124.093	18224	21837	16308	23820	19811.7	-0.0138914	0.0937746	-0.148136	0.882235	0.964398
CCDC88C	protein_coding	83.8301	80.0198	85.9851	85.679	13535	16993	12283	19364	15274.5	0.0280942	0.0821955	0.341797	0.732504	0.894558
CCDC9	protein_coding	37.8782	34.3677	28.7659	27.0929	2197	2664	1450	2157	2091.26	-0.448703	0.117882	-3.80638	0.000141017	0.00229541
CCDC90B	protein_coding	11.9216	11.6531	12.7515	13.8869	764	990	730	1252	912.348	0.143599	0.157154	0.913747	0.36085	0.649336
CCDC91	protein_coding	21.7117	22.0383	24.5483	25.282	829	1116	839	1353	1012.64	0.151381	0.145511	1.04034	0.298182	0.593025
CCDC92	protein_coding	13.5282	15.9219	17.0084	21.4191	1300	1664	1346	2367	1627.76	0.287319	0.139476	2.05999	0.0393999	0.169289
CCDC93	protein_coding	23.7413	22.6763	24.7475	22.124	2956	3683	2811	3918	3307.03	0.0132577	0.11595	0.11434	0.908968	0.973603
CCDC96	protein_coding	2.72691	2.20121	4.40299	4.94042	130	139	186	332	191.875	0.892718	0.309642	2.88306	0.0039383	0.0326024
CCDC97	protein_coding	33.9393	34.397	41.9274	44.3947	2795	3753	3055	5189	3608.5	0.303242	0.114515	2.64804	0.0080959	0.0550593
CCER2	protein_coding	3.73365	3.47633	5.09955	6.1081	83	103	102	194	116.827	0.620702	0.376314	1.64942	0.0990608	0.312881
CCHCR1	protein_coding	9.44519	0.392488	8.04854	0.344655	586	29	422	26	308.028	-0.332461	2.23394	-0.148823	0.881694	0.964398
CCL1	protein_coding	1.11509	1.27322	0.666869	0.895417	7	11	4	8	7.25093	-0.619821	1.33978	-0.462628	0.643631	0.84774
CCL17	protein_coding	9.94998	6.4714	7.9373	9.32644	55	58	47	72	57.3826	0.0418777	0.511723	0.0818365	0.934777	0.981936
CCL20	protein_coding	0.77281	0.249183	1.21175	1.25644	7	3	10	16	8.96094	1.28269	1.32269	0.969756	0.332168	0.624522
CCL22	protein_coding	2.3837	1.61475	4.00869	3.38104	148	132	220	298	199.136	0.859334	0.338721	2.53699	0.0111809	0.0694306
CCL27	protein_coding	7.27111	9.12076	20.5606	22.527	23	40	62	100	54.6821	1.35839	0.5461	2.48744	0.0128665	0.0764773
CCL28	protein_coding	20.3122	17.861	34.1052	24.4998	623	687	817	886	759.212	0.399751	0.243019	1.64494	0.0999825	0.31505
CCL3	protein_coding	13.4662	18.9359	10.5922	18.8627	174	324	118	333	224.135	-0.213782	0.42164	-0.507025	0.612137	0.831375
CCL3L1	protein_coding	0.555686	0.71488	1.53928	0.499344	7	11	16	8	10.9797	0.560791	1.23304	0.454802	0.649252	0.850967
CCL4	protein_coding	15.138	17.7858	18.8698	22.4707	112	181	130	237	159.548	0.300988	0.342657	0.878395	0.379729	0.66672
CCL4L1	protein_coding	0.514144	0.167291	0.840157	1.12527	6	3	9	17	8.56929	1.42263	1.333	1.06724	0.285865	0.580754
CCL5	protein_coding	18.8987	24.0901	30.2755	42.8124	416	699	595	1326	722.988	0.735108	0.267607	2.74697	0.00601483	0.0441689
CCM2	protein_coding	120.399	126.188	150.028	159.508	4177	5693	4668	7616	5415.26	0.293753	0.102557	2.8643	0.00417935	0.033854
CCNA1	protein_coding	0.412442	1.33066	0.590617	0.772332	12	54	16	33	26.8964	-0.400261	0.940886	-0.425408	0.670539	0.86043
CCNA2	protein_coding	64.4773	69.9872	56.4458	69.2857	2882	4141	2253	4364	3303.43	-0.128541	0.1603	-0.801881	0.422622	0.703962
CCNB1	protein_coding	54.2396	67.6725	47.8611	60.8069	1746	2885	1372	2763	2110.41	-0.199842	0.204585	-0.976817	0.32866	0.62248
CCNB1IP1	protein_coding	19.216	19.0514	16.3624	16.8687	438	565	335	532	459.17	-0.2324	0.192901	-1.20476	0.228294	0.51781
CCNB2	protein_coding	61.555	66.17	55.1711	67.6981	1448	2068	1163	2253	1678.76	-0.0843619	0.1735	-0.486235	0.626801	0.839022
CCNC	protein_coding	48.478	42.029	39.9574	40.1663	1351	1568	965	1551	1338.47	-0.247057	0.1405	-1.75841	0.0786771	0.267453
CCND2	protein_coding	114.631	134.673	132.046	141.189	14778	22956	15100	25747	19098.6	0.0970658	0.134733	0.720432	0.471259	0.73978
CCND3	protein_coding	217.332	243.787	217.274	216.018	9331	13965	8048	12919	10809.1	-0.163327	0.119322	-1.36879	0.171065	0.438473
CCNDBP1	protein_coding	38.624	41.2903	35.8076	37.2041	2300	3258	1881	3106	2576.03	-0.176677	0.125075	-1.41258	0.15778	0.419493
CCNE1	protein_coding	23.1974	23.6811	25.1206	26.1794	838	1138	779	1287	988.108	0.0405245	0.150316	0.269596	0.787471	0.924334
CCNE2	protein_coding	34.4901	33.6338	29.2045	26.0297	876	1080	607	949	864.614	-0.353793	0.150921	-2.34423	0.0190665	0.101761
CCNF	protein_coding	20.7621	24.5137	18.9797	22.64	2072	3229	1668	3181	2454.24	-0.161983	0.176391	-0.918316	0.358454	0.647049
CCNG1	protein_coding	108.856	107.216	92.3897	102.637	3792	4973	2917	5034	4084.57	-0.173916	0.11425	-1.52224	0.127948	0.367191
CCNG2	protein_coding	18.2506	14.4565	20.5984	17.787	1738	1824	1753	2404	1920.47	0.204687	0.163816	1.24949	0.211486	0.495312
CCNH	protein_coding	38.7255	32.9021	35.2814	28.6185	1072	1116	870	1164	1052.79	-0.120713	0.188698	-0.639717	0.522357	0.775957
CCNI	protein_coding	223.694	201.26	186.693	181.95	10992	13103	8138	12574	11046.2	-0.243572	0.092717	-2.62705	0.00861289	0.0575686
CCNI2	protein_coding	5.92827	6.63576	5.94118	6.21312	368	522	325	496	419.601	-0.125839	0.207442	-0.606623	0.544101	0.787451
CCNJ	protein_coding	6.86807	6.57817	9.13853	8.72202	452	552	518	787	568.405	0.357869	0.178042	2.01003	0.0444282	0.183265
CCNK	protein_coding	41.0318	43.6735	42.4503	46.4649	3176	4438	2883	5049	3785.35	0.0288417	0.126979	0.227138	0.820317	0.93731
CCNL1	protein_coding	477.615	401.773	301.159	234.27	16987	19018	10730	13217	14975.6	-0.584284	0.150193	-3.89022	0.000100155	0.00171903
CCNL2	protein_coding	100.848	84.5198	73.5534	55.4484	7216	7649	4630	5674	6301.15	-0.528844	0.166787	-3.17078	0.0015203	0.015898
CCNQ	protein_coding	24.416	23.4215	35.4559	33.6103	570	721	734	1082	765.389	0.478813	0.158849	3.01427	0.00257596	0.0236597
CCNT1	protein_coding	34.2039	25.2362	31.9516	26.3164	4003	3909	3307	4331	3889.34	-0.0683149	0.177887	-0.384034	0.700953	0.876436
CCNT2	protein_coding	22.683	20.3348	22.9543	20.4223	2887	3405	2639	3757	3140.47	0.00970576	0.119322	0.0813409	0.935171	0.981936
CCNY	protein_coding	28.9905	28.8513	34.6387	33.2597	2708	3672	2961	4415	3381.23	0.200173	0.106552	1.87863	0.0602947	0.223181
CCNYL1	protein_coding	7.67642	6.60925	7.53857	8.39273	509	581	446	787	568.501	0.131064	0.198799	0.659281	0.509715	0.767697
CCP110	protein_coding	22.712	23.4984	18.3598	17.4089	2048	2812	1478	2208	2100.81	-0.407423	0.120089	-3.39266	0.000692171	0.00845303
CCPG1	protein_coding	16.2405	16.6197	14.5422	14.9412	1116	1485	874	1427	1200.68	-0.200446	0.137885	-1.45372	0.146025	0.400661
CCR1	protein_coding	3.12255	5.06235	2.52367	3.58446	157	338	113	256	205.386	-0.45407	0.412229	-1.1015	0.270679	0.566009
CCR10	protein_coding	1.34751	2.65532	1.69504	2.49339	56	145	62	145	96.185	0.0204311	0.552677	0.0369676	0.970511	0.992198
CCR2	protein_coding	40.7704	47.84	31.337	35.6942	2603	4065	1787	3216	2832.29	-0.43912	0.16206	-2.70962	0.00673608	0.0482839
CCR3	protein_coding	0.627139	1.0667	0.282959	0.843338	18	41	9	33	23.548	-0.569498	0.918767	-0.61985	0.535356	0.783019
CCR4	protein_coding	66.7292	63.3966	163.721	151.511	2945	3843	6512	9446	5601.05	1.2252	0.098723	12.4105	2.29318e-35	6.92425e-32
CCR5	protein_coding	25.7898	31.2434	35.0657	38.7805	1630	2619	1971	3473	2347.99	0.338055	0.169116	1.99896	0.0456129	0.186497
CCR6	protein_coding	3.42111	3.88008	3.00335	3.36762	191	290	151	270	219.019	-0.217534	0.29174	-0.745644	0.455883	0.727733
CCR7	protein_coding	86.4724	67.9331	117.273	86.9462	4038	4230	4898	5750	4749.74	0.370629	0.182743	2.02814	0.0425456	0.178798
CCR8	protein_coding	3.58057	5.66923	4.3791	6.68084	84	179	93	223	136.897	0.225017	0.463867	0.485089	0.627613	0.839087
CCRL2	protein_coding	7.10477	6.3329	5.70447	5.90316	203	234	144	238	201.448	-0.230278	0.285054	-0.80784	0.419183	0.700649
CCS	protein_coding	41.245	42.0341	35.9552	31.8135	817	1112	642	894	854.841	-0.328368	0.163437	-2.00914	0.0445226	0.183343
CCSAP	protein_coding	6.73193	5.26566	7.11698	5.95606	587	609	550	732	617.927	0.0853358	0.215031	0.396853	0.691476	0.87178
CCSER2	protein_coding	48.8285	43.0736	47.6583	47.3822	4271	5107	3668	5758	4628.18	-0.0198685	0.10148	-0.195787	0.844777	0.950055
CCT2	protein_coding	154.787	153.832	141.347	141.601	4769	6257	3889	6141	5167.83	-0.156814	0.0934205	-1.67859	0.0932324	0.300764
CCT3	protein_coding	135.894	155.425	131.002	146.225	5133	7788	4404	7795	6100.65	-0.107827	0.141553	-0.761745	0.446212	0.721399
CCT4	protein_coding	94.1894	97.6376	83.8525	85.4096	3709	5093	2949	4743	4039.02	-0.213538	0.106314	-2.00856	0.0445836	0.183531
CCT5	protein_coding	93.0246	101.18	85.2787	86.7728	5530	7941	4477	7249	6159.22	-0.2164	0.112431	-1.92473	0.0542627	0.209121
CCT6A	protein_coding	79.7306	102.475	77.5093	95.5203	3377	5750	2936	5718	4282.26	-0.10603	0.192665	-0.550337	0.582088	0.810859
CCT6B	protein_coding	1.39041	0.632533	1.19794	1.50622	36	19	28	53	33.7019	0.444454	0.78199	0.568363	0.569788	0.803702
CCT7	protein_coding	182.115	186.745	153.643	154.263	6236	8512	4706	7482	6602.22	-0.292924	0.0972108	-3.01329	0.00258435	0.0237187
CCT8	protein_coding	108.438	130.891	91.5679	109.504	3337	5244	2701	4941	3930.15	-0.193906	0.161694	-1.19922	0.230443	0.520145
CCZ1	protein_coding	32.8788	44.0257	42.2295	59.8273	938	2211	1108	2896	1678.67	0.301773	0.342434	0.881258	0.378178	0.665975
CCZ1B	protein_coding	75.0069	50.0839	90.0168	58.9834	2146	1912	2309	2380	2222.88	0.220029	0.257615	0.854103	0.393048	0.678661
CD101	protein_coding	0.912062	0.51391	1.10952	0.511571	80	57	80	65	73.0596	0.107538	0.611559	0.175842	0.860418	0.955598
CD109	protein_coding	8.32319	8.68356	3.77901	4.38487	1270	1763	518	954	1099.64	-1.07936	0.169949	-6.35105	2.13844e-10	1.91319e-08
CD14	protein_coding	0.32725	0.354017	1.0584	1.17626	11	16	32	55	27.6347	1.66257	0.743096	2.23735	0.0252635	0.123786
CD151	protein_coding	44.2324	40.2374	26.0621	24.9255	1430	1720	748	1137	1243.56	-0.762798	0.136621	-5.58332	2.35964e-08	1.30733e-06
CD160	protein_coding	0.662618	0.358001	1.20568	1.047	43	32	59	66	50.7891	0.722589	0.619079	1.1672	0.24313	0.536645
CD164	protein_coding	219.052	203.215	217.27	204.333	9631	11848	8545	12666	10530.6	-0.034406	0.0898282	-0.38302	0.701705	0.876951
CD19	protein_coding	1.00803	1.15674	1.30857	1.02721	46	71	50	66	57.4352	0.0037759	0.517468	0.00729688	0.994178	0.998276
CD2	protein_coding	228.543	255.024	268.759	317.997	5981	8933	6343	11823	8004.86	0.250546	0.147342	1.70044	0.0890487	0.291056
CD200	protein_coding	4.78123	2.46447	3.06429	2.44655	150	105	85	113	114.591	-0.412002	0.474142	-0.868941	0.384879	0.672298
CD200R1	protein_coding	8.33572	6.68464	11.0628	7.9593	361	469	412	625	458.923	0.305756	0.192783	1.58601	0.112736	0.339983
CD226	protein_coding	31.7721	35.0564	27.8134	29.8178	3699	5009	3239	5155	4190.66	-0.0717087	0.101878	-0.70387	0.481514	0.746763
CD244	protein_coding	2.61052	2.6616	6.20823	5.63091	85	124	175	251	156.168	1.02798	0.32503	3.16272	0.00156301	0.0162043
CD247	protein_coding	328.377	342.292	410.637	446.183	10374	14258	11505	19850	13636.1	0.3185	0.108798	2.92744	0.00341764	0.0294214
CD248	protein_coding	1.93192	0.820227	1.43723	0.537253	125	70	82	49	86.0205	-0.525935	0.697706	-0.753805	0.450966	0.723982
CD27	protein_coding	158.958	132.249	147.177	109.018	3838	4264	3184	3729	3761.75	-0.218113	0.176381	-1.2366	0.216235	0.501702
CD274	protein_coding	7.31815	8.78362	12.2339	15.6369	343	594	578	1000	608.404	0.740521	0.234001	3.1646	0.00155294	0.0161431
CD28	protein_coding	82.1222	88.4234	104.514	125.07	6939	9925	7887	15005	9613.48	0.400058	0.1439	2.78011	0.00543399	0.0410455
CD2AP	protein_coding	27.7429	27.4181	23.2799	20.7747	2042	2622	1627	2172	2096.3	-0.293457	0.13634	-2.15239	0.0313663	0.143176
CD2BP2	protein_coding	48.5725	50.198	52.6598	53.2764	3835	5237	3673	5953	4574.63	0.0648022	0.104211	0.621837	0.534049	0.781827
CD300A	protein_coding	49.8235	33.6643	46.2886	27.1493	1586	1389	1304	1178	1395.61	-0.231699	0.303859	-0.762522	0.445748	0.721109
CD300C	protein_coding	1.30812	2.12989	2.23609	2.27319	33	77	53	87	60.2471	0.364942	0.574148	0.635625	0.525021	0.777387
CD320	protein_coding	31.5145	39.9973	27.3611	29.9259	833	1394	636	1114	963.897	-0.362648	0.205926	-1.76106	0.0782284	0.266754
CD33	protein_coding	8.18644	11.8083	2.92944	4.84409	242	440	78	168	223.268	-1.5045	0.358866	-4.19237	2.76056e-05	0.00059082
CD37	protein_coding	355.944	347.87	332.034	332.292	9836	12661	7747	12028	10391.4	-0.205421	0.0832607	-2.46721	0.0136172	0.0798253
CD38	protein_coding	39.359	34.749	26.2919	22.2183	3964	4621	2349	3159	3501.88	-0.64685	0.132282	-4.88994	1.00866e-06	3.45117e-05
CD3D	protein_coding	446.938	443.281	396.823	369.966	3813	5145	3108	4483	4076.93	-0.243412	0.107427	-2.26583	0.0234619	0.117729
CD3E	protein_coding	637.191	714.553	669.568	713.77	15779	23708	14896	25123	19357.8	0.000797865	0.123687	0.00645068	0.994853	0.998363
CD3G	protein_coding	63.1539	74.5075	79.4151	83.2564	2694	4209	3008	4988	3625.5	0.199298	0.145597	1.36883	0.171052	0.438473
CD4	protein_coding	173.602	237.934	142.147	187.552	11626	21109	8469	17865	14156.7	-0.349584	0.214457	-1.63009	0.103083	0.321217
CD40	protein_coding	1.18387	1.1129	1.70083	0.934628	38	45	43	39	41.8422	0.0302271	0.644255	0.046918	0.962579	0.988989
CD40LG	protein_coding	94.3596	98.8237	71.9606	72.313	2935	4114	2017	3195	3003.98	-0.450667	0.115128	-3.91447	9.06017e-05	0.00159053
CD44	protein_coding	258.901	276.977	270.695	317.682	17864	25309	16627	30365	21890.9	0.0866655	0.127463	0.679924	0.496552	0.758299
CD46	protein_coding	135.409	120.21	135.081	115.922	6163	7008	5448	7292	6442.47	-0.0555554	0.130789	-0.42477	0.671004	0.86043
CD47	protein_coding	152.525	146.085	152.542	137.491	5786	7386	6154	8909	6964.05	0.18395	0.0953139	1.92993	0.0536149	0.207485
CD48	protein_coding	438.238	422.607	304.186	279.973	6934	8937	4468	6333	6587.72	-0.560902	0.100974	-5.5549	2.77767e-08	1.50443e-06
CD5	protein_coding	286.739	264.772	265.404	229.165	20757	25344	16961	23464	21430.4	-0.195832	0.103411	-1.89372	0.0582616	0.217926
CD52	protein_coding	3035.82	4053.97	4384	5963.61	11894	22049	16357	33167	19968.2	0.516779	0.210482	2.45522	0.0140798	0.08164
CD53	protein_coding	661.523	674.401	672.517	699.49	16169	22067	14736	24136	18857.8	0.00139952	0.0941476	0.0148652	0.98814	0.996334
CD55	protein_coding	122.55	114.969	106.222	109.083	5064	6134	3724	6180	5180.49	-0.211546	0.104792	-2.01873	0.0435157	0.181235
CD58	protein_coding	43.5487	43.7326	32.9573	35.5362	618	820	428	712	631.248	-0.361231	0.174521	-2.06984	0.0384676	0.166528
CD59	protein_coding	14.8998	18.8193	22.8152	26.8102	2236	3727	3038	5697	3542	0.525124	0.182531	2.87691	0.00401593	0.0330187
CD6	protein_coding	269.952	265.517	303.856	278.309	21580	27914	21193	30944	25048.5	0.0655106	0.0855121	0.766097	0.443619	0.719198
CD63	protein_coding	119.087	140.845	79.0423	94.0807	1994	3146	1195	2257	2081.12	-0.604991	0.18048	-3.35213	0.000801925	0.0095144
CD68	protein_coding	9.47752	13.2701	5.05415	6.69541	330	614	156	330	343.262	-0.98924	0.321918	-3.07296	0.00211948	0.0202045
CD69	protein_coding	397.458	337.697	303.775	196.113	9252	10495	6365	6454	8198.72	-0.588033	0.207964	-2.82758	0.00469019	0.0366561
CD7	protein_coding	253.017	201.233	231.282	185.753	7129	7560	5802	7374	6963.09	-0.16245	0.157251	-1.03306	0.301575	0.597001
CD70	protein_coding	9.03662	22.5381	16.2291	40.2071	189	552	293	1068	480.829	0.805721	0.507306	1.58823	0.112233	0.339203
CD72	protein_coding	9.23074	9.46656	7.79951	8.70083	234	299	184	334	256.257	-0.0820029	0.262414	-0.312495	0.754665	0.907396
CD74	protein_coding	435.763	673.89	388.014	525.398	13068	26891	10327	22369	17321.2	-0.318628	0.247768	-1.28599	0.198446	0.47755
CD79A	protein_coding	5.53163	3.15761	4.49377	2.41094	117	90	86	72	94.0415	-0.363669	0.550414	-0.660719	0.508793	0.767286
CD79B	protein_coding	55.9923	57.4235	52.76	52.245	1282	1776	1080	1692	1428.95	-0.156313	0.133061	-1.17475	0.240096	0.531796
CD80	protein_coding	5.50894	8.37365	3.35929	8.09485	257	520	141	536	338.724	-0.300404	0.476845	-0.629982	0.528706	0.779031
CD81	protein_coding	109.426	111.729	105.498	118.7	3123	4340	2693	4909	3661.6	-0.0099372	0.137111	-0.0724754	0.942224	0.984648
CD82	protein_coding	71.9445	78.8284	85.1392	78.5443	3594	5205	3765	5551	4447.34	0.0807528	0.118484	0.68155	0.495524	0.75815
CD83	protein_coding	15.4683	14.3144	17.8205	19.2576	651	799	668	1149	798.395	0.288054	0.166136	1.73385	0.0829452	0.27682
CD84	protein_coding	5.4946	9.85352	6.57463	9.62775	709	1432	705	1736	1083.84	0.140694	0.310868	0.452586	0.650847	0.851755
CD86	protein_coding	0.381404	1.21581	1.06089	1.196	18	80	47	83	54.0088	0.456286	0.761605	0.599112	0.549098	0.789596
CD8A	protein_coding	0.777514	0.456511	1.2149	0.887649	35	33	48	57	43.525	0.621339	0.610867	1.01714	0.309086	0.603384
CD8B	protein_coding	1.05326	0.615324	0.549765	0.698336	47	42	22	60	41.4177	-0.238584	0.675916	-0.352979	0.724104	0.888974
CD9	protein_coding	4.8507	2.96614	4.08365	5.6526	94	76	71	153	96.0989	0.296817	0.483459	0.613945	0.539252	0.785389
CD96	protein_coding	295.387	290.62	221.124	205.104	17116	21588	11613	16373	16487.6	-0.474221	0.0962344	-4.92777	8.3174e-07	2.92879e-05
CD99	protein_coding	172.243	184.165	146.74	163.552	3500	4898	2641	4622	3817.05	-0.239358	0.126912	-1.88602	0.0592921	0.220416
CD99L2	protein_coding	15.7751	14.9666	16.06	16.8373	1280	1605	1150	1932	1460.72	0.0626717	0.133206	0.470488	0.638007	0.845124
CDADC1	protein_coding	8.65464	6.83979	8.67677	7.6282	383	402	339	506	403.742	0.0761275	0.228698	0.332874	0.739229	0.898502
CDAN1	protein_coding	10.2674	8.75147	12.2473	10.6673	1019	1157	1017	1453	1150.69	0.165181	0.154882	1.0665	0.286198	0.581252
CDC123	protein_coding	96.0666	97.2805	95.1887	94.6489	1898	2571	1699	2644	2161.75	-0.0567671	0.11539	-0.49196	0.622747	0.836192
CDC14A	protein_coding	36.7037	36.0327	56.2683	55.521	2518	3275	3399	5361	3566.5	0.575791	0.0993544	5.79533	6.81878e-09	4.3807e-07
CDC14B	protein_coding	1.43064	1.29257	1.41343	1.28	111	143	106	148	125.532	-0.00508716	0.349572	-0.0145525	0.988389	0.996391
CDC16	protein_coding	46.0124	38.4837	40.4798	38.9387	1680	1875	1317	1998	1698.22	-0.128752	0.140222	-0.918204	0.358512	0.647057
CDC20	protein_coding	49.6685	57.5377	42.5138	50.0826	1672	2550	1268	2376	1905.55	-0.244871	0.173181	-1.41396	0.157374	0.418855
CDC23	protein_coding	17.2838	18.6768	18.0612	20.3759	953	1366	888	1591	1165.81	0.0652606	0.166014	0.393103	0.694244	0.873069
CDC25A	protein_coding	9.7925	9.18757	9.16745	10.34	730	914	599	1125	819.757	0.0201686	0.183656	0.109817	0.912555	0.974664
CDC25B	protein_coding	249.951	291.436	404.659	481.208	16339	25639	23789	45108	26724.3	0.682361	0.15683	4.35095	1.35548e-05	0.000328087
CDC25C	protein_coding	8.23876	7.00072	6.50672	5.92804	312	351	220	318	297.686	-0.321789	0.24487	-1.31412	0.188804	0.462739
CDC26	protein_coding	73.0453	67.1878	72.7434	74.1353	842	1094	769	1255	969.994	0.0386209	0.146407	0.263792	0.79194	0.926218
CDC27	protein_coding	27.9506	30.2814	25.6282	26.4949	2141	2935	1738	2739	2341.74	-0.197444	0.115768	-1.70551	0.0880986	0.28891
CDC34	protein_coding	54.0677	41.7214	54.4031	46.2081	1522	1574	1366	1839	1570.55	0.0331747	0.176055	0.188433	0.850537	0.95233
CDC37	protein_coding	322.238	342.041	293.783	312.214	11159	15748	9055	15334	12516.3	-0.166257	0.110028	-1.51105	0.130777	0.372529
CDC37L1	protein_coding	8.78259	8.19848	10.0084	10.671	564	670	534	889	651.491	0.170256	0.175948	0.967646	0.333221	0.625719
CDC40	protein_coding	25.71	23.4693	28.5051	26.3575	1622	1962	1592	2341	1855.47	0.117416	0.12292	0.955219	0.339467	0.631031
CDC42	protein_coding	148.348	166.361	140.847	162.104	8258	12282	7026	12830	9800.05	-0.0801627	0.140155	-0.571958	0.56735	0.802444
CDC42BPG	protein_coding	1.75993	1.22663	2.41271	1.95554	253	243	326	415	309.687	0.565096	0.287116	1.96818	0.0490475	0.195898
CDC42EP2	protein_coding	0.517021	0.723653	1.14192	1.49445	24	44	47	98	50.7826	1.05801	0.588724	1.79713	0.0723156	0.25229
CDC42EP3	protein_coding	11.7896	9.87471	15.1019	11.8555	1084	1203	1244	1538	1266.79	0.28473	0.186109	1.52991	0.126038	0.364098
CDC42EP4	protein_coding	1.41674	1.36569	1.25711	1.47868	106	133	82	154	115.667	-0.0646043	0.37362	-0.172914	0.862719	0.956524
CDC42SE1	protein_coding	305.23	299.835	450.132	414.465	18228	23754	24071	35281	24952.7	0.490051	0.0851529	5.75495	8.66697e-09	5.42382e-07
CDC42SE2	protein_coding	112.888	127.264	123.128	137.435	6897	10186	6703	11732	8632.97	0.0843204	0.129844	0.649397	0.516082	0.77213
CDC45	protein_coding	38.6414	39.5584	29.3637	36.493	1287	1803	857	1733	1375.27	-0.304872	0.18887	-1.61419	0.106487	0.328267
CDC5L	protein_coding	21.097	21.1887	19.5655	21.1757	2201	2938	1819	3123	2461.73	-0.0872467	0.123941	-0.703938	0.481471	0.746763
CDC6	protein_coding	18.5296	19.4066	12.2815	15.5896	1582	2195	932	1882	1598.15	-0.475459	0.18302	-2.59785	0.00938095	0.0611458
CDC7	protein_coding	21.1667	16.0745	19.6319	15.1213	962	1008	828	1012	954.342	-0.0999124	0.209526	-0.476849	0.63347	0.842874
CDC73	protein_coding	29.6651	33.1658	29.2064	30.6669	1732	2613	1526	2430	2027.39	-0.145099	0.143572	-1.01064	0.312191	0.606602
CDCA2	protein_coding	19.7489	19.8661	17.4654	22.1765	1270	1660	1006	2003	1439.56	-0.0156055	0.178707	-0.0873244	0.930414	0.980785
CDCA3	protein_coding	69.9429	68.3734	63.0048	65.7654	2249	2776	1823	2963	2408.62	-0.099676	0.113191	-0.880601	0.378534	0.666066
CDCA4	protein_coding	33.9512	35.6642	30.7738	27.929	1661	2307	1319	1926	1774.22	-0.294518	0.129519	-2.27393	0.02297	0.116324
CDCA5	protein_coding	64.2399	62.5915	54.5946	62.9817	3405	4404	2565	4728	3679.07	-0.142876	0.134444	-1.06272	0.287911	0.583356
CDCA7	protein_coding	76.3642	67.6211	53.7037	54.0757	2767	3359	1913	3023	2723.26	-0.338365	0.1094	-3.09292	0.001982	0.0192124
CDCA7L	protein_coding	32.2207	27.6362	43.5452	35.5699	1684	1926	2027	2632	2058.72	0.365405	0.154937	2.35841	0.0183533	0.0991372
CDCA8	protein_coding	42.2859	45.7622	42.1415	46.3919	1991	2859	1768	3099	2364.41	-0.0228426	0.140873	-0.162151	0.871187	0.959639
CDCP1	protein_coding	5.94334	5.93258	7.58189	8.20705	581	925	777	1372	885.146	0.492179	0.196806	2.50083	0.0123902	0.0740839
CDH12	protein_coding	1.29772	1.19403	1.15916	1.15215	85	104	68	107	89.5484	-0.136003	0.406477	-0.334589	0.737935	0.897761
CDH19	protein_coding	1.67052	1.16513	1.322	1.20949	112	105	79	115	102.411	-0.197234	0.414845	-0.475439	0.634474	0.843405
CDH23	protein_coding	2.43936	2.15918	1.97888	1.00331	402	483	328	297	381.502	-0.44829	0.32679	-1.3718	0.170127	0.43767
CDH24	protein_coding	4.51742	3.28269	4.21575	3.35857	328	317	260	353	314.173	-0.0970957	0.276193	-0.35155	0.725176	0.889791
CDHR2	protein_coding	0.762275	0.534905	1.05575	1.02667	83	77	102	159	104.056	0.661314	0.412376	1.60367	0.108787	0.33218
CDIN1	protein_coding	3.44394	3.17534	3.53522	1.71053	119	136	104	103	116.573	-0.267378	0.425496	-0.628391	0.529748	0.779499
CDIP1	protein_coding	26.8587	22.0984	25.0109	16.5331	1688	1841	1403	1477	1614.92	-0.268088	0.225549	-1.1886	0.234597	0.525007
CDIPT	protein_coding	54.2824	52.5441	61.2838	61.5174	2191	2817	2200	3516	2629.67	0.167153	0.106963	1.56271	0.118121	0.350273
CDK1	protein_coding	91.5911	96.4621	79.3118	87.2446	2280	3201	1775	3084	2520.47	-0.202185	0.133261	-1.51721	0.129213	0.369731
CDK10	protein_coding	115.065	91.0479	100.401	74.443	3325	3659	2700	3190	3224.9	-0.237204	0.177641	-1.3353	0.181779	0.453153
CDK11A	protein_coding	70.6561	81.1741	93.4344	103.566	4708	7160	5495	9712	6566.93	0.333108	0.141122	2.36043	0.0182538	0.0987325
CDK11B	protein_coding	100.522	93.9063	131.191	129.665	5681	7348	6449	10414	7320.43	0.347311	0.0908954	3.821	0.000132913	0.00218604
CDK12	protein_coding	31.6326	30.2996	32.8562	32.4476	4897	6274	4485	7160	5597.82	0.0360893	0.0921995	0.391426	0.695482	0.873548
CDK13	protein_coding	19.3245	18.0398	25.0408	22.7682	2528	3175	2916	4158	3155.24	0.301927	0.111116	2.71723	0.00658312	0.0474692
CDK16	protein_coding	56.9316	51.4837	56.5148	56.5255	3345	4063	2959	4633	3690.3	0.0099457	0.102182	0.0973335	0.922462	0.977369
CDK17	protein_coding	21.2316	19.8841	17.7188	16.4369	1502	1840	1115	1639	1505.33	-0.294905	0.128604	-2.29312	0.0218414	0.11159
CDK18	protein_coding	1.10603	0.930076	0.651275	0.405749	79	90	39	41	62.4845	-1.05812	0.526412	-2.01006	0.0444248	0.183265
CDK19	protein_coding	12.772	12.7619	12.109	14.0137	1281	1855	1320	2131	1608.96	0.12275	0.140021	0.876648	0.380678	0.6679
CDK2	protein_coding	52.9699	56.9011	52.6073	52.6342	2260	3229	1998	3175	2608.59	-0.099572	0.122771	-0.811036	0.417345	0.698738
CDK20	protein_coding	1.67372	1.59814	2.10625	2.38662	59	78	69	113	78.0017	0.385236	0.43548	0.884625	0.376359	0.664182
CDK2AP1	protein_coding	22.2972	27.57	18.043	21.0044	415	707	309	568	483.145	-0.375584	0.252375	-1.4882	0.136698	0.382718
CDK2AP2	protein_coding	164.505	167.815	189.049	198.357	2833	3842	2949	4851	3537.92	0.201229	0.109576	1.83643	0.0662943	0.238375
CDK3	protein_coding	5.53922	3.66717	4.38978	6.15538	188	164	132	294	189.322	0.174071	0.385656	0.451363	0.651728	0.851837
CDK4	protein_coding	44.3283	46.6437	55.9629	55.7946	1583	2215	1786	2818	2056.46	0.262767	0.1233	2.13113	0.0330787	0.148679
CDK5	protein_coding	20.2654	19.0769	18.0502	18.0567	409	516	326	515	433.975	-0.160573	0.197391	-0.813473	0.415947	0.697751
CDK5R1	protein_coding	7.85823	7.80686	10.5231	11.6917	695	907	819	1456	943.277	0.468526	0.163872	2.8591	0.0042484	0.0342314
CDK5RAP1	protein_coding	24.9461	24.5102	31.1587	29.9294	702	1005	832	1372	953.998	0.349212	0.160008	2.18247	0.029075	0.135743
CDK5RAP2	protein_coding	34.712	35.5796	36.044	38.0234	4097	5623	3803	6333	4850.44	0.0361674	0.108969	0.331907	0.73996	0.899118
CDK5RAP3	protein_coding	176.731	164.904	168.183	149.256	9355	11431	7907	10977	9822.93	-0.145335	0.106037	-1.37061	0.170495	0.438044
CDK6	protein_coding	34.8534	30.7355	24.7325	19.6787	7163	8334	4514	5700	6406.37	-0.598147	0.142513	-4.19714	2.70308e-05	0.000583452
CDK7	protein_coding	13.2948	14.6242	16.4982	17.0123	268	394	302	487	354.225	0.238874	0.228321	1.04622	0.295459	0.591213
CDK8	protein_coding	12.6078	11.301	13.7764	12.1059	694	823	671	939	774.508	0.0745315	0.169452	0.439837	0.660055	0.855025
CDK9	protein_coding	50.9444	54.001	54.8165	52.38	2713	3804	2582	3938	3198.03	-0.00893744	0.113099	-0.0790229	0.937014	0.982742
CDKAL1	protein_coding	11.444	11.085	10.999	11.892	559	657	492	731	602.386	-0.0122032	0.179028	-0.0681636	0.945655	0.984977
CDKL1	protein_coding	7.20215	6.47889	7.05763	5.43312	706	812	634	766	729.176	-0.10907	0.209301	-0.521113	0.602288	0.824752
CDKL3	protein_coding	2.43321	2.51739	3.76151	3.20757	123	159	168	240	170.213	0.525207	0.303495	1.73053	0.0835354	0.27835
CDKL4	protein_coding	0.871551	1.06622	0.47334	0.670464	30	37	12	32	26.7819	-0.695027	0.774608	-0.897263	0.369579	0.657113
CDKN1A	protein_coding	92.2699	91.127	82.0717	108.607	3957	5324	3303	6750	4673.55	0.0588957	0.165233	0.356441	0.72151	0.886985
CDKN1B	protein_coding	153.386	145.892	218.029	193.74	6715	8411	8453	11889	8765.74	0.420719	0.10118	4.15811	3.20888e-05	0.000670533
CDKN2A	protein_coding	48.626	53.1968	25.6914	28.1173	933	1327	450	760	848.337	-0.92376	0.168716	-5.47523	4.36941e-08	2.18978e-06
CDKN2AIP	protein_coding	24.453	22.6806	30.2538	29.3258	1408	1727	1552	2376	1737.93	0.304087	0.12032	2.52733	0.0114935	0.0705221
CDKN2AIPNL	protein_coding	16.5023	17.8049	19.9459	22.3697	303	438	331	578	401.109	0.268258	0.223341	1.20111	0.229708	0.519333
CDKN2B	protein_coding	8.45886	13.3081	4.8075	8.00341	609	1262	307	818	709.858	-0.789772	0.350724	-2.25183	0.0243328	0.120546
CDKN2C	protein_coding	52.7997	53.8918	58.8891	62.1935	2176	2973	2023	3503	2602.21	0.0716696	0.127519	0.562029	0.574096	0.806677
CDKN2D	protein_coding	88.7242	94.2945	90.0895	99.7912	2064	2940	1882	3304	2479.51	0.0227204	0.138636	0.163885	0.869822	0.959305
CDKN3	protein_coding	51.8491	51.3575	48.2732	56.9959	494	660	424	770	571.429	0.0111547	0.196609	0.0567355	0.954756	0.986493
CDNF	protein_coding	1.79273	1.0505	2.1638	1.34662	36	28	39	38	36.0869	0.273421	0.713064	0.383445	0.70139	0.876683
CDON	protein_coding	1.08236	0.437803	0.543803	0.310481	157	93	78	54	99.8784	-0.890307	0.634669	-1.40279	0.16068	0.422993
CDPF1	protein_coding	15.7885	13.4651	16.8276	17.5896	315	412	371	527	400.935	0.298883	0.209166	1.42892	0.153026	0.411818
CDR2	protein_coding	1.04887	1.32416	1.1389	1.1754	52	86	50	82	65.6519	-0.0717172	0.490333	-0.146262	0.883714	0.964531
CDRT15	protein_coding	4.61115	3.88882	3.4213	2.63516	41	47	28	33	37.2615	-0.521223	0.636308	-0.819136	0.412709	0.694982
CDRT4	protein_coding	2.25244	0	0.413404	2.2768	111	0	18	159	68.8793	0.264406	3.19151	0.0828465	0.933974	0.981599
CDS2	protein_coding	31.8034	32.9161	29.3341	34.7692	3545	4524	3397	5798	4218.74	0.154407	0.110197	1.40119	0.161158	0.423699
CDT1	protein_coding	55.5618	52.4238	37.3427	43.5751	3675	4550	2167	4041	3525.56	-0.455494	0.139308	-3.26968	0.00107668	0.0120632
CDV3	protein_coding	142.878	153.947	177.876	190.111	8569	13027	10075	16965	11831.1	0.307039	0.128755	2.38467	0.0170944	0.0941887
CDYL	protein_coding	9.87209	7.86543	8.68653	7.35499	607	667	473	644	594.727	-0.203497	0.201506	-1.00988	0.312553	0.606915
CDYL2	protein_coding	6.26156	7.54929	6.82694	8.27538	1018	1657	991	1922	1346.87	0.0907699	0.204592	0.443663	0.657287	0.852982
CEACAM1	protein_coding	17.5743	34.1905	13.9563	30.6064	952	2409	721	2257	1477.49	-0.237674	0.67694	-0.3511	0.725513	0.8898
CEACAM21	protein_coding	33.7657	28.9068	37.8806	30.0535	1082	1224	1065	1360	1179.43	0.0711406	0.177145	0.401595	0.687982	0.869793
CEBPB	protein_coding	25.6382	20.4379	26.1826	23.409	1124	1180	1012	1426	1178.39	0.0593503	0.174574	0.339972	0.733878	0.89517
CEBPD	protein_coding	2.07698	1.07959	1.64805	1.01383	56	38	39	38	43.932	-0.293448	0.690204	-0.425161	0.670719	0.86043
CEBPG	protein_coding	23.9269	22.6015	27.2552	25.9499	1523	1892	1546	2323	1794.21	0.162502	0.118911	1.36659	0.171753	0.439778
CEBPZ	protein_coding	41.3714	41.8041	41.3532	42.5615	2212	2982	1987	3216	2545.44	-0.0190247	0.113215	-0.16804	0.866552	0.958251
CEBPZOS	protein_coding	34.3241	32.7325	36.3243	25.4	1507	1705	1291	1767	1557.41	-0.0826498	0.15223	-0.542926	0.587181	0.814201
CEL	protein_coding	2.16606	1.70444	1.94853	1.95448	128	134	102	164	130.318	-0.0182048	0.356068	-0.0511274	0.959224	0.988056
CELF1	protein_coding	35.6987	31.3029	31.113	28.2768	5831	6707	4498	6429	5813.71	-0.215055	0.115195	-1.86688	0.0619179	0.227305
CELF2	protein_coding	102.078	94.5704	121.652	115.854	14115	16299	15662	22889	17044	0.322425	0.103235	3.12322	0.00178886	0.0177388
CELF6	protein_coding	2.30116	1.8826	5.40262	4.42033	179	194	364	484	303.7	1.17485	0.260323	4.51305	6.39011e-06	0.000172662
CELSR2	protein_coding	2.91194	2.60834	3.40957	2.90789	848	997	869	1192	968.707	0.150739	0.163093	0.924253	0.355355	0.644242
CELSR3	protein_coding	4.05487	2.33308	2.31744	1.23868	1271	960	636	546	877.527	-0.892569	0.360096	-2.4787	0.0131863	0.0778039
CEMIP	protein_coding	0.968467	0.5963	1.0766	0.783308	167	137	171	211	172.873	0.307026	0.385839	0.795738	0.426185	0.706199
CEMIP2	protein_coding	55.141	49.8398	38.2143	47.1922	6461	7720	3956	7791	6320.21	-0.333021	0.151902	-2.19234	0.0283553	0.133623
CENATAC	protein_coding	18.6086	15.5234	23.2744	21.9651	426	478	483	721	520.61	0.388846	0.196132	1.98257	0.0474153	0.191149
CEND1	protein_coding	0.87047	1.45248	1.00996	1.55724	34	75	35	86	54.294	0.111062	0.62576	0.177483	0.859129	0.95527
CENPA	protein_coding	22.7432	26.1811	25.5238	26.9925	520	800	522	871	660.387	0.0624531	0.195767	0.319017	0.749713	0.904238
CENPB	protein_coding	45.7432	61.4179	52.9375	75.2036	3398	6003	3456	7862	4936.75	0.218948	0.232881	0.940173	0.347129	0.637787
CENPC	protein_coding	20.9717	21.3266	17.3346	19.1808	1416	1880	1101	1847	1527.37	-0.188681	0.132351	-1.42561	0.15398	0.413098
CENPE	protein_coding	24.8206	25.0191	21.6944	24.7362	3154	4214	2464	4437	3476.48	-0.132452	0.130002	-1.01885	0.308276	0.602583
CENPF	protein_coding	62.1937	64.6448	61.2766	65.9176	11441	15712	10042	17150	13259.9	-0.0260824	0.106184	-0.245635	0.805965	0.931503
CENPH	protein_coding	31.9154	31.413	23.3536	23.6233	599	792	397	624	592.385	-0.464971	0.174512	-2.6644	0.00771252	0.0535048
CENPI	protein_coding	6.29582	5.36302	4.80804	4.11848	473	534	332	475	449.812	-0.338127	0.209376	-1.61493	0.106326	0.327938
CENPJ	protein_coding	14.0277	12.6088	13.8302	14.5856	1173	1371	1008	1683	1284.76	0.0435034	0.144996	0.300032	0.764153	0.912299
CENPK	protein_coding	78.4242	87.1603	64.8419	77.1241	2050	2891	1637	2879	2303.15	-0.159552	0.138807	-1.14945	0.250369	0.544148
CENPL	protein_coding	10.2718	11.017	10.211	10.772	532	734	464	769	610.686	-0.0609013	0.179681	-0.338942	0.734654	0.895418
CENPM	protein_coding	53.7384	52.0039	42.196	56.9409	890	1105	605	1237	931.376	-0.176609	0.202061	-0.874035	0.382099	0.669836
CENPN	protein_coding	37.0668	34.7371	30.2079	34.9675	685	873	620	1038	787.055	0.0592149	0.160733	0.368405	0.712571	0.88214
CENPO	protein_coding	16.0489	15.8185	15.6144	16.3767	1452	1890	1245	2087	1632.75	-0.0336075	0.128703	-0.261124	0.793997	0.927128
CENPP	protein_coding	5.14801	6.83768	4.64963	5.93842	245	383	236	497	326.817	0.176809	0.289484	0.610771	0.541351	0.786059
CENPQ	protein_coding	16.4522	15.9969	17.5195	17.8529	382	496	366	588	449.062	0.0964608	0.195326	0.493844	0.621416	0.835824
CENPS	protein_coding	14.1113	17.6399	16.1095	17.7668	189	315	214	349	259.43	0.153665	0.28332	0.542371	0.587563	0.814296
CENPS-CORT	protein_coding	1.10678	0.79327	0.863481	1.54284	22	23	16	45	25.2972	0.327585	0.809277	0.404788	0.685634	0.868602
CENPT	protein_coding	70.2595	61.406	63.5343	57.3393	2851	3268	2213	3165	2848.67	-0.203334	0.126469	-1.60778	0.107884	0.330801
CENPU	protein_coding	49.5788	41.1568	41.8499	41.8281	1797	1968	1369	2108	1790	-0.146523	0.143525	-1.02089	0.307307	0.601662
CENPV	protein_coding	11.6172	9.24458	12.7803	11.0877	239	254	236	322	261.492	0.162224	0.272187	0.596002	0.551174	0.791379
CENPW	protein_coding	35.9338	47.3007	31.5833	42.1395	319	535	260	534	396.092	-0.142099	0.281929	-0.504024	0.614245	0.832269
CENPX	protein_coding	77.6831	79.7023	87.8754	92.9737	883	1231	910	1503	1105.45	0.169163	0.14883	1.13662	0.255697	0.550184
CEP104	protein_coding	16.798	13.28	19.6433	16.0776	2006	2126	2032	2815	2231.98	0.211395	0.156183	1.35351	0.175894	0.445938
CEP112	protein_coding	0.628042	0.978764	1.86715	1.59498	29	66	76	120	70.4782	1.06381	0.536247	1.98381	0.0472775	0.190878
CEP120	protein_coding	19.3561	18.2936	25.146	22.1115	1439	1829	1655	2318	1789.49	0.276357	0.129033	2.14176	0.0322131	0.145963
CEP128	protein_coding	5.85477	7.83341	4.19082	6.35232	534	859	382	819	623.38	-0.260499	0.256557	-1.01537	0.309931	0.6038
CEP131	protein_coding	15.0591	13.911	13.1073	12.4127	1416	1719	1079	1640	1443.41	-0.226527	0.128615	-1.76127	0.078192	0.266705
CEP135	protein_coding	11.2666	10.1314	14.1477	12.6023	977	1169	1106	1546	1187.85	0.295246	0.148486	1.98838	0.0467698	0.189781
CEP152	protein_coding	17.7875	17.3478	13.1297	15.9614	1511	1944	1004	1902	1549.19	-0.297544	0.161082	-1.84716	0.0647237	0.234896
CEP162	protein_coding	5.286	4.79712	6.78265	7.61026	399	503	429	701	497.704	0.29716	0.188622	1.57543	0.115158	0.344363
CEP164	protein_coding	15.0189	17.2542	20.4434	21.8315	2095	3188	2524	4331	2948.97	0.355678	0.146037	2.43553	0.0148699	0.0852392
CEP170	protein_coding	7.43552	5.76627	6.74039	5.8493	952	978	783	1064	941.384	-0.0822114	0.193977	-0.42382	0.671697	0.860573
CEP170B	protein_coding	7.23869	6.46962	5.18091	5.69208	1258	1583	779	1449	1237.24	-0.397381	0.163288	-2.43363	0.0149484	0.0854455
CEP19	protein_coding	5.18182	5.21602	6.8692	7.36822	186	247	222	372	250.707	0.428711	0.25583	1.67577	0.0937835	0.301736
CEP192	protein_coding	20.725	18.3619	23.1186	23.8956	2832	3194	2764	4440	3254.66	0.222006	0.123197	1.80204	0.0715396	0.250669
CEP20	protein_coding	12.032	10.7595	11.7077	12.9129	415	493	361	630	464.602	0.084487	0.205851	0.410427	0.681493	0.865972
CEP250	protein_coding	40.1541	36.6314	44.0879	40.6755	8229	10086	8434	13203	9820.35	0.215655	0.0879616	2.45169	0.0142187	0.0823659
CEP290	protein_coding	9.01756	7.7019	9.39656	8.52391	1102	1251	1031	1476	1203.79	0.0734513	0.152886	0.480433	0.63092	0.840994
CEP295	protein_coding	11.5865	10.5249	10.4209	10.0691	1572	1927	1279	1930	1653.73	-0.144138	0.122728	-1.17445	0.240213	0.531958
CEP350	protein_coding	22.1999	19.6922	21.0138	19.5713	5208	6171	4389	6538	5507.9	-0.0787593	0.102748	-0.766533	0.443359	0.718971
CEP41	protein_coding	4.10342	3.29457	3.85665	3.19539	408	449	341	456	411.719	-0.115826	0.229072	-0.505633	0.613115	0.831621
CEP43	protein_coding	7.96841	6.14946	6.98754	6.72626	835	851	665	985	827.836	-0.0630632	0.192987	-0.326775	0.743838	0.90084
CEP44	protein_coding	7.40381	6.29481	4.98273	5.31074	494	555	293	494	452.067	-0.455973	0.211178	-2.15919	0.0308357	0.141771
CEP55	protein_coding	50.5281	59.786	52.4708	62.9748	2076	3295	1917	3657	2643.02	0.0214854	0.179112	0.119955	0.904518	0.971896
CEP57	protein_coding	66.0749	66.2571	52.4359	55.5356	3134	4178	2234	3698	3242.81	-0.327409	0.11	-2.97644	0.00291619	0.0259365
CEP57L1	protein_coding	7.25434	7.02911	4.85121	5.81364	546	598	400	611	532.992	-0.208396	0.199002	-1.0472	0.295006	0.590794
CEP63	protein_coding	28.2882	23.905	38.0304	34.7594	1152	1316	1385	1969	1441.38	0.426246	0.146045	2.9186	0.00351607	0.0300971
CEP68	protein_coding	8.65585	8.96179	8.5854	7.97116	965	1271	828	1230	1057.01	-0.131072	0.141247	-0.92796	0.353428	0.642574
CEP70	protein_coding	7.78687	8.08692	7.49866	7.01282	278	373	221	329	295.469	-0.253744	0.23524	-1.07866	0.28074	0.576761
CEP72	protein_coding	9.55499	7.88092	7.98399	8.25595	916	1106	862	1514	1074.5	0.190741	0.157382	1.21196	0.225528	0.514433
CEP76	protein_coding	10.0243	8.09223	8.01228	8.03954	431	462	304	512	420.837	-0.175335	0.224941	-0.77947	0.435703	0.713609
CEP78	protein_coding	24.3321	20.3997	25.5394	22.3471	2064	2189	2127	2770	2282.7	0.193949	0.166994	1.16141	0.245476	0.539359
CEP83	protein_coding	9.96348	8.62918	7.01095	5.42453	683	712	465	532	601.069	-0.477385	0.24755	-1.92844	0.0538004	0.207936
CEP85	protein_coding	26.3979	26.6127	25.4529	28.3313	1799	2491	1624	2782	2120.64	0.0109803	0.131877	0.0832614	0.933644	0.981594
CEP85L	protein_coding	36.7634	28.9474	40.3414	31.817	3727	3700	3553	4267	3828.99	0.0717391	0.190948	0.3757	0.70714	0.879773
CEP89	protein_coding	4.10649	4.96311	8.95842	8.39416	349	477	602	1019	595.586	0.945636	0.184505	5.12527	2.97117e-07	1.16512e-05
CEP95	protein_coding	44.0414	38.7908	40.3442	38.2276	2417	2746	1993	2932	2495.98	-0.0900742	0.12764	-0.705687	0.480383	0.746342
CEP97	protein_coding	8.67904	7.54686	9.41142	8.67378	1080	1247	1048	1519	1210.64	0.123236	0.147656	0.834616	0.403934	0.687175
CEPT1	protein_coding	32.5092	24.8977	45.6577	37.4983	1169	1182	1452	1901	1423.78	0.497998	0.189248	2.63145	0.00850205	0.0570488
CERCAM	protein_coding	1.2549	1.09759	0.316085	0.274058	76	89	19	27	52.3875	-1.85964	0.552414	-3.36638	0.000761614	0.00914392
CERK	protein_coding	54.8916	59.3832	51.2501	50.3134	5393	7623	4442	6974	5984.3	-0.202253	0.105995	-1.90813	0.0563741	0.213846
CERS2	protein_coding	84.0052	88.3428	86.9327	93.331	3917	5480	3597	6166	4670.55	0.028157	0.119241	0.236136	0.813328	0.93484
CERS4	protein_coding	24.0459	19.1378	23.0995	17.7102	853	904	781	897	862.941	-0.0574872	0.226853	-0.253412	0.79995	0.929717
CERS5	protein_coding	25.9717	24.4436	23.0663	22.126	1255	1544	1005	1477	1303.65	-0.188745	0.133771	-1.41096	0.158257	0.420379
CERS6	protein_coding	10.6783	8.06805	7.00803	5.71811	1289	1282	756	986	1079.36	-0.577388	0.203889	-2.83187	0.00462762	0.0362453
CERT1	protein_coding	22.8425	24.7624	27.058	27.0795	1914	2491	1927	2949	2280.82	0.130153	0.109588	1.18767	0.234965	0.525344
CES2	protein_coding	20.6459	21.6038	26.2972	25.1788	1718	2382	1858	2906	2171.42	0.202202	0.119542	1.69147	0.0907462	0.295267
CES3	protein_coding	1.47342	1.47866	0.949343	0.755063	128	176	72	92	115.773	-0.879458	0.376585	-2.33535	0.0195252	0.102936
CES4A	protein_coding	44.2179	50.7433	26.364	29.7333	2642	3999	1382	2499	2558.69	-0.802701	0.157501	-5.09649	3.46017e-07	1.33095e-05
CETN2	protein_coding	5.22823	5.47492	6.56571	5.8919	108	151	122	172	136.248	0.182808	0.339275	0.538818	0.590013	0.816285
CETN3	protein_coding	12.599	12.2523	12.5769	11.9753	410	533	370	555	459.721	-0.0417203	0.192899	-0.21628	0.828769	0.941752
CETP	protein_coding	4.91976	4.26683	3.6554	2.83765	141	163	94	115	128.036	-0.536743	0.367286	-1.46138	0.143912	0.39657
CFAP119	protein_coding	1.65549	0.978527	1.38186	1.35337	41	33	34	46	38.6546	0.0757482	0.653854	0.115849	0.907772	0.973114
CFAP157	protein_coding	1.65587	2.18256	2.25582	2.45337	90	122	96	158	113.884	0.237504	0.364919	0.65084	0.51515	0.771671
CFAP20	protein_coding	39.998	38.0936	34.9646	35.5614	849	1062	659	1062	891.916	-0.177798	0.149827	-1.18669	0.235352	0.52579
CFAP20DC	protein_coding	1.74392	1.70547	1.38699	1.45171	97	126	83	121	105.259	-0.138803	0.376923	-0.368254	0.712684	0.88214
CFAP251	protein_coding	0.594299	1.01583	0.545851	0.322447	41	92	33	31	48.332	-0.963956	0.663744	-1.4523	0.146418	0.401006
CFAP276	protein_coding	0.309335	1.23155	0.787263	1.43412	1	8	4	9	5.09852	0.564204	1.75718	0.321084	0.748146	0.902889
CFAP298	protein_coding	31.4873	34.9676	29.6733	31.6435	1096	1598	949	1628	1283.68	-0.0874032	0.157208	-0.555973	0.57823	0.809108
CFAP36	protein_coding	66.8079	60.9946	64.9953	63.5073	1195	1432	1036	1611	1298.63	-0.0144057	0.134272	-0.107287	0.914561	0.975802
CFAP410	protein_coding	47.3438	44.6827	48.8426	44.6521	3682	4549	3405	5073	4119.56	0.0258991	0.0996191	0.259981	0.794879	0.92741
CFAP418	protein_coding	1.29514	1.33697	1.99729	1.79117	70	95	95	136	97.5563	0.480999	0.393732	1.22164	0.221845	0.508862
CFAP44	protein_coding	6.22763	4.11444	5.26335	3.63146	732	629	573	614	646.645	-0.1957	0.298578	-0.655438	0.512186	0.769708
CFAP45	protein_coding	1.41252	1.0998	0.896833	0.878849	51	53	29	45	44.1287	-0.526902	0.581642	-0.905888	0.364995	0.653001
CFAP53	protein_coding	0.754416	0.76203	1.34965	0.995354	23	31	37	43	33.4658	0.590739	0.669739	0.882044	0.377753	0.665573
CFAP70	protein_coding	1.15464	0.632319	1.66868	1.31769	129	104	159	202	149.342	0.604305	0.403409	1.498	0.134134	0.378289
CFAP73	protein_coding	3.10698	2.82854	4.51441	3.51917	118	141	152	186	149.002	0.392098	0.344014	1.13977	0.25438	0.548259
CFAP92	protein_coding	1.25387	0.914475	2.10963	2.03962	133	127	194	298	185.724	0.879661	0.324574	2.7102	0.00672431	0.0482568
CFAP97	protein_coding	20.9045	18.0956	17.1928	13.7872	1513	1759	1103	1399	1438.57	-0.385472	0.168012	-2.29431	0.0217727	0.111381
CFD	protein_coding	3.75587	3.24809	1.35785	1.01283	93	105	30	36	65.9373	-1.58398	0.503497	-3.14597	0.00165538	0.0168439
CFDP1	protein_coding	58.8603	54.158	49.4251	39.809	1202	1475	923	1158	1183.86	-0.355787	0.172361	-2.0642	0.0389991	0.168045
CFH	protein_coding	2.78908	1.43905	1.42985	0.741141	140	122	84	66	105.754	-0.761153	0.526712	-1.4451	0.148429	0.403859
CFL1	protein_coding	989.427	1218.27	1162.98	1445.88	24137	39673	25328	49810	33441	0.201888	0.174825	1.1548	0.248174	0.542202
CFL2	protein_coding	5.67374	4.88716	7.12096	4.56116	374	426	419	421	414.257	0.104777	0.29475	0.355476	0.722233	0.887563
CFLAR	protein_coding	123.574	142.642	183.356	227.55	5821	7651	7589	12061	8112.19	0.523465	0.088763	5.89734	3.69412e-09	2.52076e-07
CFP	protein_coding	23.4733	22.4461	15.3171	13.1241	995	1279	588	793	904.762	-0.719555	0.163733	-4.39468	1.10935e-05	0.000272331
CGAS	protein_coding	13.0013	15.819	11.476	15.9323	730	1162	572	1231	887.353	-0.11796	0.239634	-0.492252	0.622541	0.836156
CGGBP1	protein_coding	70.2001	65.1938	71.9712	68.4035	5295	6393	4735	7108	5803.53	-0.000808265	0.0973201	-0.00830522	0.993373	0.998198
CGRRF1	protein_coding	9.41824	10.2885	12.489	13.4972	254	370	303	513	350.527	0.36523	0.231879	1.57509	0.115235	0.344508
CHAC1	protein_coding	5.31179	5.25381	8.18296	7.73186	174	229	239	358	245.822	0.55414	0.254801	2.1748	0.0296454	0.137767
CHAC2	protein_coding	11.445	14.0011	9.9196	11.6063	183	299	144	264	215.364	-0.263441	0.310066	-0.849629	0.395531	0.681053
CHAD	protein_coding	1.04854	0.984903	0.549691	0.444295	45	56	21	27	36.9916	-1.07194	0.634783	-1.68868	0.0912808	0.296528
CHAF1A	protein_coding	33.9601	40.2542	32.7132	39.0326	3320	4875	3400	5842	4242.43	0.150202	0.131643	1.14097	0.253881	0.547646
CHAF1B	protein_coding	7.02526	8.15909	6.73643	7.40091	630	968	534	936	745.245	-0.14249	0.195539	-0.728705	0.466182	0.735154
CHAMP1	protein_coding	15.9507	16.5181	15.7492	18.2902	1164	1573	1025	1853	1366.22	0.035378	0.154701	0.228686	0.819113	0.93707
CHCHD1	protein_coding	42.1285	44.2168	39.0264	43.6363	470	660	394	689	539.046	-0.0900319	0.197738	-0.455308	0.648888	0.850728
CHCHD10	protein_coding	20.7609	23.2477	15.5352	22.9773	197	314	142	320	233.261	-0.198373	0.337623	-0.587556	0.55683	0.795528
CHCHD2	protein_coding	559.402	598.459	438.714	505.461	6402	9300	4574	8199	6925.93	-0.328286	0.133163	-2.46529	0.0136903	0.0800734
CHCHD3	protein_coding	46.8727	48.2134	50.2179	50.8018	1221	1687	1184	1902	1466.68	0.0672529	0.133019	0.505587	0.613147	0.831621
CHCHD4	protein_coding	10.3474	10.8224	6.27962	7.64215	250	353	140	266	245.323	-0.609109	0.280194	-2.17388	0.0297142	0.138034
CHCHD5	protein_coding	84.9599	94.693	53.3144	63.3771	435	686	323	481	471.01	-0.47674	0.221128	-2.15594	0.0310881	0.14239
CHCHD6	protein_coding	7.56291	5.07692	3.31055	2.96696	131	118	52	73	93.7983	-1.02933	0.445262	-2.31175	0.0207916	0.108009
CHCHD7	protein_coding	43.6596	40.2308	44.7252	39.3674	1191	1461	1104	1547	1312.15	-0.00920791	0.141283	-0.0651737	0.948036	0.985351
CHD1	protein_coding	27.4826	24.6476	30.9385	29.4529	3435	4088	3369	5001	3922.61	0.134574	0.10707	1.25688	0.208797	0.49178
CHD1L	protein_coding	58.8593	54.1816	44.771	41.4365	2943	3706	2029	3068	2894.49	-0.400895	0.103927	-3.85746	0.000114571	0.00192461
CHD2	protein_coding	65.9168	59.9639	70.4051	64.2015	11777	13885	10707	15146	12755.5	-0.00212311	0.105664	-0.0200929	0.983969	0.995592
CHD3	protein_coding	132.887	130.007	104.291	90.7434	23215	30116	16132	22511	22726.3	-0.46709	0.0979843	-4.76699	1.87003e-06	5.97518e-05
CHD4	protein_coding	85.8488	92.1942	91.0817	93.3357	12254	17367	11484	18831	14640.2	0.0141113	0.104388	0.135181	0.892469	0.96805
CHD6	protein_coding	13.1242	12.7039	13.4135	12.3185	3161	3911	2847	4115	3465.92	-0.0348104	0.107443	-0.323988	0.745947	0.901856
CHD7	protein_coding	23.649	14.8598	16.2621	10.5358	5653	4760	3468	3541	4433.43	-0.563049	0.259761	-2.16756	0.030192	0.139691
CHD8	protein_coding	33.9148	32.9647	37.8263	37.342	5675	7294	5538	8828	6704.77	0.124186	0.0897238	1.38409	0.166331	0.431938
CHD9	protein_coding	9.92776	8.25436	7.39721	5.91496	1840	1942	1252	1717	1681.4	-0.367171	0.166076	-2.21087	0.027045	0.129272
CHDH	protein_coding	2.35957	3.98312	1.81711	3.38141	407	906	277	824	566.299	-0.319192	0.401117	-0.795758	0.426173	0.706199
CHEK1	protein_coding	22.2969	24.1484	19.5757	21.8651	1240	1751	1008	1799	1410.74	-0.123204	0.155908	-0.790235	0.429391	0.709177
CHEK2	protein_coding	23.3488	21.2715	22.0494	21.2623	686	810	556	871	719.975	-0.0955663	0.166097	-0.575363	0.565046	0.800806
CHERP	protein_coding	32.493	30.5386	31.1837	30.9182	3342	4135	2815	4474	3628.6	-0.0628011	0.100942	-0.62215	0.533843	0.781827
CHFR	protein_coding	50.2942	49.6736	48.7383	49.7433	3859	4991	3394	5451	4339.52	-0.0247224	0.0971391	-0.254506	0.799105	0.929602
CHI3L2	protein_coding	15.7341	11.6481	16.4278	12.3233	397	391	371	441	402.136	0.0405837	0.274391	0.147905	0.882418	0.9644
CHIC1	protein_coding	5.36733	5.11357	5.52392	5.73078	567	719	526	848	652.406	0.0698268	0.168026	0.41557	0.677725	0.864713
CHIC2	protein_coding	33.9175	23.0415	35.5729	29.4555	539	491	506	655	549.219	0.151292	0.258457	0.585369	0.5583	0.796309
CHID1	protein_coding	14.1141	14.2305	11.9522	11.7954	861	1116	723	1080	930.711	-0.146397	0.146494	-0.999341	0.31763	0.611956
CHKA	protein_coding	11.3232	9.29706	16.981	14.7113	679	706	839	1170	843.151	0.515487	0.191728	2.68864	0.00717439	0.0507035
CHKB	protein_coding	110.814	122.239	122.778	127.709	3249	4749	3192	5294	4019.78	0.0670633	0.125362	0.534957	0.592679	0.818487
CHM	protein_coding	10.0423	10.0039	9.98895	9.98804	754	1000	683	1055	857.506	-0.0295047	0.150911	-0.195511	0.844993	0.950174
CHML	protein_coding	4.56576	4.73655	5.32241	5.52768	551	758	568	928	685.63	0.17145	0.170539	1.00535	0.31473	0.609184
CHMP1A	protein_coding	75.802	73.1235	91.9637	87.4641	4096	5264	4398	6788	5047.42	0.238483	0.0916865	2.60108	0.00929318	0.0606958
CHMP1B	protein_coding	45.8573	41.1319	49.55	48.6594	2385	2833	2298	3562	2727.62	0.141612	0.112417	1.2597	0.207776	0.490527
CHMP2A	protein_coding	190.986	198.962	201.645	235.895	2761	3854	2674	4887	3442.05	0.156234	0.139429	1.12053	0.262488	0.557078
CHMP2B	protein_coding	35.1728	31.9696	39.7135	41.3452	1285	1543	1302	2124	1534.31	0.24471	0.130952	1.8687	0.0616651	0.226587
CHMP3	protein_coding	23.8068	26.0268	25.079	23.9578	1352	1960	1269	1928	1595.45	-0.0574658	0.139044	-0.413291	0.679393	0.865399
CHMP4A	protein_coding	83.649	82.3975	81.3663	84.5376	1300	1730	1152	1871	1482.27	-0.0263282	0.128739	-0.204508	0.837956	0.946922
CHMP4B	protein_coding	133.845	155.253	141.395	149.156	4018	6152	3769	6293	4926.15	-0.0308078	0.136612	-0.225513	0.82158	0.937755
CHMP5	protein_coding	37.5911	39.7395	28.7742	36.5992	1022	1440	705	1406	1107.51	-0.269426	0.192783	-1.39757	0.162243	0.425465
CHMP6	protein_coding	34.436	36.5397	38.3914	37.1623	1163	1636	1056	1587	1335.95	-0.0902726	0.139074	-0.6491	0.516274	0.772205
CHMP7	protein_coding	94.4583	72.5651	181.278	140.482	6549	6861	11099	14049	9633.9	0.901277	0.158605	5.68253	1.32715e-08	7.85753e-07
CHN2	protein_coding	2.18465	1.47494	1.46138	1.53965	120	100	71	118	101.683	-0.282398	0.442566	-0.638094	0.523413	0.776345
CHODL	protein_coding	1.33881	0.943806	0.590815	0.469817	42	40	16	20	29.6571	-1.20422	0.725507	-1.65984	0.0969475	0.308872
CHORDC1	protein_coding	61.7812	61.2435	60.4534	58.3248	1120	1467	975	1542	1252.36	-0.0600956	0.132022	-0.455193	0.648971	0.850728
CHP1	protein_coding	31.4192	32.4098	32.3745	36.5563	1973	2653	1811	3221	2351.83	0.0858853	0.134728	0.637473	0.523817	0.776658
CHPF	protein_coding	18.1448	13.6558	11.7174	9.52238	1391	1386	752	993	1131.22	-0.687852	0.199908	-3.44084	0.000579901	0.00731875
CHPF2	protein_coding	36.8763	36.6088	37.8009	39.6248	3671	4726	3261	5523	4201.24	0.0328709	0.108268	0.303608	0.761426	0.910781
CHPT1	protein_coding	14.7178	14.1979	11.6331	11.0363	322	445	230	381	337.005	-0.350394	0.226936	-1.54402	0.122583	0.35801
CHRAC1	protein_coding	38.4689	40.3582	35.7847	41.085	1610	2246	1344	2434	1856.33	-0.0643857	0.149554	-0.430519	0.666818	0.858617
CHRM4	protein_coding	0.609075	0.534667	1.35062	0.993878	45	52	87	102	71.7028	0.974454	0.482059	2.02144	0.043234	0.180493
CHRNA10	protein_coding	1.54472	1.38365	2.2305	2.06448	70	83	89	132	92.2423	0.511274	0.403568	1.26688	0.205197	0.48698
CHRNB1	protein_coding	3.50925	3.37535	4.84331	4.54603	190	241	231	347	248.281	0.407408	0.252746	1.61193	0.106978	0.328773
CHST10	protein_coding	3.26311	3.13742	3.41596	3.68227	200	250	182	316	231.625	0.109613	0.2676	0.409616	0.682088	0.866273
CHST11	protein_coding	35.977	40.9679	33.5154	36.9029	4199	6310	3465	6082	4875.13	-0.162908	0.13976	-1.16563	0.243763	0.537454
CHST12	protein_coding	12.4874	12.1306	9.41218	9.18115	1484	1732	1111	1576	1462.53	-0.273843	0.14182	-1.93092	0.0534928	0.207345
CHST14	protein_coding	7.74928	8.22168	9.07189	8.65973	399	558	411	627	489.35	0.106714	0.193239	0.552239	0.580785	0.809995
CHST2	protein_coding	2.87122	2.04788	3.54388	2.32464	277	258	299	313	290.858	0.205657	0.337922	0.608592	0.542795	0.787106
CHST7	protein_coding	9.18245	10.3025	9.59846	11.5986	510	747	465	896	633.2	0.0753849	0.214222	0.3519	0.724913	0.889606
CHSY1	protein_coding	27.7779	31.0213	20.5557	26.6083	2327	3392	1548	3156	2519.77	-0.330531	0.181298	-1.82314	0.0682822	0.243065
CHTF18	protein_coding	34.4032	29.5191	28.9654	27.3819	2792	3154	2064	3124	2752.36	-0.223429	0.125018	-1.78717	0.0739104	0.256
CHTF8	protein_coding	35.1642	33.6653	28.0457	32.5091	2303	2918	1629	3021	2406.54	-0.213638	0.143824	-1.48541	0.137435	0.384513
CHTOP	protein_coding	80.9312	75.8627	86.9037	78.2475	3134	3883	2990	4294	3532.57	0.0427792	0.108255	0.395169	0.692718	0.872219
CHUK	protein_coding	23.5413	24.1327	26.2168	28.6053	1360	1787	1395	2418	1697.28	0.243467	0.135268	1.79989	0.0718787	0.251347
CHURC1	protein_coding	34.0659	34.4228	44.4225	45.8685	1905	2555	2219	3627	2519.48	0.366948	0.114247	3.21189	0.00131867	0.0142204
CHURC1-FNTB	protein_coding	5.29621	3.73584	5.41628	5.26061	314	292	285	444	330.785	0.220546	0.274044	0.804783	0.420945	0.702518
CIAO1	protein_coding	41.2416	37.6286	42.8098	39.5752	3174	3828	2920	4303	3511.78	0.0276586	0.107444	0.257423	0.796852	0.928358
CIAO2A	protein_coding	74.2622	78.7808	58.6727	64.9299	884	1254	641	1102	946.562	-0.320296	0.164827	-1.94323	0.0519885	0.203078
CIAO2B	protein_coding	132.353	137.878	120.157	140.358	1226	1703	1021	1831	1406.69	-0.072092	0.154737	-0.4659	0.641287	0.846895
CIAO3	protein_coding	20.458	21.1033	21.5604	22.401	1011	1377	939	1559	1194.01	0.0407468	0.142857	0.285227	0.77547	0.918774
CIAPIN1	protein_coding	26.1716	26.7283	30.825	30.9045	979	1332	1029	1645	1220.33	0.191429	0.13755	1.3917	0.164013	0.428527
CIART	protein_coding	2.3046	1.93281	2.94008	2.74226	61	74	78	113	80.4806	0.486244	0.43016	1.13038	0.258316	0.552105
CIB1	protein_coding	199.479	201.553	169.324	161.049	3815	5244	2896	4294	3995.43	-0.340415	0.106846	-3.18603	0.0014424	0.0152152
CIB3	protein_coding	0	0	1.17995	1.11371	0	0	7	9	3.98527	5.43967	2.65742	2.04697	0.0406605	0.173166
CIBAR1	protein_coding	0.91287	0.900068	0.434236	1.62789	57	54	25	134	62.6988	0.322444	0.74837	0.430861	0.666569	0.858617
CIC	protein_coding	45.0246	43.1117	43.1083	48.6273	8826	11209	7141	12859	9765.3	-0.0453632	0.117374	-0.386485	0.699137	0.875539
CIDEB	protein_coding	12.1146	10.3569	7.9098	6.13325	570	675	389	565	544.064	-0.401068	0.187137	-2.14318	0.0320988	0.145763
CIITA	protein_coding	6.91259	11.6721	4.54534	7.81961	1318	2608	828	2104	1627.06	-0.475419	0.30071	-1.58099	0.11388	0.341841
CILK1	protein_coding	5.60187	5.32872	8.24276	6.92707	619	780	812	1080	816.049	0.436656	0.172981	2.52431	0.0115926	0.0709623
CINP	protein_coding	31.4192	33.1676	34.2285	36.5944	472	674	468	787	585.401	0.108861	0.188954	0.576123	0.564532	0.800806
CIP2A	protein_coding	23.9202	23.1904	19.5274	19.5468	1402	1818	1036	1644	1448.73	-0.286597	0.125808	-2.27805	0.0227234	0.115316
CIPC	protein_coding	6.52824	6.1848	6.7156	5.91141	535	670	489	685	588.299	-0.0449306	0.181602	-0.247412	0.804589	0.930853
CIR1	protein_coding	50.1958	46.173	53.8927	54.6285	1495	1839	1443	2316	1741.21	0.145348	0.121728	1.19404	0.232464	0.522558
CIRBP	protein_coding	276.715	261.536	276.209	235.851	8987	10792	7467	9895	9223.95	-0.189263	0.121754	-1.55447	0.120072	0.353694
CISD1	protein_coding	8.98656	11.0125	7.99925	9.7203	286	467	229	435	342.251	-0.209565	0.272102	-0.770171	0.441198	0.717296
CISD2	protein_coding	10.8488	9.13324	8.25304	7.40078	1021	1138	693	984	952.057	-0.383105	0.168036	-2.27989	0.022614	0.115003
CISD3	protein_coding	5.01749	6.02768	5.61947	5.43484	286	454	283	438	356.769	-0.0399144	0.242163	-0.164824	0.869082	0.959223
CISH	protein_coding	157.914	204.99	231.513	287.209	7194	12366	9341	18478	11373.8	0.477235	0.189919	2.51284	0.0119764	0.0723617
CIT	protein_coding	20.7974	19.7239	18.5182	19.5429	3972	4945	3149	5270	4248.72	-0.116095	0.106191	-1.09327	0.274275	0.569228
CITED2	protein_coding	63.846	55.2299	76.9727	66.5478	2879	3261	3058	4193	3324.36	0.228317	0.134256	1.70061	0.0890159	0.291056
CITED4	protein_coding	14.2609	13.6262	14.2357	11.2721	439	553	387	485	463.512	-0.177077	0.220362	-0.803575	0.421642	0.703009
CIZ1	protein_coding	65.88	65.4329	75.3766	76.6873	4549	5952	4603	7422	5518.06	0.171934	0.0947535	1.81454	0.0695944	0.246427
CKAP2	protein_coding	50.4998	54.1972	52.5748	53.5003	2514	3421	2237	3702	2902.81	-0.0230139	0.115037	-0.200057	0.841436	0.948294
CKAP2L	protein_coding	18.4628	20.9958	19.719	24.2286	1490	2242	1415	2762	1909.64	0.122778	0.180603	0.679821	0.496618	0.758299
CKAP4	protein_coding	4.3716	5.68286	3.33622	3.48262	301	517	203	338	329.915	-0.602119	0.272351	-2.21082	0.0270482	0.129272
CKAP5	protein_coding	42.5558	45.7525	39.9034	46.5835	5863	8331	4888	9087	6836.49	-0.0602411	0.138782	-0.434071	0.664237	0.857935
CKB	protein_coding	7.95508	7.93119	3.43498	2.97875	249	328	95	132	198.597	-1.34969	0.290263	-4.64989	3.32116e-06	9.66578e-05
CKLF	protein_coding	111.751	120.117	121.79	116.858	940	1281	885	1392	1102.45	0.019313	0.141339	0.136643	0.891313	0.967144
CKLF-CMTM1	protein_coding	1.68497	1.19012	2.00997	3.8734	14	13	15	45	20.5259	1.02344	0.909939	1.12474	0.260701	0.555335
CKMT2	protein_coding	0.483331	3.25777	0.646063	0.581821	14	120	18	24	40.8199	-1.55147	1.00588	-1.5424	0.122975	0.358854
CKS1B	protein_coding	139.527	136.68	132.178	143.665	1263	1689	1112	1862	1448.55	-0.0162021	0.134595	-0.120377	0.904185	0.971896
CKS2	protein_coding	148.603	155.252	136.625	149.561	999	1435	858	1432	1152.69	-0.108608	0.154021	-0.705151	0.480716	0.746407
CLASP1	protein_coding	19.5705	21.3851	18.054	19.4667	3161	4542	2578	4433	3585.38	-0.160878	0.129223	-1.24496	0.213145	0.49727
CLASP2	protein_coding	14.8544	12.7259	13.8924	13.1667	1859	2110	1553	2336	1941.82	-0.0546338	0.132372	-0.412729	0.679805	0.865614
CLASRP	protein_coding	96.8017	82.6539	90.0155	81.5252	4860	5531	4000	5798	4998.97	-0.104439	0.117343	-0.890026	0.373452	0.661376
CLBA1	protein_coding	1.74675	1.13682	3.21228	3.65843	103	89	164	301	160.168	1.20287	0.376179	3.19759	0.00138581	0.014747
[truncated: 10,081 more rows]

## Sheet: Harmine DGE_52
Table S4b. List of of differentially expressed genes (Harmine vs DMSO)
gene_id	gene_biotype	TPM				Read counts				baseMean	log2FoldChange	lfcSE	stat	pvalue	padj
		DMSO donor 167	DMSO donor 168	Harmine donor 167	Harmine donor 168	DMSO donor 167_ counts	DMSO donor 168_counts	Harmine donor 167_ counts	Harmine donor 168_ counts
DEGS2	protein_coding	0.14835	0.0909835	4.09063	5.35128	15	12	363	762	272.93	5.301	0.4211	12.5887	0	0
LYZ	protein_coding	1.12777	1.4948	16.3763	26.7481	25	45	334	856	292.92	4.0159	0.4001	10.038	0	0
C11orf91	protein_coding	0.204595	0.0505802	0.526928	1.25971	5	3	31	75	26.7887	3.6108	0.9434	3.8275	0.0001	0.0021
TEX45	protein_coding	0.162188	0.205035	1.90181	2.5112	6	10	62	130	49.3084	3.5354	0.676	5.2298	0	0								Table S4. List of genes for differential expression analysis
EDN2	protein_coding	0.158996	0.1983	1.50951	1.42813	3	6	33	53	23.0826	3.2527	0.9202	3.5346	0.0004	0.0054
CX3CR1	protein_coding	0.362797	0.550803	4.16842	3.17303	22	44	222	269	138.989	2.9382	0.4283	6.8604	0	0
KCNJ1	protein_coding	0.662394	0.310491	3.06784	4.17954	27	17	116	248	97.2869	2.938	0.5439	5.4017	0	0
CSF1R	protein_coding	0.172436	0.191631	1.4047	1.30896	15	22	108	161	75.0206	2.8553	0.4978	5.736	0	0
SERPINF2	protein_coding	0.484201	0.560071	2.30359	5.40653	27	41	114	411	134.739	2.8272	0.5489	5.1508	0	0
GJC2	protein_coding	0.283613	0.229805	1.54009	1.82344	16	17	76	144	60.8379	2.6785	0.5553	4.8233	0	0
PLPPR3	protein_coding	0.352479	0.477282	2.31867	3.05742	22	39	128	271	109.081	2.6659	0.459	5.8081	0	0
DPEP3	protein_coding	0.350262	0.373812	2.08879	2.56623	12	17	64	124	51.9584	2.6517	0.595	4.4566	0	0.0002
MFAP4	protein_coding	0.853773	0.713308	3.90532	5.64725	34	38	136	316	123.781	2.5651	0.4396	5.8358	0	0
ACAN	protein_coding	0.105814	0.273888	0.70904	1.23827	21	72	127	350	131.651	2.326	0.5989	3.8837	0.0001	0.0018
TMEM119	protein_coding	1.12609	0.981698	4.64027	5.79789	73	84	263	525	226.419	2.2648	0.3155	7.1775	0	0
ADRA2B	protein_coding	0.215955	0.115044	0.564878	1.0116	20	14	46	132	49.5693	2.2435	0.7033	3.1901	0.0014	0.0151
PPP1R10	protein_coding	4.47308	4.99927	16.5533	27.9075	433	652	1459	3979	1519.49	2.2377	0.284	7.8788	0	0
GPR152	protein_coding	1.64453	1.21285	7.53045	5.60385	52	51	212	251	142.266	2.17	0.3916	5.5407	0	0
RASL11A	protein_coding	0.322172	0.452542	1.13243	2.45789	15	28	47	160	57.1873	2.1687	0.6822	3.1791	0.0015	0.0155
FNDC8	protein_coding	0.439417	0.34937	1.86442	1.66257	11	12	43	61	31.3778	2.16	0.7186	3.006	0.0026	0.0241
TMEM158	protein_coding	0.278584	0.981364	1.83945	3.88983	12	55	69	232	83.6099	2.1269	0.7578	2.8065	0.005	0.0386
CYP2W1	protein_coding	0.281742	0.16449	1.10693	0.741763	13	11	51	52	32.3972	2.1153	0.7556	2.7994	0.0051	0.0392
PIP5KL1	protein_coding	5.64418	3.91981	25.1229	16.6905	459	392	1794	1848	1145	2.1069	0.2851	7.3911	0	0
LOC124904417	protein_coding	1.62368	0.838342	4.3848	6.32893	33	23	79	181	75.3291	2.0982	0.5722	3.667	0.0002	0.0036
MEST	protein_coding	0.490638	0.24851	1.82592	1.3317	21	14	69	79	46.3384	2.0609	0.6704	3.0743	0.0021	0.0201
LGMN	protein_coding	3.42564	3.69727	11.3411	18.1727	382	969	127	185	390.19	2.0346	0.3271	6.2205	0	0
DNAH11	protein_coding	3.5636	1.71991	1.01161	0.309773	1003	640	253	123	527.316	-2.0414	0.5423	-3.7644	0.0002	0.0027
EGR3	protein_coding	58.488	40.0927	14.4672	9.93833	5459	4891	1194	1315	3253.27	-2.0437	0.235	-8.6977	0	0
TCN2	protein_coding	0.789873	1.11428	0.256819	0.205217	38	71	11	14	32.6017	-2.0919	0.7321	-2.8574	0.0043	0.0344
COL1A1	protein_coding	1.38183	0.827146	0.2684	0.243139	217	171	37	54	121.254	-2.1446	0.4502	-4.7632	0	0.0001
GALNT18	protein_coding	0.556253	1.00621	0.142518	0.206826	36	77	7	18	32.9217	-2.2095	0.7807	-2.8301	0.0047	0.0364
ASGR1	protein_coding	2.00398	1.82982	0.49822	0.328122	49	59	11	11	32.4557	-2.2727	0.7315	-3.1068	0.0019	0.0185
RNASE6	protein_coding	4.27378	4.33875	0.531827	1.20037	53	72	6	21	36.907	-2.3078	0.7457	-3.0947	0.002	0.0192
SLC17A9	protein_coding	37.4612	21.9157	7.32578	2.98872	1720	1333	362	224	936.48	-2.3103	0.4277	-5.4012	0	0
DNAJC12	protein_coding	2.76505	2.27468	0.326564	0.688512	41	44	5	13	25.4308	-2.3249	0.8325	-2.7928	0.0052	0.0398
CYP1A1	protein_coding	5.25419	9.39002	1.07207	1.88877	286	678	52	146	275.635	-2.3292	0.4515	-5.1591	0	0
SH3D21	protein_coding	19.8905	16.9962	4.20524	2.44882	1567	1648	313	299	962.62	-2.3612	0.2712	-8.7063	0	0
PTPRF	protein_coding	1.04768	1.25549	0.199575	0.261144	203	318	34	69	151.793	-2.3712	0.3758	-6.3094	0	0
MZB1	protein_coding	22.5954	24.7983	3.8424	5.87937	416	609	60	146	299.578	-2.3768	0.3224	-7.3709	0	0
PFKFB4	protein_coding	35.0659	29.228	8.8427	3.87256	2875	3170	640	449	1798.8	-2.3879	0.3357	-7.1133	0	0
KISS1R	protein_coding	3.71549	3.44254	0.792392	0.547248	144	178	29	31	95.0962	-2.4057	0.4534	-5.3052	0	0
COL27A1	protein_coding	1.38584	0.523991	0.297434	0.106278	222	132	39	26	109.058	-2.4183	0.6337	-3.8162	0.0001	0.0022
TLE6	protein_coding	0.96652	2.22586	0.228119	0.607553	43	84	9	14	36.256	-2.4514	0.7171	-3.4183	0.0006	0.0078
MEOX1	protein_coding	4.89206	11.3588	1.13776	1.80809	224	691	49	118	254.451	-2.4621	0.5022	-4.9027	0	0
CUX2	protein_coding	1.34576	0.80847	0.249772	0.139067	225	178	36	33	120.519	-2.5419	0.5022	-5.0617	0	0
BICDL2	protein_coding	3.50826	3.0605	0.61034	0.470747	185	213	32	36	116.313	-2.5429	0.416	-6.1124	0	0
PPFIA4	protein_coding	48.5922	34.4345	10.6518	3.9783	7913	7371	1525	912	4513.86	-2.5532	0.6761	-3.7766	0.0002	0.0026
CXCL8	protein_coding	4.33527	7.9474	0.415118	1.51903	92	225	9	45	87.391	-2.6476	0.7035	-3.7636	0.0002	0.0027
SMPDL3B	protein_coding	2.06258	1.98987	0.352838	0.255174	79	97	12	13	50.0062	-2.8034	0.6147	-4.5608	0	0.0001
CPLX1	protein_coding	3.21895	2.19101	0.399526	0.278805	166	149	18	20	89.2784	-3.0665	0.516	-5.9428	0	0
TNS1	protein_coding	2.55885	1.1423	0.358053	0.0679099	647	376	80	24	295.048	-3.1747	0.6967	-4.5565	0	0.0001
DDX39B	protein_coding	0.63281	1.06854	0.0104933	0.0341695	16	36	0	1	12.6491	-5.6819	1.8079	-3.1428	0.0017	0.017

## Sheet: 1H3 all results
Table S4c. List of genes for differential expression analysis (1H3 vs DMSO)
gene id	TPM				Read counts				baseMean	log2FoldChange	lfcSE	stat	pvalue	padj
	DMSO donor 167	DMSO donor 168	1H3 donor 167	1H3 donor 168	DMSO donor 167_ counts	DMSO donor 168_counts	1H3 donor 167_ counts	1H3 donor 168_ counts
A1BG	3.35872	2.25263	2.32528	1.71935	262	231	134	187	201.927	-0.46674	0.34539	-1.35134	0.176586	0.256636
A3GALT2	0.200604	0.113968	1.35159	0.938875	4	3	20	26	13.9641	2.88476	1.11202	2.59416	0.00948227	0.0209093
A4GALT	1.2617	1.70746	3.91266	5.50826	5	36	11	30	18.6486	0.174024	1.12616	0.154529	0.877193	0.912403
AAAS	17.5889	18.4259	17.4553	16.4536	681	950	507	894	734.789	-0.071456	0.161946	-0.441235	0.659043	0.734963
AACS	26.1624	23.1475	10.1991	7.70776	1711	1958	509	716	1180.69	-1.41022	0.179966	-7.83604	4.64987e-15	7.7864e-14
AAGAB	28.1026	28.3631	32.4041	30.6523	1194	1758	1130	2205	1520.26	0.309684	0.147451	2.10026	0.0357059	0.0657952
AAK1	30.9915	26.686	28.9362	26.0946	6115	6957	4025	6645	5809.93	-0.149358	0.114562	-1.30372	0.192328	0.275918
AAMDC	19.8289	19.8751	17.3143	16.9671	158	218	154	304	202.181	0.411706	0.279483	1.4731	0.140725	0.212487
AAMP	67.9987	66.1281	72.4191	60.9467	2577	3325	2050	3248	2744.43	0.00627901	0.118246	0.0531013	0.957651	0.969365
AANAT	0.517069	0.52442	2.69062	2.24387	16	23	59	92	48.2852	2.12365	0.571547	3.71561	0.000202712	0.000679964
AAR2	27.4832	27.2043	19.1264	19.9553	1428	1883	760	1480	1331.96	-0.438019	0.135955	-3.22179	0.0012739	0.00352924
AARD	0.939971	0.832413	1.35227	0.935369	38	44	41	53	44.2687	0.38507	0.581641	0.66204	0.507945	0.602442
AARS1	42.1788	44.4255	48.5537	46.3581	3038	4245	2602	4748	3551.87	0.155132	0.108183	1.43398	0.151578	0.225949
AARS2	9.52529	9.36166	9.61331	6.16202	1050	1374	780	971	1032.14	-0.259066	0.21234	-1.22005	0.222444	0.310683
AARSD1	25.3904	23.7215	38.6355	32.9389	584	728	676	1069	758.169	0.570322	0.165919	3.43735	0.000587427	0.0017682
AASDH	6.15898	6.05621	8.1883	7.15349	332	408	323	520	390.542	0.341956	0.209236	1.63431	0.102194	0.162596
AASDHPPT	17.8925	19.4308	23.6411	22.7776	730	1052	738	1315	934.845	0.352805	0.154401	2.285	0.022313	0.0437293
AATF	41.9973	43.0297	46.4996	42.7901	1382	1909	1121	1949	1546.84	0.0495093	0.12671	0.390728	0.695998	0.76671
ABAT	3.77119	4.36053	5.0286	5.11361	460	663	446	832	583.027	0.326792	0.182708	1.78861	0.0736779	0.122709
ABCA2	40.2308	39.7719	15.4577	14.136	8760	11346	2471	4265	6389.52	-1.43172	0.0894628	-16.0035	1.20751e-57	3.13931e-55
ABCA3	2.50316	3.09701	2.36627	2.37631	418	679	292	552	464.649	-0.230335	0.223616	-1.03005	0.302989	0.399264
ABCA5	9.72067	6.32855	4.51737	3.56275	1326	1169	475	678	896.273	-0.964828	0.243195	-3.9673	7.26903e-05	0.000271757
ABCA6	0.502919	0.293474	1.37318	1.23585	72	55	144	244	130.231	1.72189	0.412232	4.17698	2.95408e-05	0.000121488
ABCA7	38.6894	30.1018	32.6807	24.6046	6121	6443	3937	5672	5479.73	-0.222819	0.158875	-1.40248	0.160772	0.237365
ABCB1	1.23068	0.576285	1.03848	0.435346	113	70	72	57	81.2817	-0.274039	0.634069	-0.432191	0.665603	0.74054
ABCB10	25.5486	24.6864	23.5754	22.5356	1722	2231	1225	2134	1777.17	-0.0907668	0.115638	-0.78492	0.4325	0.530625
ABCB6	12.2187	8.56667	17.8795	13.5347	836	771	903	1291	958.609	0.603257	0.22748	2.65192	0.0080036	0.01806
ABCB7	10.9401	9.83201	9.90485	8.38791	853	1016	583	923	826.69	-0.157046	0.164218	-0.956326	0.338908	0.4362
ABCB8	19.2546	16.5658	13.7923	11.5751	2258	2550	1177	1877	1916.55	-0.505644	0.140737	-3.59283	0.000327104	0.0010458
ABCB9	2.82345	2.35317	2.09278	1.37885	289	291	179	245	249.001	-0.284993	0.300232	-0.94924	0.342498	0.439895
ABCC1	7.22383	9.47849	6.22834	6.8985	1065	1842	692	1432	1193.67	-0.316304	0.203346	-1.55549	0.119828	0.185745
ABCC10	16.1187	17.2763	16.7614	14.1511	1651	2313	1278	1989	1765.07	-0.106822	0.140163	-0.762131	0.445982	0.54298
ABCC2	1.75719	1.07901	2.1379	1.43285	197	164	191	252	204.082	0.455875	0.363881	1.25281	0.210274	0.296622
ABCC4	3.30541	3.06207	1.48462	1.21511	352	425	126	196	264.757	-1.11445	0.253636	-4.39389	1.11338e-05	4.92118e-05
ABCC5	17.4135	16.7192	5.71755	3.85011	1513	1827	406	479	1017.33	-1.70547	0.227531	-7.49554	6.60251e-14	9.7908e-13
ABCD1	9.13307	10.1282	5.05152	4.84753	881	1284	362	655	757.506	-0.942819	0.169867	-5.55032	2.85145e-08	1.97965e-07
ABCD2	41.685	40.3519	48.6473	44.1446	3078	3510	2039	3330	2927.78	-0.149464	0.125277	-1.19307	0.232842	0.321735
ABCD3	21.6527	19.8482	15.3845	16.013	1236	1572	1108	2110	1466.22	0.323021	0.128091	2.52182	0.0116751	0.0250209
ABCD4	37.4429	35.3451	29.8673	24.0625	1986	2404	1179	1820	1803.7	-0.38862	0.137706	-2.8221	0.00477106	0.0114432
ABCE1	45.1906	45.5985	48.2799	44.2863	2680	3582	2185	3715	2965.95	0.0655483	0.105508	0.621263	0.534427	0.626436
ABCF1	10.114	10.1326	9.96729	9.19221	742	985	546	947	782.583	-0.0633003	0.15365	-0.411978	0.680356	0.753203
ABCF2	9.507	10.731	11.5125	11.9224	917	1370	832	1616	1143.48	0.233989	0.159747	1.46475	0.142988	0.215044
ABCF2-H2BK1	15.0363	16.8127	24.3638	18.6361	666	993	816	1169	904.171	0.452144	0.191518	2.36085	0.0182333	0.0367098
ABCF3	40.8875	35.6852	45.7808	40.9431	2167	2504	1790	3013	2327.32	0.181349	0.123192	1.47208	0.141	0.212765
ABCG1	16.7305	18.7482	8.11689	10.293	1100	1629	396	945	956.724	-0.926019	0.207817	-4.45593	8.35302e-06	3.78334e-05
ABCG2	1.10751	0.668907	1.36734	0.932584	87	67	82	101	86.1178	0.41579	0.501499	0.829094	0.407051	0.506033
ABHD1	0.895249	0.248401	2.27951	1.42134	18	9	41	42	29.5506	1.79846	0.846907	2.12356	0.0337069	0.0625699
ABHD10	14.9127	15.0349	17.4192	16.0195	559	751	497	843	647.676	0.184323	0.167059	1.10334	0.26988	0.363285
ABHD11	11.6293	10.5407	5.95815	3.83912	274	331	99	130	201.939	-1.21641	0.310323	-3.91983	8.86116e-05	0.000325679
ABHD12	25.2844	25.3867	17.2831	14.1314	1014	1340	514	797	886.54	-0.678096	0.161027	-4.21106	2.54174e-05	0.000106026
ABHD12B	1.2244	0.851551	1.68675	1.49204	98	102	96	179	116.809	0.574826	0.367042	1.5661	0.117324	0.18237
ABHD13	18.7747	16.9882	27.5359	23.4684	1490	1785	1664	2629	1878.23	0.546899	0.132991	4.11229	3.91762e-05	0.000155788
ABHD14A	14.471	12.7436	11.7066	10.3507	287	336	175	288	264.936	-0.282618	0.247591	-1.14147	0.253672	0.34509
ABHD14A-ACY1	0.914843	0.360173	2.18925	1.87565	36	19	65	104	57.2822	1.71523	0.634747	2.70223	0.00688766	0.0158245
ABHD14B	66.7824	67.4422	38.4641	36.9943	2365	3157	1019	1858	2010.35	-0.802105	0.114913	-6.98011	2.94943e-12	3.60652e-11
ABHD15	24.0257	23.2718	14.8974	13.4745	1864	2383	861	1461	1582.59	-0.723483	0.12203	-5.92871	3.05325e-09	2.47092e-08
ABHD16A	8.3031	0	13.4977	0	349	0	417	0	240.2	0.676923	4.56309	0.148347	0.882069	0.915711
ABHD17A	439.083	385.226	123.395	109.687	22082	25344	4150	6765	13900.9	-1.97275	0.108735	-18.1428	1.46461e-73	9.39327e-71
ABHD17B	21.7776	18.3528	23.4407	25.0705	1075	1139	852	1624	1146.35	0.271969	0.166848	1.63004	0.103093	0.163701
ABHD17C	1.12134	1.2122	1.49432	1.28424	50	71	50	80	61.6056	0.26905	0.481412	0.558877	0.576246	0.664166
ABHD18	17.725	14.1358	14.8109	11.7619	1293	1338	827	1228	1157.11	-0.200928	0.187358	-1.07243	0.283528	0.378598
ABHD2	15.5185	18.457	15.9943	17.9841	2784	4300	2110	4439	3259.82	0.0100282	0.154845	0.0647627	0.948363	0.963232
ABHD3	49.9763	48.2236	53.0416	53.5386	1347	1697	1021	1952	1458.99	0.0909286	0.129049	0.704607	0.481055	0.576565
ABHD4	10.5644	11.6501	18.1285	20.7033	709	1037	918	1971	1121.13	0.841592	0.175641	4.79153	1.65512e-06	8.55024e-06
ABHD5	9.73968	10.7697	27.6657	33.0351	558	712	1148	2435	1188.36	1.60241	0.161996	9.89169	4.52336e-23	1.63901e-21
ABHD6	3.26035	3.96399	2.39799	2.47377	136	218	75	144	136.369	-0.548253	0.348859	-1.57156	0.116053	0.180744
ABHD8	10.5534	9.04043	5.64642	4.85642	523	588	206	332	399.219	-0.900792	0.218564	-4.1214	3.76576e-05	0.000150619
ABI1	77.4014	71.6529	63.4695	64.5742	3495	4402	2259	4330	3500.18	-0.137298	0.106338	-1.29115	0.196653	0.280773
ABI2	8.88778	9.09133	6.81972	6.57588	939	1236	538	979	890.111	-0.382066	0.146592	-2.60631	0.00915228	0.0202827
ABI3	29.7589	35.0208	14.9155	13.9219	1083	1689	404	711	920.651	-1.156	0.176081	-6.56518	5.19691e-11	5.34569e-10
ABITRAM	19.125	17.8678	25.3381	26.8808	509	663	575	1063	687.903	0.616813	0.162117	3.80474	0.000141954	0.000495333
ABL1	11.2606	11.4366	8.86136	8.39837	1831	2443	1086	1938	1761.34	-0.356892	0.117633	-3.03395	0.00241371	0.00625216
ABL2	3.28079	3.59424	3.88315	3.33916	773	1174	672	1176	920.227	0.0810633	0.166735	0.486181	0.626839	0.707046
ABLIM1	85.6389	94.8821	64.1794	79.2774	10808	15688	6073	14035	11057.7	-0.298427	0.155438	-1.91991	0.0548688	0.0952243
ABR	25.2852	18.3709	5.08479	3.60033	2202	2220	397	524	1286.71	-2.09018	0.214024	-9.76613	1.57342e-22	5.32513e-21
ABRACL	258.939	274.489	250.302	259.32	2081	2980	1589	3021	2333.13	0.00167946	0.126396	0.0132873	0.989399	0.992731
ABRAXAS1	20.7728	20.2007	24.9276	23.1646	605	746	493	997	688.2	0.254741	0.174707	1.45811	0.144811	0.217428
ABRAXAS2	12.7803	13.4162	18.4057	19.4855	625	878	688	1354	861.213	0.570513	0.163151	3.49683	0.000470815	0.00144789
ABT1	39.5098	22.8533	48.212	23.2562	2180	1667	2000	1809	1991.74	0.216136	0.591381	0.365477	0.714756	0.7816
ABTB1	62.084	50.3541	36.9284	26.1548	2768	2956	1213	1627	2098.17	-0.832719	0.186913	-4.45511	8.38508e-06	3.79652e-05
ABTB2	0.626332	0.545881	1.33539	0.930893	77	88	121	159	113.219	0.949193	0.39285	2.41617	0.0156845	0.032293
ACAA1	72.9584	78.7502	83.0184	81.5632	2585	3673	2169	3988	3008.48	0.118432	0.115549	1.02495	0.305389	0.401725
ACAA2	54.783	53.9227	45.6124	48.6324	2792	3629	1748	3487	2804.86	-0.17538	0.119368	-1.46923	0.141769	0.213536
ACACA	9.32002	6.0777	10.3558	6.14125	1874	1595	1623	1733	1747.05	0.15804	0.284715	0.555082	0.578838	0.666555
ACACB	2.33452	2.42018	1.9218	1.6217	471	666	270	443	446.414	-0.51192	0.201775	-2.53708	0.011178	0.0240904
ACAD10	11.4888	10.8982	11.983	10.2426	1029	1288	803	1288	1080.36	0.00830691	0.145296	0.0571725	0.954408	0.966998
ACAD11	17.3782	12.7968	20.2076	12.5745	1075	1043	902	1055	1030.49	0.0838836	0.256553	0.326964	0.743695	0.80528
ACAD8	53.2973	51.9076	62.8391	61.2537	1353	1757	1269	2313	1633.02	0.339933	0.119273	2.85005	0.00437128	0.0106114
ACAD9	28.0414	29.5552	33.5717	27.9303	1274	1763	1177	1812	1480.56	0.15013	0.146227	1.02669	0.304567	0.400931
ACADM	35.2644	40.4755	38.0321	35.6637	1147	1767	948	1648	1333.81	-0.00761613	0.156051	-0.0488053	0.961074	0.971986
ACADS	18.287	18.4248	14.0684	16.4487	793	1052	453	993	786.156	-0.246547	0.184726	-1.33466	0.181986	0.263321
ACADSB	11.0431	10.2032	18.5113	16.1145	1110	1358	1404	2289	1529.37	0.733499	0.131132	5.59361	2.22395e-08	1.57171e-07
ACADVL	196.108	190.712	177.167	154.953	9027	11533	5997	9931	8881.16	-0.215171	0.0918934	-2.34153	0.0192048	0.0383485
ACAN	0.105814	0.273888	1.56631	1.68035	21	72	234	473	197.911	3.10487	0.472231	6.57489	4.86898e-11	5.02854e-10
ACAP1	211.573	216.388	164.314	137.304	11968	16119	6789	10897	11080.1	-0.503248	0.100931	-4.98605	6.16262e-07	3.45037e-06
ACAP2	31.0631	27.5429	25.2387	22.9824	3711	4325	2315	3932	3481.76	-0.223267	0.112347	-1.9873	0.046889	0.08313
ACAP3	75.3133	60.3121	51.8442	47.8338	7288	7641	3690	6407	6095.42	-0.437792	0.13295	-3.29292	0.000991526	0.00283574
ACAT1	36.8995	43.8223	37.513	43.1228	875	1384	671	1454	1045.8	0.0322271	0.193977	0.166139	0.868048	0.905976
ACAT2	87.314	78.7703	30.17	26.2038	2128	2550	570	919	1475.48	-1.50086	0.137806	-10.8911	1.27132e-27	6.13052e-26
ACBD3	22.578	23.3566	18.3503	16.0901	1378	1892	850	1386	1333.67	-0.387403	0.137861	-2.8101	0.00495268	0.011817
ACBD4	18.7953	16.925	12.6784	9.21567	897	1097	492	694	777.023	-0.571549	0.189886	-3.00996	0.00261278	0.00670954
ACBD5	19.2096	17.2427	27.1924	24.9762	1256	1494	1394	2367	1608.15	0.593744	0.127392	4.66078	3.15012e-06	1.53813e-05
ACBD6	41.6717	36.6902	29.8875	26.7237	1572	1831	909	1355	1387.17	-0.423501	0.158301	-2.67529	0.00746652	0.0170052
ACBD7	2.16249	2.3479	2.3616	3.17837	126	181	104	262	159.956	0.341751	0.3517	0.971711	0.331194	0.428422
ACCS	35.4015	30.0959	58.5867	46.1624	2243	2561	2799	4160	2946.09	0.699476	0.144443	4.84258	1.28165e-06	6.76533e-06
ACD	30.6993	34.9346	40.5916	33.8684	914	1330	835	1391	1090.51	0.150329	0.152636	0.984886	0.32468	0.421611
ACE	1.1876	1.22336	0.657796	0.822152	143	192	50	113	117.801	-0.933812	0.37225	-2.50856	0.0121223	0.0258294
ACER2	2.48485	1.50166	2.3533	2.81878	76	74	62	147	86.7588	0.546895	0.449502	1.21667	0.22373	0.312137
ACER3	6.93846	6.0736	6.6961	4.47038	537	582	368	421	476.89	-0.294862	0.281955	-1.04577	0.295665	0.391625
ACIN1	134.004	131.939	162.609	155.081	11456	15005	9784	17340	13064.2	0.177732	0.0813559	2.18463	0.028916	0.0548191
ACKR3	1.51393	1.87553	2.83873	3.07756	65	108	90	180	107.381	0.780334	0.392063	1.99033	0.0465546	0.0826513
ACLY	85.454	92.6155	75.1557	77.1928	8105	11612	5318	10288	8484.05	-0.204522	0.111431	-1.83541	0.0664446	0.11232
ACO1	3.5389	3.34704	2.86147	2.70084	524	655	318	564	499.383	-0.280692	0.182922	-1.53449	0.124908	0.19241
ACO2	46.8705	53.936	54.3596	61.5912	2884	4387	2486	5302	3610.05	0.218385	0.153017	1.4272	0.153522	0.228317
ACOT1	4.52632	7.7747	9.02707	14.3235	101	194	152	426	205.817	1.05969	0.388246	2.72943	0.00634444	0.0147241
ACOT13	6.74019	5.40853	15.4505	15.8474	476	506	832	1597	844.607	1.41708	0.179412	7.89849	2.82303e-15	4.87363e-14
ACOT2	18.4141	28.7926	19.0242	34.203	480	978	369	1223	704.211	0.192275	0.351846	0.546475	0.58474	0.671248
ACOT4	2.17008	1.85279	1.46666	1.03903	61	69	31	41	49.5756	-0.673747	0.553147	-1.21803	0.223214	0.311552
ACOT7	37.6926	44.2003	24.4499	30.4321	1237	1886	600	1370	1203.3	-0.55637	0.19349	-2.87545	0.00403451	0.00987796
ACOT8	32.1174	32.3177	22.8582	20.5764	605	834	312	557	554.245	-0.582844	0.179403	-3.2488	0.00115893	0.00324806
ACOT9	13.9719	17.1873	12.4043	15.7899	1153	1879	767	1835	1331.76	-0.116206	0.213294	-0.544817	0.58588	0.672189
ACOX1	5.25977	5.42917	8.87468	9.32863	728	988	920	1805	1083.57	0.793211	0.14846	5.34294	9.14498e-08	5.88573e-07
ACOX3	8.62304	7.14795	7.83244	7.06131	926	993	829	1400	1023.82	0.350441	0.166202	2.10852	0.0349856	0.0646163
ACOXL	1.44105	1.25675	2.23093	2.19697	103	112	120	203	133.5	0.723226	0.341168	2.11985	0.0340184	0.063057
ACP1	104.012	95.0266	120.391	120.855	2046	2634	1859	3471	2438.12	0.318447	0.109353	2.91211	0.00359001	0.00888635
ACP2	21.8857	23.8282	20.7302	14.323	762	1152	529	744	775.726	-0.391086	0.204174	-1.91545	0.0554348	0.0960896
ACP4	1.10196	0.701936	3.609	2.23432	33	28	81	94	62.0151	1.71049	0.562741	3.03956	0.00236921	0.00615056
ACP5	32.8767	34.535	14.0065	13.8439	1158	1610	366	680	904.55	-1.26488	0.154756	-8.17339	2.99839e-16	5.80972e-15
ACP6	8.7242	7.39199	4.84273	3.79566	628	691	302	426	501.094	-0.688976	0.225656	-3.05321	0.00226408	0.00591473
ACRBP	1.17674	0.694076	3.07817	2.58452	46	36	90	142	79.8952	1.62675	0.487643	3.33595	0.000850082	0.00246753
ACSBG1	0.483432	0.286944	1.25063	0.878734	45	41	78	141	76.2097	1.46086	0.466368	3.13241	0.00173379	0.00463898
ACSBG2	0.168498	0.159779	0.794399	1.0847	8	10	29	75	29.4542	2.60294	0.7662	3.39721	0.000680758	0.00202284
ACSF2	17.4254	15.6728	4.83494	5.80291	552	707	164	313	412.772	-1.27179	0.204711	-6.2126	5.21157e-10	4.70435e-09
ACSF3	24.4336	22.1532	19.7938	17.9233	1606	1901	859	1365	1394.9	-0.503693	0.14247	-3.53543	0.000407118	0.0012712
ACSL1	12.7359	9.24441	6.50007	3.95607	886	847	337	382	605.217	-1.06961	0.288392	-3.70889	0.000208172	0.000695837
ACSL3	21.9893	18.2026	14.0791	13.1348	1954	2128	949	1633	1619.38	-0.529103	0.146225	-3.61842	0.000296406	0.000955757
ACSL4	27.0473	26.5589	16.4591	14.3731	2122	2736	975	1596	1791.15	-0.763138	0.122623	-6.22346	4.86305e-10	4.40525e-09
ACSL5	38.5385	45.8907	52.9502	52.1572	2370	3742	2458	4527	3175.95	0.343151	0.142738	2.40406	0.016214	0.0331597
ACSL6	8.06428	8.56272	8.66808	9.23069	932	1304	758	1506	1085.62	0.144494	0.15351	0.941265	0.346569	0.444278
ACSM3	1.59484	2.31029	5.09059	4.17993	94	129	307	484	257.074	1.99295	0.263236	7.57097	3.70438e-14	5.67695e-13
ACSS1	52.4622	49.4506	50.2711	43.8295	3921	4818	2866	4656	3979.12	-0.0631385	0.10797	-0.584779	0.558696	0.648425
ACSS2	25.6825	24.9246	12.9469	13.7593	1584	2029	596	1189	1287.1	-0.897807	0.141374	-6.35058	2.14511e-10	2.03516e-09
ACTA2	5.72023	6.16578	27.4663	28.807	191	276	702	1420	640.213	2.3078	0.193931	11.9001	1.18259e-32	7.85961e-31
ACTB	5408.93	6886.46	3891.84	4465.55	198259	333849	106794	229588	205141	-0.535556	0.162766	-3.29034	0.00100067	0.00285679
ACTG1	1287.67	1519.39	728.727	858.365	50184	78283	21255	46946	46362.1	-0.799262	0.152038	-5.25699	1.46431e-07	9.16232e-07
ACTL10	2.83042	2.05217	4.0887	2.49425	106	101	113	129	114.749	0.423248	0.434895	0.973219	0.330445	0.427581
ACTL6A	52.8752	55.3182	42.1183	43.1717	1496	2099	893	1712	1488.05	-0.331249	0.136503	-2.42668	0.0152376	0.0314843
ACTN1	37.635	39.5286	9.05149	7.86347	3181	4394	561	915	2130.86	-2.1991	0.127135	-17.2974	4.92431e-67	1.97388e-64
ACTN4	139.309	174.834	85.7507	93.0915	15123	24886	6935	14302	14457.2	-0.781416	0.153997	-5.07423	3.89071e-07	2.26229e-06
ACTR10	22.5448	23.9109	19.8906	19.446	868	1226	575	1042	894.952	-0.228834	0.15377	-1.48816	0.13671	0.207377
ACTR1A	40.6045	46.1485	24.0511	23.2382	2483	3741	1097	1996	2217.34	-0.859727	0.137193	-6.26656	3.6912e-10	3.39406e-09
ACTR1B	44.1568	43.4593	34.4035	29.3	2204	2855	1295	2064	2044.39	-0.430129	0.123836	-3.47337	0.000513965	0.00156967
ACTR2	308.224	350.742	254.515	269.277	18777	28255	11759	23210	19610.6	-0.294522	0.122759	-2.39918	0.0164316	0.0335298
ACTR3	141.498	158.985	112.936	118.074	14076	20996	8423	16458	14335.6	-0.360971	0.119989	-3.00837	0.00262655	0.00673727
ACTR3B	3.79701	3.76435	2.60413	2.17738	154	201	79	124	135.047	-0.64473	0.334808	-1.92567	0.0541452	0.0941978
ACTR3C	3.85217	3.84648	3.89721	4.33899	241	256	373	714	391.585	1.24087	0.226912	5.46854	4.53759e-08	3.0505e-07
ACTR5	16.6173	16.0143	13.0719	10.8863	848	1081	500	781	780.974	-0.428459	0.16528	-2.59232	0.00953313	0.021007
ACTR6	32.9637	32.6158	39.6667	36.4266	771	1018	717	1219	912.052	0.263904	0.146121	1.80606	0.0709089	0.11888
ACTR8	20.2447	20.9022	29.5815	30.1658	1431	2002	1468	2584	1828.93	0.387761	0.123037	3.15157	0.00162396	0.00437891
ACTRT3	0.385836	0.554929	1.44513	1.74301	11	21	31	70	32.2275	1.78174	0.707133	2.51966	0.0117467	0.0251544
ACVR1	23.0262	21.791	10.5181	11.4279	1291	1697	449	920	1035.12	-1.00877	0.15626	-6.45571	1.07711e-10	1.05951e-09
ACVR1B	8.15204	7.4724	4.25708	2.70377	648	798	225	287	473.391	-1.30312	0.242213	-5.38006	7.44613e-08	4.8483e-07
ACVR1C	1.43517	0.90914	0.3369	0.244219	201	169	36	47	110.259	-2.00358	0.45363	-4.41677	1.00186e-05	4.47144e-05
ACVR2A	30.2467	22.8799	9.59078	8.09405	2547	2552	612	963	1610.54	-1.55424	0.178207	-8.72154	2.74452e-18	6.49519e-17
ACVR2B	2.80395	1.91594	1.93231	0.959754	655	602	347	324	485.433	-0.670306	0.354238	-1.89225	0.058458	0.100596
ACY1	15.6171	15.0952	15.5616	10.8842	441	570	315	415	429.008	-0.274571	0.240493	-1.1417	0.253579	0.345073
ACYP1	55.433	49.8036	59.189	59.8098	369	458	286	563	406.144	0.157207	0.206488	0.761339	0.446455	0.543328
ACYP2	16.991	12.1412	18.648	16.3628	227	213	216	348	250.191	0.490885	0.292485	1.67833	0.0932829	0.150262
ADA	66.4346	73.8474	36.7586	34.484	1967	2926	810	1425	1696.64	-0.976318	0.140707	-6.93864	3.95897e-12	4.74596e-11
ADA2	67.8921	47.2458	78.6169	54.9623	4028	3936	3744	5093	4223.97	0.319322	0.189623	1.68398	0.092186	0.148701
ADAL	5.73898	5.89911	14.3766	16.077	252	344	361	757	417.001	1.02217	0.218241	4.6837	2.81748e-06	1.39106e-05
ADAM10	27.762	31.5344	22.7558	23.6904	5214	7824	3231	6269	5393.66	-0.320384	0.127216	-2.51843	0.011788	0.0252261
ADAM11	0.404869	0.346798	3.70634	3.45093	49	54	359	611	273.5	3.37522	0.27962	12.0707	1.50788e-33	1.05117e-31
ADAM12	1.15582	0.467788	0.606695	0.300963	158	102	71	73	102.647	-0.668848	0.544217	-1.22901	0.219068	0.306843
ADAM15	28.8394	30.7421	16.4681	16.5249	2070	2884	859	1609	1769.41	-0.86792	0.127433	-6.81077	9.70771e-12	1.09613e-10
ADAM17	20.2894	20.3465	20.011	19.636	1529	2041	1149	2087	1650.52	-0.00269008	0.120336	-0.0223548	0.982165	0.987554
ADAM19	108.173	112.999	45.7042	43.831	16186	22401	4876	8797	12395.7	-1.35332	0.0922823	-14.665	1.0797e-48	1.82228e-46
ADAM20	0.608467	0.411341	1.58612	1.4339	269	257	566	958	516.384	1.66102	0.228698	7.26295	3.78737e-13	5.12685e-12
ADAM8	143.655	153.203	87.492	93.9089	11881	16691	5338	10798	10641.1	-0.701822	0.115642	-6.06893	1.28765e-09	1.1048e-08
ADAM9	5.64024	6.7777	2.71385	4.05045	365	537	118	315	312.268	-0.976402	0.298375	-3.2724	0.00106639	0.00302019
ADAMTS1	0.589201	0.603929	1.69307	2.07722	63	85	135	310	144.044	1.68576	0.354315	4.75781	1.95704e-06	9.97335e-06
ADAMTS10	20.0416	4.45503	6.70188	1.30263	1951	588	464	175	837.448	-1.67865	1.29343	-1.29783	0.194345	0.278128
ADAMTS13	1.62058	1.14275	2.34408	1.5077	187	174	203	252	207.749	0.515025	0.350645	1.46879	0.141889	0.213642
ADAMTS17	2.64095	1.5748	1.74585	1.21815	441	346	213	290	321.651	-0.497708	0.336074	-1.48095	0.13862	0.209779
ADAMTS19	1.13448	0.753366	2.52449	2.12415	170	150	287	451	267.849	1.33947	0.302236	4.43189	9.34128e-06	4.19099e-05
ADAMTS6	1.19948	1.18019	1.71151	0.934298	131	161	132	159	146.481	0.202185	0.366968	0.550961	0.581661	0.668725
ADAMTS7	0.415945	1.20269	0.211787	0.24238	52	206	19	36	70.2085	-2.01569	0.689994	-2.92131	0.00348561	0.00864964
ADAMTSL4	2.67835	1.84784	7.8132	4.76537	311	298	724	840	568.364	1.56045	0.288321	5.41218	6.22614e-08	4.11028e-07
ADAMTSL5	6.52384	6.65323	2.95437	2.77856	395	534	134	233	308.869	-1.19242	0.230364	-5.17622	2.26422e-07	1.36802e-06
ADAP1	15.8498	17.0309	10.4823	8.74928	826	1101	424	668	729.749	-0.655463	0.168792	-3.88327	0.000103061	0.000372595
ADAR	109.338	120.316	126.396	121.557	15310	22175	13191	23845	18072.3	0.129607	0.102179	1.26843	0.204646	0.290311
ADARB1	28.9848	35.0621	17.613	16.7204	3647	5408	1636	2796	3220.53	-0.871178	0.12575	-6.92788	4.27201e-12	5.10691e-11
ADARB2	1.99203	0.0794189	1.33049	0.137265	403	21	199	39	189.38	-0.504815	2.00144	-0.252227	0.800866	0.852719
ADAT1	7.37172	7.43287	13.1713	12.0125	810	1084	1077	1850	1189.73	0.777275	0.134154	5.79388	6.87774e-09	5.29219e-08
ADAT2	18.0426	14.5322	24.5625	19.2669	2154	2547	2061	3343	2494.76	0.351318	0.122519	2.86745	0.0041379	0.0100926
ADAT3	8.40971	7.01272	3.26528	3.39596	318	350	93	183	225.983	-1.16422	0.27905	-4.1721	3.0181e-05	0.000123803
ADCK1	1.80087	1.41938	2.57529	1.95309	130	136	139	194	150.537	0.491665	0.347635	1.41431	0.15727	0.232837
ADCK2	11.918	11.7187	10.5505	11.5015	709	926	465	950	733.565	-0.0919575	0.171903	-0.534938	0.592692	0.677702
ADCK5	13.0068	12.3411	14.8856	12.6076	584	728	501	798	641.971	0.142727	0.173836	0.821042	0.411622	0.51033
ADCY3	21.3653	18.5052	13.9536	11.5045	2259	2566	1086	1669	1846.28	-0.651937	0.147524	-4.41918	9.90751e-06	4.42492e-05
ADCY4	1.84356	1.44793	7.33197	6.42499	152	158	454	750	383.694	2.09619	0.235196	8.91251	4.98909e-19	1.26223e-17
ADCY7	129.491	106.421	99.6517	80.7842	16209	17095	9378	14118	13966.2	-0.347753	0.143271	-2.42724	0.015214	0.0314455
ADCY9	3.82109	4.67902	1.68667	2.45824	748	1158	216	582	629.95	-1.17346	0.262471	-4.47083	7.79153e-06	3.54404e-05
ADD1	105.909	107.44	97.5967	94.6833	9420	12639	6471	11803	9755.71	-0.133031	0.088104	-1.50993	0.131062	0.20023
ADD2	4.47986	3.19455	1.62987	1.36547	731	691	192	329	469.998	-1.3285	0.243783	-5.4495	5.0512e-08	3.37457e-07
ADD3	256.503	236.516	229.485	204.201	17666	21768	12206	20224	17539.2	-0.132101	0.0903501	-1.4621	0.143713	0.215907
ADGRA2	0.260212	0.139107	1.13233	0.858133	48	33	153	218	117.326	2.33395	0.463234	5.03839	4.69469e-07	2.67877e-06
ADGRA3	1.05906	0.920101	0.76641	0.774656	153	186	177	279	197.406	0.584682	0.282713	2.06811	0.0386296	0.0704038
ADGRE1	0.931212	0.463061	1.7284	1.36837	55	35	72	103	67.8962	1.08629	0.566238	1.91844	0.0550559	0.0954972
ADGRE2	3.36412	3.61722	1.96989	1.69995	204	263	132	208	196.659	-0.297299	0.281266	-1.057	0.290511	0.385993
ADGRE5	198.817	219.51	85.1857	88.1044	14532	21179	4633	9012	11662.4	-1.25462	0.114596	-10.9482	6.78048e-28	3.34512e-26
ADGRF3	3.23583	2.26985	3.39831	3.03475	308	284	236	399	303.578	0.223075	0.277206	0.804726	0.420978	0.51897
ADGRG1	1.44105	3.8684	0.264915	0.444053	149	529	20	60	167.699	-2.94586	0.576015	-5.11421	3.15055e-07	1.86059e-06
ADGRG5	5.49812	4.59598	1.81654	1.07149	425	474	92	112	265.357	-1.95037	0.306395	-6.36556	1.94578e-10	1.85427e-09
ADGRL1	12.0763	9.10392	8.53701	6.87906	1796	1689	882	1349	1406.43	-0.501862	0.200877	-2.49836	0.0124769	0.0264706
ADH5	59.0902	64.2739	53.0155	53.9091	2640	3805	1786	3398	2796.59	-0.177342	0.124106	-1.42895	0.153018	0.227672
ADHFE1	15.0962	12.9647	17.3121	14.4366	551	625	475	742	591.568	0.202722	0.191602	1.05804	0.290038	0.385525
ADI1	43.5942	41.7231	19.8949	17.4633	1826	2250	760	1252	1467.51	-0.86879	0.13041	-6.66199	2.70151e-11	2.88769e-10
ADIPOR1	59.5869	62.2537	69.4798	76.0553	2424	3363	2214	4546	3029.38	0.343066	0.130907	2.62069	0.00877527	0.0195553
ADIPOR2	19.2608	20.4848	12.1895	12.5454	1320	1902	656	1248	1224.04	-0.62164	0.14783	-4.2051	2.60966e-05	0.000108541
ADIRF	0.863193	1.93297	3.53992	3.24283	7	23	23	39	22.5477	1.25802	0.884284	1.42264	0.15484	0.229982
ADK	25.6725	26.7227	22.9187	22.5817	815	1123	633	1130	897.81	0.00814634	0.149339	0.0545492	0.956498	0.968434
ADM2	3.43018	2.80771	2.58322	1.83861	383	414	213	287	319.721	-0.497293	0.270008	-1.84177	0.0655082	0.110971
ADM5	8.45463	6.97211	25.6028	21.0181	116	128	266	403	231.97	1.61355	0.282453	5.71262	1.11252e-08	8.28704e-08
ADNP	38.4689	33.6332	46.2848	48.3986	4447	5178	4054	8018	5285.89	0.437344	0.117444	3.72384	0.000196219	0.000660083
ADNP2	23.0662	22.6817	23.0564	26.9128	2364	3069	1761	3847	2652.55	0.147332	0.145498	1.0126	0.311249	0.407845
ADO	16.3958	17.2387	11.8463	10.1629	1221	1691	661	1060	1118.46	-0.594246	0.148709	-3.99603	6.4413e-05	0.000242936
ADORA2A	24.7696	20.472	6.80572	4.72531	1393	1534	276	363	855.832	-2.01619	0.214047	-9.41938	4.53748e-21	1.35354e-19
ADORA2B	1.68206	2.40496	3.06208	2.32182	47	90	60	90	70.2746	0.331209	0.493656	0.670931	0.502264	0.596808
ADPGK	94.3306	84.9846	74.0611	65.7659	4174	5058	2603	4352	3941.66	-0.262197	0.104687	-2.50458	0.0122597	0.0260744
ADPRH	1.32897	1.98185	1.7316	2.47863	100	193	98	269	154.819	0.420176	0.413879	1.01521	0.310004	0.406565
ADPRHL1	0.34495	1.2506	1.73844	2.35186	42	140	265	646	263.078	2.47205	0.465125	5.31481	1.0677e-07	6.80007e-07
ADPRM	13.6313	10.8686	19.8337	16.6111	307	326	342	532	376.134	0.614633	0.234912	2.61644	0.0088852	0.019766
ADPRS	31.7878	30.8767	16.7667	13.6979	1106	1417	432	667	871.743	-1.03496	0.162368	-6.37417	1.83957e-10	1.7675e-09
ADRA2B	0.215955	0.115044	9.58844	6.58795	20	14	657	850	410.952	5.65084	0.376386	15.0134	5.99647e-51	1.09881e-48
ADRB2	1.77609	1.88039	6.5428	6.96461	68	95	188	374	179.009	1.91081	0.30761	6.21179	5.23835e-10	4.7252e-09
ADRM1	113.591	106.342	101.151	92.9358	3417	4256	2236	3861	3347.47	-0.189115	0.100415	-1.88333	0.0596555	0.102354
ADSL	91.073	100.785	69.227	72.5051	3169	4633	1853	3677	3187.07	-0.366517	0.131792	-2.78102	0.00541883	0.0128006
ADSS1	1.06517	0.80006	3.05645	3.63908	33	35	75	162	74.9292	1.89349	0.470596	4.0236	5.73142e-05	0.000218281
ADSS2	48.6484	49.5312	56.4908	56.736	2018	2686	1794	3358	2395.81	0.264361	0.111831	2.36393	0.0180823	0.0364343
ADTRP	3.76535	7.239	4.48391	8.48168	102	267	93	342	183.442	0.306831	0.514173	0.596746	0.550677	0.641253
AEBP1	7.76118	5.11481	6.0127	3.70363	816	709	466	542	635.907	-0.408937	0.298193	-1.37139	0.170255	0.24893
AEBP2	16.5169	19.8043	22.0745	20.7385	1361	2042	1335	2432	1741.12	0.294693	0.141031	2.08956	0.0366577	0.0673169
AEN	34.9797	41.8833	24.4136	20.845	2476	3925	1308	2107	2350.41	-0.729685	0.155183	-4.70209	2.57514e-06	1.27979e-05
AFAP1	8.70324	5.42575	3.83038	1.71234	1458	1093	389	400	829.492	-1.49372	0.341649	-4.37211	1.23053e-05	5.40362e-05
AFAP1L2	1.2297	1.22032	1.30357	1.33304	97	127	78	151	109.726	0.158654	0.36416	0.435672	0.663075	0.738817
AFDN	9.14229	15.0475	6.93159	11.8927	1496	3223	838	2679	1893.83	-0.349666	0.549506	-0.636328	0.524562	0.617469
AFF1	23.191	22.817	17.5225	17.5549	4203	5303	2373	4426	3933.19	-0.35426	0.0993253	-3.56666	0.000361561	0.00114146
AFF4	19.6996	19.2948	21.8519	21.2101	3287	4329	2756	4965	3733.11	0.159102	0.0971983	1.63688	0.101656	0.161941
AFG1L	1.58884	1.38662	2.52265	2.28334	265	266	349	627	374.105	0.996796	0.238456	4.18021	2.9124e-05	0.000119966
AFG3L2	31.7742	34.7198	32.9553	32.2973	1984	2870	1539	2829	2228.64	-0.00871889	0.126301	-0.0690325	0.944964	0.961182
AFMID	12.9163	10.1175	8.69081	6.90673	293	292	111	163	209.774	-0.942802	0.311057	-3.03096	0.00243775	0.00630157
AFTPH	23.8912	24.1603	25.2772	25.3241	1593	2138	1272	2366	1786.86	0.0986743	0.120239	0.82065	0.411846	0.510509
AGA	33.1771	28.783	41.4096	31.0952	788	855	693	1045	839.627	0.237763	0.187044	1.27116	0.203673	0.289122
AGAP2	44.5501	47.4486	32.6134	29.341	6209	8670	3337	5671	5749.74	-0.56836	0.102537	-5.54297	2.9739e-08	2.06196e-07
AGAP3	13.4334	12.9837	8.00775	6.52837	994	1262	440	676	814.733	-0.851087	0.1666	-5.10857	3.24609e-07	1.91174e-06
AGAP4	12.3548	12.6018	13.6837	13.4241	800	1129	678	1175	920.019	0.0939573	0.151958	0.618311	0.53637	0.628255
AGAP5	3.919	3.02288	3.73814	2.8406	223	228	159	227	207.835	-0.063873	0.308665	-0.206933	0.836062	0.881922
AGAP6	12.1629	7.70625	11.3946	6.29863	706	609	504	534	598.006	-0.134529	0.323242	-0.416188	0.677273	0.750399
AGAP9	3.94997	6.18875	1.5332	1.50097	190	395	55	102	171.708	-1.72537	0.385271	-4.47831	7.52359e-06	3.43557e-05
AGBL2	0.633159	0.75915	1.61639	1.84591	40	64	78	166	84.6298	1.35372	0.439215	3.08214	0.00205518	0.00541979
AGBL3	7.90195	5.72258	8.14311	6.53608	151	147	129	213	158.623	0.329813	0.334356	0.986413	0.323931	0.420856
AGBL5	13.3764	13.834	15.9544	15.4522	858	1150	766	1390	1013.88	0.242084	0.14074	1.72007	0.0854193	0.139204
AGER	0.3929	0.393681	2.15331	1.13384	8	10	38	40	25.6456	2.35079	0.821179	2.86271	0.00420041	0.0102295
AGFG1	15.6247	15.3703	13.8565	14.2925	2230	2894	1500	2882	2295.52	-0.0993733	0.115675	-0.859071	0.390301	0.489336
AGFG2	8.30743	10.2468	10.0291	8.96441	980	1597	872	1481	1194.19	0.0371024	0.175923	0.210901	0.832965	0.87974
AGGF1	18.9201	19.7845	22.1121	21.0264	1418	1966	1260	2224	1672.37	0.189353	0.12425	1.52397	0.127517	0.195794
AGK	20.6368	22.1778	19.9669	15.6078	1326	1555	921	1429	1284.12	-0.136479	0.151203	-0.902621	0.366727	0.464823
AGL	10.9994	10.378	9.56152	10.98	1190	1559	771	1688	1247.56	-0.0576579	0.165408	-0.348581	0.727404	0.791652
AGMAT	11.9375	12.3649	8.23198	6.69548	739	1013	382	580	656.072	-0.691943	0.18362	-3.76834	0.000164339	0.000562727
AGO1	7.01639	6.76195	6.05348	5.11825	1984	2522	1282	2037	1907.41	-0.281377	0.126425	-2.22564	0.0260385	0.0499769
AGO2	24.0624	21.9127	16.3856	16.0529	7408	8870	3825	7093	6565.79	-0.450703	0.0982736	-4.58621	4.51371e-06	2.14833e-05
AGO3	3.67166	2.79272	3.89449	2.82168	1259	1271	1006	1368	1225.7	0.0793823	0.208394	0.380925	0.703259	0.77285
AGO4	16.3428	13.5788	11.4973	9.24246	1691	2002	890	1471	1470.43	-0.49927	0.134486	-3.71242	0.000205288	0.000687526
AGPAT1	0	15.8202	0	11.4613	0	1040	0	780	370.546	-0.46029	4.56274	-0.10088	0.919646	0.942765
AGPAT2	25.2605	26.7939	9.77226	11.3175	865	1217	242	539	673.727	-1.30516	0.200635	-6.50516	7.76096e-11	7.80171e-10
AGPAT3	27.7993	32.3704	19.2505	21.0573	4167	6374	2161	4445	4073.32	-0.54721	0.145175	-3.76931	0.000163702	0.000560694
AGPAT4	5.96646	5.02132	1.96	1.93246	981	1089	241	447	659.288	-1.46857	0.184824	-7.94575	1.93012e-15	3.39611e-14
AGPAT5	11.6335	10.8522	12.3442	10.1368	713	904	534	920	748.538	-0.00903426	0.155615	-0.0580551	0.953705	0.966557
AGPS	31.9752	31.1845	26.5095	21.2863	2073	2808	1264	2125	2001.21	-0.371884	0.118539	-3.13723	0.00170552	0.00457198
AGRN	7.05025	5.01025	3.73991	3.92508	1451	1343	552	1082	1073.34	-0.68081	0.20961	-3.24798	0.00116226	0.00325581
AGRP	0.979949	2.27066	7.27587	8.21096	8	17	46	70	35.923	2.41234	0.69722	3.45994	0.000540301	0.00163918
AGTPBP1	34.0827	27.2641	23.9246	18.9754	2721	2796	1469	2301	2278.18	-0.404558	0.162183	-2.49445	0.0126153	0.0267156
AGTRAP	28.2452	35.8494	20.1849	21.6949	635	1073	337	676	644.157	-0.612812	0.2199	-2.78677	0.00532356	0.0126034
AHCTF1	19.5304	17.4573	30.0974	32.0722	2907	3366	3352	6670	3985.86	0.785003	0.123416	6.36061	2.0095e-10	1.91358e-09
AHCY	39.1088	43.4526	26.9542	25.7662	1827	2608	1002	1752	1727.37	-0.53576	0.129697	-4.13085	3.61419e-05	0.000145235
AHCYL1	36.6544	40.7545	40.4286	40.8225	2573	3830	2074	4064	3019.22	0.0727835	0.134477	0.541235	0.588346	0.674115
AHCYL2	6.07018	6.57655	5.39445	4.66154	586	841	394	635	595.31	-0.305569	0.185318	-1.64889	0.0991709	0.158592
AHDC1	9.4426	9.02981	4.05667	3.43434	1676	2076	557	907	1250.96	-1.20595	0.138462	-8.70956	3.05067e-18	7.19319e-17
AHI1	14.3621	12.6569	9.17552	7.39709	1071	1244	523	796	884.816	-0.652236	0.171623	-3.8004	0.000144463	0.000502583
AHNAK	135.309	182.46	91.5977	129.33	53422	95217	27769	73747	58380.7	-0.459009	0.371346	-1.23607	0.216433	0.30384
AHR	18.1041	22.8805	29.0419	32.0353	1980	3300	2396	4938	3041.67	0.607454	0.170537	3.56201	0.000368031	0.00116017
AHRR	14.574	12.5578	18.3564	16.9394	2030	2296	1885	3291	2337.36	0.391253	0.125536	3.11666	0.00182912	0.00487575
AHSA1	87.0851	95.9423	99.4882	98.1175	1991	2940	1725	3164	2377.83	0.133248	0.129616	1.02802	0.303938	0.400269
AIDA	63.3286	70.6505	59.9241	67.9834	2968	4348	2120	4416	3317.4	-0.0418553	0.141549	-0.295694	0.767464	0.824892
AIF1	7.9828	3.72484	2.93368	2.41914	39	25	11	19	23.1842	-1.0041	0.844948	-1.18835	0.234694	0.323611
AIF1L	0.313971	0.66953	0.916166	1.29508	23	65	49	133	63.4593	1.16979	0.620971	1.8838	0.0595915	0.102272
AIFM1	28.6941	30.1611	38.8573	34.3534	1210	1696	1233	2043	1515.82	0.332931	0.133978	2.48497	0.0129562	0.0273473
AIFM2	2.03034	3.66087	3.98182	3.31185	142	338	207	325	245.684	0.360914	0.374839	0.962851	0.335622	0.432927
AIFM3	0.151204	0.0591956	1.04513	1.00399	8	4	42	77	33.2227	3.39639	0.811219	4.18678	2.82944e-05	0.000116887
AIG1	7.15533	5.9949	3.51473	4.17581	176	197	74	120	137.477	-0.799348	0.338092	-2.36429	0.0180645	0.03641
AIM2	7.62336	9.44495	3.7544	6.39669	261	389	183	387	291.615	-0.0679625	0.256794	-0.264658	0.791273	0.844679
AIMP1	41.8524	36.7432	44.4671	42.9606	1765	2061	1455	2595	1927.16	0.213295	0.123161	1.73184	0.0833017	0.13622
AIMP2	18.7736	20.1092	21.3549	21.191	409	594	391	722	513.799	0.292821	0.191766	1.52697	0.126768	0.19483
AIP	172.73	167.426	140.512	127.112	4198	5427	2571	4348	4012.02	-0.326536	0.097971	-3.33299	0.000859192	0.00249003
AIRE	1.45229	3.4624	0.961763	1.92289	97	304	47	178	140.661	-0.752358	0.585541	-1.28489	0.19883	0.283345
AJM1	6.55493	6.20969	2.82082	2.1426	871	1074	273	390	627.004	-1.37893	0.197854	-6.96941	3.18267e-12	3.87693e-11
AJUBA	0.810028	0.459687	1.40762	1.3558	73	55	93	142	92.0294	1.00354	0.471233	2.12961	0.0332038	0.0618127
AK1	2.19511	4.42575	4.03866	4.08727	108	288	147	281	196.303	0.295698	0.424997	0.695765	0.486576	0.582104
AK2	64.7086	69.7746	59.491	59.316	4688	6657	3368	6299	5068.1	-0.0922717	0.109065	-0.846027	0.397537	0.497173
AK3	22.0795	18.2797	29.2782	28.256	1567	1716	1566	2807	1885.25	0.538389	0.138912	3.87575	0.000106298	0.00038268
AK4	30.9904	24.0656	1.71197	3.69226	3826	3935	158	639	2008.98	-3.30935	0.58312	-5.67526	1.3848e-08	1.01328e-07
AK5	2.81126	3.55094	5.4281	7.29749	170	284	248	621	315.668	1.03481	0.302415	3.42183	0.00062202	0.00186548
AK6	4.31845	5.14077	9.66934	10.8863	92	149	162	338	180.097	1.18101	0.320648	3.68319	0.000230335	0.000760098
AK9	3.08001	2.44682	3.74162	3.85081	217	207	228	401	261.154	0.687248	0.280961	2.44607	0.0144425	0.0300785
AKAP1	27.1199	26.6638	19.7116	18.2251	2061	2664	1163	2080	1923.53	-0.403772	0.112917	-3.57582	0.000349133	0.00110713
AKAP10	22.9808	19.6346	16.9265	14.5632	1420	1581	777	1273	1232.16	-0.407129	0.153725	-2.64843	0.00808666	0.0182138
AKAP11	20.4192	20.1579	14.949	15.0896	3325	4340	1848	3468	3124.37	-0.396822	0.104691	-3.79042	0.00015039	0.000520942
AKAP13	48.1665	47.5435	43.4452	41.1449	11657	15103	7582	13478	11585.2	-0.205079	0.0815474	-2.51484	0.0119086	0.0254412
AKAP14	0.0852919	0	0.110605	1.31997	1	0	1	11	2.81854	3.39966	2.74103	1.24028	0.21487	0.302076
AKAP17A	62.5848	56.6001	61.242	51.9387	4866	5790	3507	5600	4845.84	-0.0726512	0.113407	-0.640625	0.521766	0.614968
AKAP3	0.789789	0.72133	4.69417	3.90626	51	62	229	357	178.828	2.53525	0.318642	7.95643	1.77079e-15	3.13728e-14
AKAP5	0.472239	0.555292	1.74116	2.13944	50	78	140	320	142.928	1.9533	0.367157	5.32006	1.03735e-07	6.61996e-07
AKAP7	10.5544	7.7589	12.166	11.0767	356	331	345	540	392.805	0.50254	0.259983	1.93297	0.0532396	0.0928995
AKAP8	53.9096	49.3883	52.2204	48.7954	4205	5067	3035	5311	4296.56	-0.0145235	0.0997321	-0.145625	0.884218	0.916959
AKAP8L	66.824	65.2897	62.4097	54.8823	3084	3985	2134	3519	3098.84	-0.168098	0.107048	-1.5703	0.116346	0.181112
AKAP9	28.4527	20.7567	28.6344	23.6832	5935	5727	4521	6992	5753.6	0.12365	0.167248	0.739324	0.45971	0.556345
AKIP1	15.0876	16.9179	13.652	14.3101	316	481	223	426	347.137	-0.155542	0.232758	-0.668254	0.503971	0.598559
AKIRIN1	91.4476	76.6177	79.4974	74.6446	4290	4757	2816	4923	4099.92	-0.0951124	0.120797	-0.787372	0.431064	0.529268
AKIRIN2	30.0487	28.3274	42.1617	37.2751	1071	1341	1128	1859	1331.76	0.460145	0.132496	3.4729	0.00051487	0.00157206
AKNA	170.401	171.649	147.46	132.029	23805	31700	14792	24860	23057.8	-0.33116	0.08595	-3.85295	0.000116705	0.000415597
AKR1A1	79.9532	78.9182	73.9678	72.3155	2045	2719	1465	2710	2163.62	-0.0550578	0.112992	-0.48727	0.626067	0.706418
AKR1B1	72.1685	67.9419	68.5877	58.7409	1821	2272	1343	2143	1855.46	-0.0741266	0.127078	-0.583314	0.559682	0.649217
AKR1B15	0.332235	0.193496	1.04233	0.891101	14	11	34	44	26.8233	1.80658	0.782535	2.30863	0.0209642	0.0413832
AKR1C2	0.113674	1.29986	0.0757089	0.641572	8	83	4	58	32.2589	-0.552037	1.2683	-0.435256	0.663377	0.739089
AKR1C3	12.5898	6.4789	12.2244	8.52309	231	159	159	208	191.918	0.0584858	0.417538	0.140073	0.888602	0.92027
AKR1C8	1.22352	1.20073	5.22159	5.69324	59	69	124	241	121.99	1.62916	0.35966	4.52971	5.90638e-06	2.74995e-05
AKR1D1	0.391354	0.345102	2.48727	4.21035	16	19	77	242	83.8294	3.22263	0.549561	5.86402	4.51803e-09	3.56852e-08
AKR1E2	3.6073	4.76757	3.79905	5.59424	97	152	89	233	135.178	0.458993	0.3898	1.17751	0.238993	0.328641
AKR7A2	36.9909	33.8199	37.263	38.4692	1030	1226	782	1527	1108.18	0.14998	0.148226	1.01184	0.311615	0.408241
AKR7A3	0.76827	0.495992	1.08446	1.12877	19	16	16	36	21.2011	0.639343	0.829414	0.770837	0.440804	0.538494
AKT1	108.136	106.638	77.2343	71.6666	7781	10100	3968	6897	6929.86	-0.573802	0.0872955	-6.57309	4.92803e-11	5.08542e-10
AKT1S1	25.2905	21.8013	19.5989	14.7763	1289	1469	735	1061	1117.09	-0.450228	0.176275	-2.55412	0.0106455	0.0231049
AKT2	70.5164	69.7813	54.3975	46.9888	6990	8497	3945	6526	6307.28	-0.415819	0.0997475	-4.16871	3.06325e-05	0.000125494
AKT3	8.38266	4.73039	7.30013	5.56035	564	451	342	468	457.194	-0.17595	0.306189	-0.574647	0.56553	0.654403
AKTIP	53.3567	51.3645	22.1072	20.6126	2061	2599	677	1163	1554.55	-1.19653	0.12308	-9.72156	2.44006e-22	8.12951e-21
ALAD	26.703	27.2554	31.7606	28.251	1913	2542	1852	3041	2295.46	0.292817	0.116263	2.51857	0.0117831	0.0252197
ALAS1	25.4502	30.124	22.6757	20.9347	1173	1817	771	1335	1225.71	-0.345322	0.161015	-2.14465	0.0319808	0.0598247
ALCAM	9.80566	7.0991	6.41176	5.06947	770	741	381	527	597.207	-0.572609	0.245155	-2.33571	0.0195065	0.0388765
ALDH16A1	41.3079	38.8152	29.0125	25.3128	3343	4131	1729	2861	2922.48	-0.553612	0.109602	-5.05113	4.39212e-07	2.51733e-06
ALDH18A1	31.6863	33.6043	30.4889	29.3567	2138	2999	1534	2771	2282.67	-0.110742	0.117939	-0.938971	0.347746	0.445563
ALDH1B1	4.37942	4.85411	6.03379	4.94667	284	415	326	498	375.939	0.414825	0.227999	1.81941	0.0688483	0.115788
ALDH2	0.99234	0.897018	2.56359	2.31735	193	234	374	636	359.092	1.3857	0.216471	6.40134	1.54024e-10	1.48994e-09
ALDH3A2	18.7375	15.3583	17.2143	14.953	1053	1199	817	1313	1078.32	0.0680822	0.156483	0.435077	0.663506	0.739169
ALDH3B1	0.21022	0.185336	0.919117	1.13067	12	15	44	102	42.2591	2.52597	0.634853	3.97882	6.92576e-05	0.000259605
ALDH4A1	2.70031	3.04208	1.40691	1.57658	201	307	79	163	177.164	-0.940126	0.313853	-2.99543	0.00274054	0.00698865
ALDH5A1	1.4488	0.80047	1.77501	0.586255	150	109	137	85	127.76	0.0678122	0.601347	0.112767	0.910215	0.935777
ALDH6A1	3.64381	3.67415	5.97403	5.344	364	485	451	754	507.05	0.658795	0.185041	3.56026	0.000370494	0.00116679
ALDH8A1	1.68828	1.35783	2.77782	2.82205	79	86	98	186	110.584	0.899436	0.372833	2.41244	0.0158463	0.0325268
ALDH9A1	39.1505	38.2828	30.3572	25.9839	1660	2150	989	1575	1548.64	-0.410836	0.132331	-3.10462	0.00190524	0.0050566
ALDOA	905.193	1021.16	374.699	446.214	28694	42728	8843	19736	23495.5	-1.21303	0.147191	-8.24118	1.70526e-16	3.41306e-15
ALDOB	0.0231601	0	1.71818	1.49785	1	0	56	91	38.3038	7.34127	1.54117	4.76343	1.90326e-06	9.73022e-06
ALDOC	178.051	191.481	52.56	60.8849	5780	8256	1286	2800	4249.87	-1.66916	0.144565	-11.5461	7.72576e-31	4.48409e-29
ALG1	16.607	18.5897	14.2242	14.7294	711	1053	490	981	775.357	-0.131947	0.179458	-0.735255	0.462184	0.558549
ALG10	4.34502	4.11126	3.90808	2.61372	187	234	129	159	175.312	-0.34479	0.338044	-1.01996	0.30775	0.40425
ALG10B	5.53786	4.47074	5.10798	3.69893	751	824	503	711	689.322	-0.2063	0.207673	-0.99339	0.32052	0.417646
ALG11	12.434	11.1812	22.6208	20.9183	1444	1730	1996	3448	2136.1	0.917873	0.116456	7.88174	3.22851e-15	5.52898e-14
ALG12	23.8009	21.3885	12.9906	12.8431	1662	1969	789	1361	1398.16	-0.617656	0.132506	-4.66134	3.14164e-06	1.53457e-05
ALG13	33.5557	27.4285	26.1211	21.6582	1750	1797	1015	1509	1495.65	-0.33615	0.180956	-1.85764	0.0632208	0.107608
ALG14	3.04947	3.45535	4.36894	4.61033	128	155	137	233	161.016	0.52979	0.304267	1.7412	0.0816482	0.133892
ALG2	33.3464	29.1061	21.067	20.5156	1638	1898	777	1427	1386.1	-0.556703	0.137302	-4.05458	5.02237e-05	0.000194042
ALG3	26.7789	24.8261	23.593	22.4954	831	1022	544	973	818.278	-0.153434	0.15149	-1.01283	0.311141	0.407745
ALG5	36.1155	36.316	32.9626	38.2582	600	811	412	872	646.592	-0.0231489	0.187949	-0.123166	0.901976	0.929662
ALG6	11.6839	11.2993	12.016	10.6146	577	739	453	744	614.581	0.0168039	0.171747	0.0978411	0.922058	0.944978
ALG8	21.2309	20.3663	20.3649	19.0208	561	742	444	790	616.97	0.0634489	0.167768	0.378194	0.705287	0.774547
ALG9	12.7237	12.5065	5.43271	5.3833	775	910	336	605	633.051	-0.710215	0.173205	-4.10043	4.1239e-05	0.000163162
ALKAL2	0.355124	0.30937	1.53039	1.88592	6	7	20	45	19.118	2.41443	0.908443	2.65776	0.00786609	0.0177959
ALKBH1	10.208	7.9001	10.0093	10.4998	228	293	203	389	270.554	0.311145	0.241102	1.29051	0.196873	0.280994
ALKBH2	8.09425	10.5474	28.8194	26.8581	148	253	359	629	344.379	1.46455	0.254353	5.75796	8.51374e-09	6.45424e-08
ALKBH3	18.6785	20.0211	22.905	21.2006	501	718	466	805	606.923	0.213849	0.177836	1.20251	0.229166	0.317613
ALKBH4	5.51715	6.11141	5.31604	5.38372	254	374	182	346	278.114	-0.111194	0.247543	-0.44919	0.653295	0.730267
ALKBH5	44.6371	51.3334	43.6445	46.5355	3212	4869	2337	4663	3615.81	-0.0753283	0.139049	-0.541738	0.587999	0.673898
ALKBH6	50.3638	48.4968	53.7161	47.462	868	1116	667	1151	926.649	0.0190683	0.143537	0.132846	0.894315	0.923994
ALKBH7	59.7782	56.0066	26.4291	19.3134	1120	1415	375	510	823.449	-1.33202	0.195076	-6.8282	8.59852e-12	9.83883e-11
ALKBH8	7.44624	7.32145	10.28	10.1329	425	536	413	750	519.463	0.409846	0.180002	2.2769	0.0227924	0.0444989
ALLC	1.1483	0.664283	2.28087	1.51836	15	12	23	29	20.3973	1.11326	0.862878	1.29017	0.196992	0.281101
ALMS1	5.05602	4.67241	2.50522	2.37877	1254	1536	468	834	981.641	-0.964077	0.143783	-6.70508	2.01295e-11	2.19186e-10
ALOX12	7.16142	5.02991	7.57872	7.19477	374	348	293	510	376.655	0.270615	0.257104	1.05255	0.292547	0.388377
ALOX5	2.20279	4.08649	1.10774	2.42013	118	289	44	183	143.064	-0.79113	0.552329	-1.43235	0.152043	0.226458
ALOX5AP	113.275	157.611	108.793	144.805	1339	2518	990	2450	1714.86	-0.0555009	0.243182	-0.228228	0.819469	0.868203
ALPK1	5.14857	4.26182	6.34507	5.35476	534	587	496	781	594.464	0.33743	0.195435	1.72656	0.0842469	0.137555
ALS2	7.35086	8.40043	7.70111	9.48084	642	968	539	1209	802.495	0.228962	0.20334	1.126	0.260164	0.352352
ALS2CL	22.5319	17.4651	10.8178	9.47086	2941	3029	1035	1704	2111.37	-0.989102	0.158136	-6.25477	3.98106e-10	3.64751e-09
ALX3	1.65025	1.55337	3.27594	2.95446	73	91	108	183	112.971	0.973402	0.36067	2.69887	0.00695749	0.0159506
ALYREF	134.902	167.633	92.1304	97.8654	2699	4448	1392	2744	2674.52	-0.64758	0.164459	-3.93763	8.22908e-05	0.000304192
AMACR	3.18728	3.08311	6.07344	5.0614	170	208	257	453	269.586	1.04716	0.241681	4.33281	1.47218e-05	6.3753e-05
AMBRA1	13.7084	14.2731	7.33838	6.20211	1633	2238	648	1038	1331.44	-1.03546	0.141243	-7.33107	2.2833e-13	3.16284e-12
AMD1	51.7329	52.2272	132.949	149.992	2799	3752	5431	11405	5720.34	1.47273	0.125537	11.7314	8.79475e-32	5.52991e-30
AMDHD1	1.13184	0.654784	1.60446	1.17755	43	33	46	63	47.0944	0.667972	0.607811	1.09898	0.271777	0.365455
AMDHD2	34.8628	30.2434	12.0975	9.04501	2829	3228	734	997	1874.74	-1.62711	0.175922	-9.24907	2.26456e-20	6.55701e-19
AMER1	2.95037	2.46253	5.15468	4.52921	558	615	727	1208	773.831	0.862282	0.174132	4.95188	7.35004e-07	4.05327e-06
AMFR	31.8776	29.8246	25.1695	24.5967	2252	2732	1352	2422	2123.5	-0.267636	0.113983	-2.34804	0.0188727	0.0378368
AMH	3.22402	2.37199	3.41116	3.12995	147	142	115	198	148.572	0.238054	0.343151	0.69373	0.487852	0.583466
AMIGO1	2.50723	1.60662	4.57803	2.95058	278	235	379	460	348.392	0.888949	0.330612	2.6888	0.0071709	0.0163842
AMIGO2	7.60194	8.5924	12.2499	15.3802	462	700	579	1354	742.69	0.836633	0.218252	3.83334	0.000126415	0.000446331
AMIGO3	11.9007	10.3698	4.82982	4.3133	838	960	251	422	593.343	-1.27823	0.185037	-6.90799	4.91578e-12	5.82222e-11
AMMECR1	7.73431	7.43558	5.96325	6.91682	692	880	404	870	681.96	-0.198266	0.187097	-1.0597	0.289283	0.384681
AMMECR1L	17.4495	16.639	21.0773	22.7104	1294	1531	1110	2253	1502.42	0.35976	0.145484	2.47284	0.0134044	0.0281488
AMN	0.371141	0.365777	1.03695	1.0283	15	18	30	63	30.9139	1.60072	0.689299	2.32224	0.02022	0.0400807
AMN1	2.60566	1.97052	3.91882	3.99791	201	200	223	347	242.903	0.651422	0.286002	2.27769	0.0227453	0.0444204
AMOTL1	3.96727	2.84456	1.70024	1.22017	616	572	328	437	484.774	-0.468614	0.271466	-1.72624	0.0843051	0.137633
AMPD2	51.2036	52.0282	45.6563	40.7131	4464	5966	2950	4925	4443.35	-0.250272	0.100696	-2.48542	0.0129397	0.0273349
AMPD3	16.4652	14.6157	10.2755	8.39729	1443	1690	674	1032	1176.06	-0.717793	0.157449	-4.55889	5.14242e-06	2.42151e-05
AMT	18.7048	17.4629	19.1658	17.2965	779	952	593	1005	813.824	0.0289335	0.153855	0.188057	0.850832	0.89273
AMY2B	18.0749	11.8642	18.5395	14.7785	638	558	498	738	608.135	0.189533	0.256182	0.739837	0.459399	0.556126
AMZ1	4.63523	4.19362	3.20082	2.83855	246	272	207	327	260.009	0.192783	0.259538	0.742793	0.457607	0.554323
AMZ2	66.3004	76.3347	90.4154	105.774	1829	2757	2013	4241	2614.55	0.568372	0.153754	3.69663	0.000218479	0.000725829
ANAPC1	19.884	19.2102	22.8803	22.0847	2703	3406	2217	4043	3012.64	0.168615	0.10199	1.65325	0.0982804	0.157305
ANAPC10	14.0378	13.6885	16.0505	14.6603	407	456	335	582	436.958	0.220566	0.204795	1.07701	0.281478	0.37633
ANAPC11	62.7726	65.7968	64.1567	54.819	772	1019	694	1059	872.383	0.139172	0.165188	0.842505	0.399505	0.499119
ANAPC13	28.6204	29.0848	40.0981	41.5384	557	741	657	1241	781.357	0.679753	0.157494	4.31604	1.58851e-05	6.83063e-05
ANAPC15	101.509	101.361	84.5047	81.4731	1176	1613	803	1424	1213.55	-0.179069	0.13477	-1.3287	0.183947	0.265739
ANAPC16	50.271	48.3186	41.0533	39.4144	2895	3713	1763	3178	2793.01	-0.282327	0.102554	-2.75296	0.00590588	0.0138289
ANAPC2	54.6369	45.947	36.0296	28.156	3247	3584	1614	2369	2645.06	-0.614626	0.155047	-3.96412	7.36679e-05	0.000275171
ANAPC4	40.1864	38.4866	42.9814	45.9968	1513	1939	1209	2377	1704.48	0.17599	0.128655	1.36792	0.171337	0.250198
ANAPC5	93.2092	93.572	88.5604	85.1529	4508	5974	3215	5765	4718.51	-0.0823573	0.0935438	-0.880414	0.378635	0.477322
ANAPC7	24.5144	25.7329	28.4736	25.1263	1169	1560	1098	1869	1394.27	0.27142	0.127651	2.12626	0.0334813	0.0622295
ANG	2.39939	1.69487	0.519312	0.937279	39	42	9	27	27.5827	-1.12165	0.756428	-1.48282	0.138122	0.209123
ANGEL1	7.24488	6.11321	8.4148	6.61384	775	867	663	958	810.634	0.148685	0.192108	0.773964	0.438952	0.536692
ANGEL2	19.2629	13.6197	28.0079	22.878	1088	1050	1335	1896	1356.97	0.755133	0.206188	3.66235	0.000249908	0.000818582
ANGPTL6	5.11977	4.34917	2.78862	2.60178	260	296	100	166	198.562	-0.922473	0.285707	-3.22873	0.00124339	0.00345816
ANK1	1.46757	1.24997	1.50146	1.04727	297	286	210	272	266.471	-0.0999195	0.312422	-0.319822	0.749103	0.80984
ANK3	5.75272	6.04613	6.91052	6.55811	1021	1399	929	1687	1225.58	0.253476	0.134638	1.88265	0.059748	0.102466
ANKAR	2.06868	1.5671	3.15998	3.49053	123	132	135	285	164.634	0.815603	0.3245	2.51342	0.0119569	0.025532
ANKDD1A	20.0144	2.12155	16.0001	7.39874	1217	171	731	632	742.999	0.108031	1.37213	0.0787327	0.937245	0.955875
ANKDD1B	0.292575	0.227332	1.62776	1.08459	11	13	48	58	34.2017	2.34906	0.705756	3.32843	0.000873368	0.00252483
ANKEF1	3.79432	3.30103	4.98064	4.98553	378	439	390	713	471.452	0.559971	0.194242	2.88285	0.00394099	0.0096767
ANKFY1	26.5834	25.7532	18.9295	16.0794	4185	5351	2201	3451	3682.43	-0.591326	0.115347	-5.12649	2.95189e-07	1.75458e-06
ANKH	30.1535	35.4797	29.0354	29.5605	3076	4190	2045	3626	3128.87	-0.212357	0.104756	-2.02716	0.0426461	0.0766566
ANKHD1	50.7639	47.4931	53.4519	46.5185	6599	7850	4464	7141	6377.11	-0.162548	0.110022	-1.47741	0.139565	0.210909
ANKHD1-EIF4EBP3	12.453	11.5153	15.7871	16.2713	2083	2539	1978	3826	2541.46	0.448004	0.117631	3.80857	0.000139774	0.000488789
ANKIB1	21.9934	21.1077	19.8798	18.6143	2538	3222	1729	3024	2554.31	-0.135454	0.10475	-1.29312	0.19597	0.28011
ANKLE1	2.42894	2.89336	3.71439	2.95112	167	260	182	280	218.354	0.294337	0.28747	1.02389	0.30589	0.402301
ANKLE2	74.9674	63.0721	63.8373	52.8529	4456	5335	2861	4799	4254.3	-0.209332	0.105028	-1.9931	0.0462504	0.0822479
ANKMY1	17.6446	18.6196	16.5243	16.1042	1226	1674	972	1747	1363.85	0.0497852	0.129487	0.38448	0.700623	0.770481
ANKMY2	14.4237	12.5225	15.6965	13.3736	595	688	491	782	629.888	0.139885	0.182082	0.768254	0.442336	0.539544
ANKRA2	18.9322	20.1235	33.352	29.6405	613	900	831	1381	918.647	0.710876	0.162122	4.38482	1.16084e-05	5.11512e-05
ANKRD10	126.688	93.2935	106.746	87.1965	4800	4672	3116	4875	4314.16	-0.104727	0.166531	-0.628877	0.52943	0.621829
ANKRD11	73.5284	59.6508	56.1856	46.3309	13502	14192	7502	11264	11414.8	-0.405739	0.145496	-2.78866	0.00529268	0.0125396
ANKRD12	66.8411	58.7971	97.2153	97.1934	9956	11478	10941	20725	13026	0.680695	0.104659	6.50392	7.82541e-11	7.85419e-10
ANKRD13A	60.1613	66.3221	55.2797	56.0525	4477	6510	2949	5702	4714.04	-0.210531	0.120395	-1.74866	0.0803493	0.132117
ANKRD13B	5.53435	6.08871	4.85257	3.79727	463	676	303	445	458.453	-0.422175	0.21975	-1.92116	0.0547113	0.0949982
ANKRD13C	28.0299	27.6364	22.8848	23.323	1760	2092	1162	2281	1765.62	-0.0469926	0.132986	-0.353366	0.723814	0.788883
ANKRD13D	85.6538	75.2839	70.7726	56.0621	4118	4747	2473	3662	3678.63	-0.365049	0.140125	-2.60517	0.00918282	0.0203469
ANKRD16	3.79456	3.0244	4.38292	3.66954	174	185	183	275	204.087	0.506712	0.297366	1.704	0.0883804	0.143301
ANKRD17	25.3548	24.4532	24.5541	23.7987	4209	5422	3041	5328	4376.39	-0.0598958	0.0930161	-0.64393	0.519621	0.613454
ANKRD23	13.7391	10.2215	10.3346	7.89971	852	838	476	686	704.394	-0.383925	0.22453	-1.7099	0.0872841	0.141771
ANKRD24	2.47871	1.62604	4.77383	3.59004	233	201	328	481	315.585	1.04288	0.301585	3.45801	0.00054418	0.00164861
ANKRD26	10.0697	8.08602	7.25906	6.26665	1294	1329	781	1196	1132.82	-0.259025	0.184773	-1.40185	0.16096	0.237615
ANKRD27	21.498	22.5157	19.5576	18.2463	1950	2694	1326	2322	2006.47	-0.19966	0.118354	-1.68698	0.0916079	0.147917
ANKRD28	17.1759	19.2485	12.3471	12.539	1847	2642	993	1808	1747.69	-0.535986	0.130307	-4.11324	3.90139e-05	0.00015522
ANKRD29	0.186402	0.117416	0.801898	1.03951	8	7	22	57	22.7557	2.44739	0.864327	2.83156	0.00463216	0.0111413
ANKRD33B	2.2243	2.15796	1.76558	1.82203	478	605	284	542	460.437	-0.26431	0.192467	-1.37328	0.169666	0.248266
ANKRD34A	1.88693	2.29648	2.92886	3.51132	165	264	189	428	250.722	0.637977	0.293845	2.17113	0.0299211	0.0563994
ANKRD35	0.509009	0.375193	1.14692	0.932493	37	36	62	98	58.792	1.27315	0.514531	2.47438	0.0133466	0.0280513
ANKRD36	33.9074	24.3472	32.6885	27.8813	3527	3269	2416	3827	3229.93	0.0113879	0.182646	0.0623493	0.950285	0.964343
ANKRD36B	18.9628	18.7892	13.6641	14.6922	1292	1649	658	1210	1157.53	-0.521436	0.133905	-3.89408	9.85735e-05	0.000358086
ANKRD36C	14.7746	10.2077	9.64874	8.31105	1940	1785	962	1544	1531.71	-0.441442	0.199458	-2.21321	0.026883	0.051352
ANKRD37	11.7288	11.1112	10.2299	11.3638	121	163	94	194	137.778	0.138287	0.334128	0.413874	0.678967	0.752017
ANKRD39	40.0891	44.5279	28.6584	25.7596	602	900	328	548	570.939	-0.614814	0.192432	-3.19497	0.00139843	0.00383777
ANKRD40	18.575	17.1406	30.9132	30.1401	1481	1810	1853	3387	2099.54	0.801555	0.114471	7.00227	2.51854e-12	3.10329e-11
ANKRD40CL	0.394907	0	1.5617	0.807158	4	0	13	14	8.46526	2.85041	1.74339	1.63498	0.102054	0.162432
ANKRD42	2.72436	2.21575	5.76522	5.47192	186	190	253	449	267.892	1.02338	0.264331	3.87158	0.00010813	0.000388077
ANKRD44	88.3191	71.7992	69.1978	61.2052	9977	10725	5671	9711	8806.53	-0.29719	0.123116	-2.4139	0.0157829	0.0324323
ANKRD46	5.28192	4.35961	6.42474	6.5999	215	240	244	487	290.298	0.792359	0.248724	3.18569	0.00144408	0.00394615
ANKRD49	39.447	34.157	33.6187	25.2517	1089	1260	709	995	998.585	-0.287677	0.185477	-1.55101	0.120899	0.187224
ANKRD52	18.0442	18.0613	14.1628	12.8042	3893	5120	2257	3861	3659.25	-0.41001	0.0991224	-4.1364	3.52794e-05	0.000142171
ANKRD53	0.222635	0.0842462	1.71012	1.89193	10	5	57	116	47.0719	3.59559	0.716202	5.02035	5.15769e-07	2.92345e-06
ANKRD54	19.419	17.7785	17.2479	14.9201	769	918	564	932	779.288	-0.0264423	0.161047	-0.16419	0.869582	0.906839
ANKRD55	8.0489	6.10439	4.80149	2.65349	302	303	135	140	218.334	-0.920263	0.373866	-2.46148	0.0138365	0.0289434
ANKRD6	4.16619	3.28828	2.17772	1.77359	413	431	161	244	304.15	-0.909332	0.261493	-3.47746	0.000506184	0.00154849
ANKRD61	2.40816	1.22784	8.29618	7.03282	59	40	154	242	126.837	2.11744	0.446849	4.73861	2.15192e-06	1.08929e-05
ANKRD9	2.54886	2.32949	1.76955	1.54582	417	497	214	349	358.603	-0.550675	0.218056	-2.52539	0.011557	0.0247937
ANKS1A	5.18749	4.70832	3.23727	2.53398	723	861	339	483	585.839	-0.773446	0.20434	-3.7851	0.000153649	0.000530229
ANKS1B	0.349216	0.326529	0.630491	1.16125	34	30	51	133	59.8594	1.56884	0.557118	2.81599	0.00486266	0.0116246
ANKS3	8.78779	8.13149	13.1289	9.52713	470	566	503	700	559.467	0.395943	0.212863	1.86009	0.062873	0.107087
ANKS6	2.08296	1.5262	1.11644	0.819489	349	337	139	192	249.611	-0.890978	0.3078	-2.89467	0.00379557	0.00934648
ANKZF1	151.695	119.058	78.4477	68.532	7187	7525	2778	4633	5366.87	-0.855132	0.13716	-6.23454	4.53097e-10	4.13068e-09
ANLN	21.8365	22.2664	13.2074	15.3681	1745	2351	796	1729	1575.02	-0.590718	0.156922	-3.7644	0.000166947	0.000571047
ANO10	7.97872	10.0207	3.44956	3.28325	476	718	143	289	382.673	-1.33439	0.232784	-5.73229	9.90841e-09	7.44117e-08
ANO6	20.7606	21.3356	14.8636	14.5011	2252	3051	1218	2225	2102.45	-0.483829	0.115097	-4.20365	2.6265e-05	0.000109171
ANO7	0.935419	0.711226	3.77841	2.60428	78	81	236	316	184.182	1.9738	0.340252	5.80101	6.59182e-09	5.09664e-08
ANO8	20.5358	18.6531	11.0658	9.19164	2544	3038	1002	1549	1965.4	-0.970466	0.136756	-7.09631	1.28128e-12	1.64022e-11
ANO9	127.392	104.21	63.6545	50.153	8870	9575	3280	4865	6459.87	-1.01913	0.145813	-6.98933	2.76212e-12	3.3904e-11
ANP32A	120.364	129.532	105.633	98.1632	5136	7365	3402	5899	5264.91	-0.272513	0.108329	-2.5156	0.011883	0.0253996
ANP32B	614.527	594.081	423.581	408.639	14521	18670	7612	13653	13125.3	-0.504225	0.0808255	-6.23844	4.41958e-10	4.03487e-09
ANP32E	160.451	183.657	116.985	125.344	8208	12504	4554	9063	8179.72	-0.472388	0.131477	-3.59292	0.000326994	0.00104571
ANPEP	1.99719	4.06228	2.20074	5.08421	171	460	136	595	307.362	0.256469	0.510563	0.502325	0.615439	0.698419
ANTKMT	9.99479	14.2727	7.89306	7.38754	162	314	96	167	175.104	-0.679141	0.354968	-1.91324	0.055717	0.0965134
ANTXR2	29.3294	46.7688	24.9646	36.8323	2460	5304	1607	4356	3186.34	-0.277342	0.473036	-0.586302	0.557673	0.647706
ANTXRL	1.35653	0.95972	1.81981	1.82751	44	30	60	82	55.5001	1.08116	0.595088	1.8168	0.0692474	0.116368
ANXA1	357.74	326.823	246.64	223.529	7426	8973	3884	6500	6494.16	-0.5132	0.0984287	-5.21393	1.84881e-07	1.12981e-06
ANXA11	142.881	144.877	102.609	94.0902	10667	13659	6677	11523	10313.5	-0.273341	0.0837245	-3.26476	0.00109556	0.00308852
ANXA2	297.774	423.639	186.708	273.193	8313	15511	4028	10692	8967.3	-0.599212	0.232352	-2.5789	0.00991157	0.02174
ANXA2R	49.8657	50.4087	75.4937	72.1423	828	1106	1003	1777	1158.22	0.666957	0.134001	4.97725	6.44946e-07	3.59684e-06
ANXA3	1.95562	0.356702	0.312813	0	41	10	5	0	14.6937	-2.95285	1.69698	-1.74006	0.0818479	0.134151
ANXA4	38.9381	46.0097	38.1891	42.0141	1922	2909	1614	3191	2319.22	0.125715	0.144988	0.867068	0.385905	0.484914
ANXA5	217.611	278.269	169.576	232.452	5951	9949	3654	9105	6744.24	-0.219712	0.199959	-1.09879	0.271862	0.365531
ANXA6	288.148	385.543	211.166	260.497	17937	31689	9798	22726	19305.1	-0.493858	0.190574	-2.59143	0.00955777	0.0210576
ANXA7	69.0049	74.1221	62.1467	62.1272	2825	4027	1934	3597	2983.63	-0.168882	0.117641	-1.43557	0.151124	0.225351
ANXA8	1.35552	1.16231	1.05636	0.928766	54	58	27	48	45.4341	-0.452822	0.560429	-0.80799	0.419096	0.517347
ANXA9	6.03826	5.25267	3.71941	2.95345	272	307	135	211	225.41	-0.591629	0.274546	-2.15494	0.0311666	0.0584978
AOAH	17.1007	8.77589	5.8648	2.85061	804	559	208	192	440.373	-1.55682	0.410892	-3.78888	0.000151326	0.00052348
AOC2	0.753656	0.541768	10.3409	11.2331	45	43	462	945	373.45	4.09817	0.282601	14.5016	1.18349e-47	1.97152e-45
AOC3	0.525896	0.426262	11.3798	12.2404	33	39	506	1023	400.634	4.52092	0.275577	16.4053	1.75325e-60	5.11113e-58
AOPEP	4.88626	6.03224	4.91013	5.20331	403	602	330	724	492.644	0.18293	0.223279	0.819289	0.412621	0.511259
AP1AR	6.49808	6.16526	9.36358	8.89048	640	805	696	1224	826.966	0.550107	0.149731	3.67397	0.00023881	0.000785238
AP1B1	43.6162	48.3861	33.7278	33.9502	4419	6457	2524	4795	4355.8	-0.433227	0.120098	-3.60728	0.000309424	0.000993736
AP1G1	30.4809	30.9019	31.1242	31.9284	3655	4902	2813	5399	4055.77	0.0695116	0.1062	0.654534	0.512768	0.606809
AP1G2	184.535	170.291	121.245	97.718	9811	11928	4675	6897	8095.22	-0.737827	0.126527	-5.83137	5.4975e-09	4.29455e-08
AP1M1	12.8393	13.7409	13.0831	13.6027	3531	4978	2678	5235	3957.99	0.0248302	0.117989	0.210445	0.833321	0.880043
AP1S1	46.3365	52.7279	37.4207	37.1011	1078	1639	655	1219	1099.53	-0.390397	0.161715	-2.4141	0.0157742	0.0324257
AP1S2	50.3564	48.8616	38.2418	41.1809	1542	1869	882	1771	1460.68	-0.249817	0.140995	-1.77182	0.0764248	0.126539
AP1S3	2.36981	2.03636	1.94809	1.84012	158	180	97	173	147.949	-0.194254	0.319904	-0.607227	0.5437	0.635017
AP2A1	39.1922	42.4466	31.7808	31.6946	3262	4634	1951	3660	3243.24	-0.354618	0.116363	-3.04752	0.00230737	0.00601314
AP2A2	19.0127	17.5282	12.3949	11.4864	1444	1718	745	1253	1251.45	-0.518997	0.137837	-3.76529	0.000166354	0.000569323
AP2B1	70.87	84.9216	71.8318	76.7382	7565	12122	5842	11940	8962.25	-0.0150876	0.148053	-0.101907	0.918831	0.942114
AP2M1	178.567	197.831	152.581	155.244	6997	10277	4487	8570	7277.16	-0.266298	0.116643	-2.28301	0.0224298	0.043918
AP2S1	102.025	112.195	84.2217	88.6874	1253	1850	797	1553	1306.51	-0.266376	0.15308	-1.74011	0.0818399	0.134151
AP3B1	27.2906	29.616	24.1446	23.6465	2002	2821	1381	2479	2097.32	-0.175611	0.120917	-1.45233	0.146411	0.219291
AP3B2	1.11223	0.94644	1.23404	1.09416	81	91	67	112	86.3647	0.19763	0.411236	0.480574	0.630819	0.710592
AP3D1	59.4362	62.8773	56.0088	51.2585	7118	10007	5041	8633	7462.41	-0.169801	0.100536	-1.68895	0.0912284	0.147379
AP3M1	28.3832	28.466	30.0292	30.0633	1782	2263	1494	2813	2030.74	0.218773	0.115674	1.89129	0.058585	0.100787
AP3M2	70.2718	59.1751	35.6501	39.9925	4688	5230	1773	3740	3696.8	-0.752389	0.144333	-5.21287	1.85938e-07	1.13573e-06
AP3S1	110.309	98.9526	61.5248	63.1809	1904	2284	821	1573	1580.98	-0.686176	0.131375	-5.22302	1.76024e-07	1.08135e-06
AP3S2	4.52371	6.05447	7.81285	9.18396	532	938	685	1514	879.891	0.705917	0.228514	3.08916	0.00200721	0.0053031
AP4B1	44.0278	39.9864	30.1622	26.2749	1792	2079	891	1604	1540.02	-0.504727	0.132334	-3.81404	0.000136711	0.000479517
AP4E1	8.96405	7.68483	7.32118	7.96784	1021	1144	615	1182	960.719	-0.154462	0.162457	-0.950782	0.341715	0.439152
AP4M1	6.73012	6.55847	6.02284	5.98232	403	559	330	658	470.576	0.164163	0.199909	0.821192	0.411537	0.510323
AP4S1	3.99304	3.6119	8.74	7.44581	236	298	404	651	397.316	1.13869	0.209249	5.4418	5.27444e-08	3.50909e-07
AP5B1	14.6866	15.1061	9.52053	7.98245	2566	3470	1230	1944	2220.13	-0.761371	0.126403	-6.02336	1.70828e-09	1.43498e-08
AP5M1	8.248	8.66701	16.2635	16.2383	1513	2102	2263	4202	2476.5	0.976543	0.116245	8.40076	4.436e-17	9.37407e-16
AP5S1	5.15426	5.13786	3.58781	3.87502	620	815	323	659	578.589	-0.429304	0.185885	-2.30951	0.0209153	0.0413057
AP5Z1	31.6233	30.019	23.4063	20.2094	4652	5791	2537	4131	4151.93	-0.493484	0.105593	-4.67343	2.9621e-06	1.45463e-05
APAF1	18.1446	16.4359	16.864	14.449	1730	1976	1091	1799	1612.21	-0.21498	0.138195	-1.55563	0.119795	0.185738
APBA2	4.6508	2.05693	2.76121	1.59429	372	208	160	188	235.727	-0.587325	0.466553	-1.25886	0.208081	0.294238
APBA3	32.4377	30.7054	22.921	22.5226	1678	2138	857	1589	1506.95	-0.509959	0.123785	-4.11971	3.79343e-05	0.000151489
APBB1	46.6679	42.3814	43.4403	36.4737	2579	3293	1623	2638	2465.08	-0.30672	0.114913	-2.66915	0.0076044	0.0172671
APBB1IP	66.9823	71.8425	58.5701	59.0562	3595	5094	2352	4430	3722.4	-0.22028	0.113872	-1.93444	0.0530588	0.0926344
APBB3	35.8736	27.9419	39.9784	32.0481	1760	1807	1459	2198	1795.46	0.18858	0.173624	1.08614	0.277418	0.371971
APC	8.11603	7.18519	6.96748	7.45821	1553	1811	1020	1992	1544.71	-0.0450943	0.139168	-0.324028	0.745917	0.807141
APC2	1.22276	1.11495	2.33541	2.09109	358	428	506	853	532.984	0.933888	0.183856	5.07944	3.78541e-07	2.20206e-06
APEH	61.1349	61.3964	57.7744	54.16	4001	5296	2817	4994	4149.15	-0.108437	0.0953351	-1.13743	0.255357	0.346977
APEX1	92.4079	94.154	110.317	108.733	2348	3181	2119	3881	2805.08	0.256552	0.107629	2.38367	0.0171408	0.0347833
APEX2	11.2116	12.0612	11.3896	11.614	782	1114	595	1140	875.747	0.00672691	0.160466	0.0419212	0.966562	0.976535
APH1A	112.383	117.768	113.853	116.12	4525	6258	3489	6797	5085.05	0.0604506	0.110526	0.546935	0.584423	0.671119
APH1B	6.62917	6.54766	8.96232	9.55198	363	461	429	842	511.632	0.746454	0.188779	3.95412	7.68159e-05	0.0002859
API5	69.6296	71.9212	75.8054	76.7501	4854	6384	4089	7726	5596.54	0.202313	0.0967575	2.09093	0.0365346	0.0671293
APIP	37.5065	28.7802	29.5682	24.4713	648	678	394	619	574.898	-0.243218	0.208141	-1.16853	0.242595	0.332702
APLF	2.05159	1.69929	3.19412	2.43731	122	134	145	205	152.331	0.620351	0.33872	1.83146	0.067032	0.113164
APLP1	0.33617	0.256027	1.06545	0.810759	19	19	44	61	36.7408	1.63422	0.650782	2.51116	0.0120336	0.0256745
APLP2	19.5749	18.7071	8.37019	10.2964	1432	1815	454	1034	1121.38	-1.03109	0.178828	-5.76581	8.12662e-09	6.18269e-08
APMAP	56.3915	55.1334	42.0784	43.9359	2459	3182	1371	2690	2331.49	-0.35186	0.119485	-2.9448	0.0032316	0.00808657
APOBEC2	1.92545	1.21628	2.19794	1.36388	57	48	49	57	53.7607	0.196527	0.582589	0.337334	0.735865	0.798759
APOBEC3B	18.3223	15.5901	4.82481	4.36193	529	599	105	177	336.296	-1.86264	0.236699	-7.86922	3.56853e-15	6.09501e-14
APOBEC3C	67.064	75.265	68.2217	66.1503	3504	5221	2669	4865	3923.81	-0.0640486	0.122759	-0.521744	0.601848	0.686214
APOBEC3D	18.7263	17.2955	11.4488	8.59343	898	1077	386	512	699.209	-0.949641	0.211871	-4.48217	7.38884e-06	3.38126e-05
APOBEC3F	35.7146	30.7203	61.2445	50.7054	888	1034	1048	1643	1148.41	0.640948	0.154719	4.14267	3.43283e-05	0.00013873
APOBEC3G	77.6866	69.1197	83.2849	77.9867	2194	2613	1886	3243	2436.96	0.233215	0.114113	2.04371	0.0409819	0.0740491
APOBEC3H	60.5339	45.3035	43.225	35.5401	1018	1055	553	872	857.608	-0.396984	0.189633	-2.09343	0.0363108	0.0667371
APOBR	55.4304	67.7307	27.7971	25.5036	5469	8852	2027	3528	4698.62	-1.20227	0.145051	-8.28863	1.14559e-16	2.33989e-15
APOC1	0.633558	0.457073	3.08507	3.39408	3	3	16	29	12.8816	3.03034	1.14523	2.64606	0.0081436	0.0183197
APOD	0.352103	1.56364	0.340077	0.553727	4	24	3	9	8.87407	-1.06113	1.41754	-0.748573	0.454115	0.550769
APOE	0.832097	0.669073	9.31381	6.88021	21	22	179	247	122.917	3.48551	0.429314	8.11879	4.70851e-16	8.86873e-15
APOL1	28.586	35.0418	37.8901	32.9549	1659	2698	1649	2699	2120.06	0.172875	0.161942	1.06752	0.285738	0.380954
APOL2	45.2769	56.5537	52.8637	49.9256	2526	4146	2196	3900	3082.42	0.0307529	0.153865	0.199869	0.841583	0.886142
APOL3	111.161	114.203	142.788	131.484	5005	6717	4846	8424	6113.06	0.326762	0.091969	3.55296	0.000380918	0.00119521
APOL4	1.28353	0.956238	5.76534	7.42227	39	45	132	375	141.368	2.64202	0.420613	6.28135	3.35643e-10	3.11526e-09
APOL6	61.4996	63.0631	78.5553	66.4408	11127	15077	10714	16983	13250.1	0.247223	0.103964	2.37797	0.0174081	0.0352531
APOLD1	3.74574	3.22352	4.57995	5.10998	343	389	315	658	414.292	0.511609	0.222406	2.30034	0.0214292	0.0421842
APOM	3.27749	2.852	7.96209	12.8795	34	40	64	190	77.9261	1.82313	0.510909	3.56841	0.00035915	0.00113496
APOO	8.56427	8.93436	8.41317	7.46958	135	194	106	168	146.936	-0.0956329	0.324712	-0.294516	0.768364	0.825403
APOOL	5.1371	4.55759	5.8559	5.50256	551	649	477	836	616.024	0.265268	0.172972	1.53359	0.125131	0.192707
APP	19.6785	20.0196	18.4271	14.9481	1343	1812	947	1434	1351.87	-0.232279	0.150332	-1.54511	0.12232	0.189036
APPBP2	10.5792	9.02592	12.4307	11.6423	1152	1293	1025	1762	1287.41	0.323738	0.14557	2.22393	0.0261528	0.0501438
APPL1	24.0536	21.2757	14.6813	13.9365	2398	2804	1110	1962	1999.29	-0.62705	0.122543	-5.11697	3.10487e-07	1.83531e-06
APPL2	26.5423	22.3847	24.5243	19.0006	1840	2034	1331	1945	1767.55	-0.0772359	0.164521	-0.469459	0.638741	0.717438
APRT	177.248	176.881	134.837	131.895	2641	3506	1545	2849	2539.99	-0.348512	0.108372	-3.2159	0.00130037	0.00359712
APTX	18.6606	18.79	26.4884	27.4215	649	873	713	1395	883.594	0.595944	0.156415	3.81002	0.000138956	0.000486591
AQP11	2.36285	1.81003	4.03749	3.89667	66	67	85	152	91.8161	0.954801	0.411996	2.3175	0.0204766	0.0405454
AQP3	123.243	160.404	107.314	132.983	4347	7630	2827	6726	5072.22	-0.215573	0.202241	-1.06592	0.286459	0.381598
AQR	12.6973	12.5925	16.9366	17.1925	2151	2821	2170	4111	2742.68	0.466703	0.109448	4.26414	2.00673e-05	8.48394e-05
ARAF	90.4981	83.8278	53.7756	41.8903	4367	5469	1786	2757	3469.16	-0.95014	0.120945	-7.85598	3.96648e-15	6.72267e-14
ARAP1	61.2132	57.9511	31.4401	25.9684	7698	9573	2894	4523	5943.9	-1.05771	0.111123	-9.51841	1.7585e-21	5.37054e-20
ARAP2	20.9668	19.8778	14.6626	13.5663	2603	3051	1372	2255	2255.98	-0.493952	0.124418	-3.9701	7.18415e-05	0.000268897
ARAP3	7.72521	5.59091	2.77565	2.20319	961	912	264	372	610.624	-1.40249	0.245529	-5.71209	1.11597e-08	8.30313e-08
ARCN1	68.1493	68.9264	68.6083	67.6612	5004	6676	3730	6879	5399.95	-0.00276777	0.0947227	-0.0292197	0.976689	0.983745
AREG	1.63537	1.7113	0.570982	0.769558	30	42	8	20	23.4452	-1.2656	0.791985	-1.59801	0.11004	0.172828
AREL1	17.7094	18.1166	19.0517	18.0017	1899	2534	1414	2584	2043.51	-0.0111383	0.113853	-0.0978307	0.922067	0.944978
ARF1	306.812	312.528	231.384	235.375	11563	15623	6559	12467	11102.9	-0.383739	0.0947514	-4.04996	5.12268e-05	0.000197205
ARF3	47.2213	56.8258	39.3856	45.2429	4148	6619	2583	5595	4498.31	-0.276325	0.163739	-1.6876	0.0914883	0.147761
ARF4	102.454	95.2205	104.103	109.134	2436	3011	1890	3677	2671.37	0.151043	0.116164	1.30026	0.193513	0.277247
ARF5	176.158	165.282	138.947	138.669	3419	4283	2032	3787	3266.49	-0.275602	0.103151	-2.67184	0.00754361	0.0171472
ARF6	180.644	180.588	177.592	160.181	12266	16207	9092	15309	12875.5	-0.0697683	0.0873457	-0.798761	0.424429	0.522572
ARFGAP1	83.7486	71.0202	48.2877	37.5153	5157	5838	2261	3325	4036.42	-0.811297	0.143502	-5.65356	1.57156e-08	1.13889e-07
ARFGAP2	75.087	72.1019	44.3311	40.5683	4704	5965	2060	3547	3915.81	-0.783575	0.0967445	-8.09943	5.52158e-16	1.03395e-14
ARFGAP3	58.6316	54.962	30.4537	27.4162	2688	3365	1064	1789	2140.96	-0.937641	0.114308	-8.20278	2.34893e-16	4.63533e-15
ARFGEF1	25.3291	24.7586	21.0485	21.47	3288	4222	2056	3915	3253.3	-0.203922	0.105951	-1.92469	0.0542686	0.0943358
ARFGEF2	16.5101	15.4635	17.8843	17.0635	2853	3528	2321	4146	3134.99	0.154974	0.101555	1.52601	0.127008	0.195129
ARFIP1	8.35783	9.09866	5.70826	5.33775	434	626	225	391	402.018	-0.630059	0.210095	-2.99892	0.00270934	0.00692009
ARFIP2	47.8322	44.5509	48.3303	45.924	1730	2139	1323	2358	1839.82	0.0642875	0.115802	0.555148	0.578793	0.666555
ARFRP1	35.7548	33.7689	17.0881	14.4651	1636	2106	670	1205	1346.18	-0.85894	0.12681	-6.77342	1.25773e-11	1.40409e-10
ARG1	1.07333	0.606061	6.82746	7.19749	22	17	103	203	86.4216	3.06379	0.495365	6.18491	6.21377e-10	5.56592e-09
ARG2	2.25845	4.33969	1.91739	1.46402	72	185	46	67	86.9381	-0.955748	0.531223	-1.79915	0.0719953	0.120255
ARGFX	1.06483	0.632614	1.78173	1.37957	97	77	123	178	120.754	0.9313	0.42375	2.19776	0.0279664	0.0531918
ARGLU1	180.873	150.767	220.664	199.501	9462	10499	8821	14729	10743.1	0.377781	0.114741	3.29247	0.000993131	0.0028397
ARHGAP1	36.8518	40.4639	31.1196	31.4286	2937	4259	1830	3485	3001.92	-0.299986	0.124341	-2.41261	0.0158389	0.0325168
ARHGAP10	5.04021	9.2083	2.87264	3.49257	323	756	126	297	345.569	-1.21223	0.363581	-3.33414	0.000855631	0.00248195
ARHGAP11A	17.0841	20.6874	17.6839	15.0569	1384	2279	1120	1781	1589.77	-0.154173	0.175705	-0.877455	0.380239	0.479015
ARHGAP11B	6.48078	8.54309	5.98907	7.57822	244	467	160	439	305.454	-0.152273	0.347957	-0.437621	0.661661	0.737562
ARHGAP12	9.46698	7.67259	8.92227	7.63427	764	814	549	882	741.192	0.00183535	0.187295	0.00979922	0.992181	0.994711
ARHGAP15	175.909	169.389	170.086	165.903	4335	5529	3229	5799	4592.63	0.00945233	0.0923212	0.102385	0.918451	0.941875
ARHGAP17	18.068	17.7163	19.7952	17.9793	1234	1582	968	1696	1335.37	0.0621741	0.125982	0.493516	0.621648	0.703164
ARHGAP18	15.8639	19.1508	3.88347	4.57311	1131	1805	210	460	838.368	-2.00827	0.209319	-9.59434	8.4454e-22	2.62298e-20
ARHGAP19	22.6056	22.9062	13.9722	15.0932	2322	3115	1082	2192	2079.4	-0.612182	0.13154	-4.65397	3.25597e-06	1.58438e-05
ARHGAP21	15.4425	11.5985	7.94847	4.63387	2012	2058	816	880	1422.62	-1.04501	0.258451	-4.04335	5.26918e-05	0.000202358
ARHGAP22	0.911125	0.613202	1.39484	1.08967	39	38	46	67	47.8664	0.707906	0.563892	1.25539	0.209336	0.295591
ARHGAP25	58.5073	56.848	70.3965	69.5817	3361	4265	2855	5106	3802.77	0.199613	0.0956681	2.08652	0.0369315	0.0677615
ARHGAP26	8.57122	7.17509	6.44249	4.78135	1039	1264	661	918	953.763	-0.363067	0.185431	-1.95796	0.050235	0.0882933
ARHGAP27	9.21125	30.0379	13.0177	27.2615	759	3451	776	3286	1845.08	0.0296514	1.00336	0.0295521	0.976424	0.983594
ARHGAP30	269.233	282.106	222.387	193.399	27475	38047	16846	27730	26641.1	-0.393963	0.0962456	-4.09331	4.25256e-05	0.000167632
ARHGAP31	0.934964	0.917525	1.75018	1.17152	188	245	264	332	260.276	0.666582	0.294877	2.26054	0.0237877	0.0461219
ARHGAP33	69.2318	57.7102	52.4011	47.8685	4961	5326	2992	5386	4549.98	-0.174564	0.128773	-1.35559	0.175229	0.254885
ARHGAP35	14.3882	16.7828	9.55027	9.59116	2844	4335	1431	2631	2680.83	-0.673477	0.136526	-4.93297	8.09892e-07	4.42439e-06
ARHGAP4	268.839	239.427	238.021	202.09	22637	26584	14896	23757	21509.1	-0.195231	0.106152	-1.83916	0.0658921	0.111577
ARHGAP45	373.832	334.263	366.204	326.516	39139	46052	28029	47185	39234.6	-0.0368988	0.0940378	-0.392383	0.694775	0.765823
ARHGAP5	10.009	7.99886	13.0299	12.1151	1475	1553	1461	2531	1734.86	0.526625	0.15205	3.46349	0.000533223	0.00162154
ARHGAP9	195.073	181.101	119.856	86.2853	9237	11398	4158	5612	7393.71	-0.887482	0.152437	-5.82198	5.81562e-09	4.53477e-08
ARHGDIA	529.195	548.399	344.939	349.877	23726	32623	11500	21976	21484.1	-0.619733	0.0957829	-6.47019	9.78806e-11	9.71009e-10
ARHGDIB	1745.26	1952.64	1556.12	1804.54	33556	50844	22776	49282	37302.6	-0.112414	0.141874	-0.792349	0.428157	0.526303
ARHGDIG	0	0.0412819	1.25176	1.06673	0	1	17	27	11.6289	5.63019	1.80704	3.1157	0.0018351	0.00488965
ARHGEF1	552.073	452.116	530.88	448.442	47779	51884	32061	51312	44980.2	-0.111641	0.122174	-0.913785	0.36083	0.458981
ARHGEF11	17.8088	16.4445	19.8227	18.7234	2151	2633	1818	3251	2407.2	0.218142	0.109108	1.99932	0.0455736	0.0811681
ARHGEF12	2.46418	2.19208	3.14091	2.14833	481	538	454	579	515.046	0.210969	0.246126	0.857158	0.391357	0.49042
ARHGEF18	66.7098	61.3807	27.617	23.0515	10765	12984	3327	5192	7747.19	-1.31963	0.112287	-11.7523	6.87421e-32	4.43093e-30
ARHGEF19	4.0865	4.26919	2.61798	2.31106	331	458	160	262	291.249	-0.74334	0.238199	-3.12066	0.00180443	0.00481696
ARHGEF2	32.8546	31.2716	30.6369	26.6513	3238	4066	2244	3674	3226.31	-0.150195	0.108209	-1.38801	0.165133	0.243243
ARHGEF25	1.07844	1.24964	1.57898	1.83398	64	99	67	151	91.3108	0.532392	0.422798	1.25921	0.207954	0.294103
ARHGEF3	54.559	61.6595	71.373	71.7854	3510	5274	3454	6551	4551.61	0.328447	0.126292	2.60069	0.00930361	0.0205683
ARHGEF33	0.16535	0.105921	2.37847	2.11377	17	14	172	287	125.724	4.02035	0.445237	9.0297	1.72149e-19	4.58123e-18
ARHGEF35	3.66044	2.55885	2.54346	1.55122	182	171	93	110	138.435	-0.61148	0.404281	-1.51251	0.130403	0.199414
ARHGEF39	5.68934	5.48397	7.46608	6.56226	447	570	438	726	536.366	0.346432	0.180269	1.92175	0.0546369	0.094886
ARHGEF4	0.34248	0.39025	2.14587	2.43313	25	37	118	253	106.655	2.6953	0.41726	6.45951	1.05044e-10	1.03647e-09
ARHGEF5	1.4042	0	0.713305	0.0357699	179	0	57	5	68.6051	-1.16236	3.53972	-0.328376	0.742627	0.804534
ARHGEF6	105.87	110.817	96.4948	91.98	9386	13002	6434	11516	9751.12	-0.173744	0.0933024	-1.86216	0.0625801	0.106659
ARHGEF7	44.7803	40.7959	33.0048	32.0943	4014	4842	2481	4429	3826.88	-0.224381	0.101404	-2.21274	0.0269153	0.051406
ARHGEF9	6.45094	7.53065	10.1153	9.31395	701	1070	824	1421	982.548	0.501548	0.165101	3.03782	0.00238293	0.00618241
ARID1A	42.703	41.9268	36.9866	37.8082	9054	11652	5770	11059	9057.96	-0.173769	0.0940653	-1.84733	0.0646996	0.109775
ARID1B	21.0746	19.6642	19.4286	16.3394	3952	4957	2724	4194	3873.32	-0.19938	0.120023	-1.66118	0.0966777	0.155069
ARID2	22.146	19.1232	17.1385	15.9519	3003	3367	1735	3053	2715.3	-0.281884	0.124774	-2.25915	0.0238738	0.0462582
ARID3A	13.751	11.9302	6.29466	5.47647	2083	2387	676	1103	1504.28	-1.18392	0.142391	-8.31455	9.21036e-17	1.89633e-15
ARID3B	35.1311	38.5251	9.82807	9.05936	3536	5108	737	1282	2507.95	-1.94436	0.125621	-15.478	4.88441e-54	1.02709e-51
ARID3C	0.234359	0.325588	1.28093	1.02568	18	29	67	107	55.887	2.06198	0.536569	3.8429	0.000121588	0.00043119
ARID4A	33.5287	29.3728	37.1564	36.5854	2615	3118	2208	4232	2964.51	0.286968	0.115665	2.48103	0.0131003	0.0275969
ARID4B	45.4346	43.2698	40.6766	38.4878	3812	4730	2667	4518	3833.98	-0.103669	0.100177	-1.03486	0.300735	0.396988
ARID5A	141.061	121.987	37.5255	37.9595	8971	9883	2222	4213	6044.89	-1.43699	0.122771	-11.7046	1.20692e-31	7.44284e-30
ARID5B	47.4398	52.4665	28.2667	35.6408	6499	9435	2909	6868	6072.05	-0.608652	0.165204	-3.68426	0.000229371	0.000757503
ARIH1	7.03182	6.63234	7.16263	6.83896	2763	3438	2120	3786	2949.38	0.0659198	0.10228	0.644502	0.51925	0.613129
ARIH2	50.2672	50.9379	58.8738	58.6145	3613	4847	3549	6304	4475.06	0.363474	0.0956856	3.79863	0.0001455	0.000505642
ARL1	18.8417	18.3254	21.987	23.1147	948	1224	842	1647	1131.3	0.319392	0.142789	2.23681	0.0252991	0.0487035
ARL10	8.34605	5.71236	4.99179	4.309	1019	980	474	658	771.615	-0.658791	0.232329	-2.83559	0.00457407	0.0110202
ARL13B	3.63079	3.15357	2.74907	2.46641	218	254	126	214	197.583	-0.333489	0.28007	-1.19074	0.233757	0.322651
ARL14EP	29.9082	25.7913	42.7017	36.6327	1088	1240	1185	1879	1339.62	0.547824	0.150429	3.64174	0.000270801	0.000880944
ARL15	5.34106	4.97232	4.25236	3.35167	244	296	168	233	231.817	-0.250346	0.28292	-0.884866	0.376229	0.474802
ARL16	36.9768	26.6311	45.1966	27.7112	1019	951	875	1022	980.51	0.140476	0.265401	0.529297	0.5966	0.680956
ARL17A	8.78687	13.1486	7.04525	11.0174	754	1319	451	817	795.022	-0.546992	0.212384	-2.57549	0.0100099	0.021922
ARL17B	1.26912	14.5159	1.65487	10.4707	44	1295	39	1114	515.416	-0.237112	2.10997	-0.112377	0.910524	0.935853
ARL2	42.8038	45.5666	49.0101	51.805	711	1029	621	1222	865.012	0.213991	0.16727	1.27932	0.200786	0.285756
ARL2BP	42.2914	44.7419	53.8305	55.1568	1349	1894	1296	2463	1699.79	0.34771	0.130935	2.65558	0.00791718	0.0178823
ARL3	2.79612	2.98689	4.22995	3.84596	220	312	252	427	297.317	0.507825	0.234734	2.16341	0.0305099	0.0573743
ARL4A	14.2734	19.0988	21.0297	25.2419	625	1110	697	1552	951.861	0.498643	0.228535	2.18191	0.0291163	0.055158
ARL4C	337.092	444.086	345.411	412.128	27492	47827	21069	47010	34014.9	-0.0240719	0.17857	-0.134804	0.892767	0.923163
ARL4D	2.18202	1.80433	12.3375	8.31857	70	77	296	376	214.496	2.3859	0.333566	7.15271	8.5083e-13	1.11023e-11
ARL5A	25.8702	23.6118	33.6106	32.2689	2036	2467	2011	3603	2481.27	0.451599	0.109818	4.11226	3.91808e-05	0.000155788
ARL5B	51.9601	39.7626	21.9932	19.0273	5553	5624	1796	2874	3842.18	-1.11987	0.154943	-7.22766	4.91385e-13	6.55197e-12
ARL6	2.36671	2.64403	2.64705	3.03865	128	164	95	216	144.591	0.188499	0.340192	0.554095	0.579514	0.667013
ARL6IP1	189.745	212.305	222.873	265.036	6713	9941	5983	13253	8599.07	0.317311	0.148654	2.13456	0.032797	0.061173
ARL6IP4	276.918	285.452	189.613	197.51	5325	7384	2724	5285	4955.86	-0.536406	0.110511	-4.85386	1.21081e-06	6.4304e-06
ARL6IP5	202.693	233.978	243.31	279.297	6528	9981	5954	12724	8442.28	0.297117	0.146124	2.03333	0.0420192	0.0756781
ARL6IP6	30.1496	29.6605	26.5146	26.2674	1007	1376	665	1386	1063.39	-0.100359	0.161393	-0.621829	0.534055	0.626248
ARL8A	28.5626	28.93	28.5887	27.7297	1068	1442	798	1455	1154.09	-0.0165486	0.135727	-0.121925	0.902958	0.930301
ARL8B	39.9091	38.9382	25.1719	28.9697	1827	2358	876	1873	1655.32	-0.499932	0.14965	-3.34068	0.000835737	0.00243249
ARL9	0.652212	0.382561	5.229	4.49008	11	9	71	106	51.1238	3.29472	0.628842	5.23934	1.61151e-07	9.99558e-07
ARMC1	20.2917	20.2839	23.1211	20.7225	936	1233	842	1425	1085.6	0.214433	0.137855	1.55549	0.119829	0.185745
ARMC10	25.3956	22.529	22.6424	20.6428	798	1000	585	1059	836.722	0.00542386	0.149327	0.036322	0.971026	0.980118
ARMC12	1.14649	1.52974	13.4465	14.6574	78	113	627	1321	530.281	3.46521	0.228243	15.1821	4.64508e-52	9.16654e-50
ARMC2	3.61161	4.6641	2.33675	1.92695	224	311	131	208	211.505	-0.493208	0.275137	-1.79259	0.073038	0.121781
ARMC5	21.8459	21.5027	19.9079	18.4638	2259	2896	1572	2735	2299.73	-0.115741	0.10764	-1.07527	0.282255	0.377252
ARMC6	45.5808	26.8965	47.2834	16.0191	2420	1907	1858	1188	1930.34	-0.207675	0.76609	-0.271084	0.786326	0.840587
ARMC7	9.6168	10.0581	11.2108	8.47032	370	512	330	429	406.352	-0.0126654	0.250557	-0.050549	0.959685	0.970734
ARMC8	22.334	21.2164	23.5042	23.649	1357	1658	1077	2038	1490.63	0.171337	0.128977	1.32843	0.184036	0.265824
ARMCX2	1.02414	0.858122	1.5605	1.69243	59	63	66	130	78.0053	0.792115	0.439879	1.80076	0.0717409	0.119914
ARMCX3	38.9056	31.0385	31.0797	27.7649	2276	2396	1375	2295	2043.28	-0.213644	0.15078	-1.41692	0.156505	0.231972
ARMCX4	2.27354	0.966734	2.00262	1.66074	250	211	194	333	245.075	0.304977	0.318165	0.958548	0.337786	0.435106
ARMCX5	7.69774	8.3353	15.2152	14.1387	367	530	550	964	594.199	0.906483	0.180477	5.02271	5.09487e-07	2.88912e-06
ARMCX5-GPRASP2	1.25795	1.09364	3.40395	3.2658	111	137	230	420	223.144	1.52226	0.26696	5.70221	1.18261e-08	8.77856e-08
ARMCX6	39.1322	37.9092	35.5888	32.0412	822	1042	655	1203	905.342	0.128285	0.145442	0.882036	0.377757	0.476428
ARMH1	17.522	21.2371	5.04879	4.89072	575	908	131	238	433.648	-1.85321	0.229005	-8.09243	5.8484e-16	1.09196e-14
ARMH2	3.52216	2.09472	8.49475	5.09109	35	28	65	72	52.4763	1.31358	0.609511	2.15514	0.0311512	0.0584774
ARMH3	15.4818	17.9279	10.7795	10.7211	1082	1655	571	1124	1055.12	-0.555336	0.170589	-3.25541	0.0011323	0.00317882
ARMT1	17.5549	18.4194	15.8366	17.6881	610	851	418	862	657.621	-0.0706561	0.18442	-0.383127	0.701626	0.771442
ARNT	35.8186	35.9673	20.2303	21.0087	3288	4369	1389	2707	2805.75	-0.776719	0.115256	-6.73908	1.59391e-11	1.75344e-10
ARNTL	19.3345	16.965	17.6427	19.3835	964	1129	619	1229	953.342	-0.0673501	0.159706	-0.421713	0.673234	0.746876
ARNTL2	4.53588	5.23985	3.33939	3.10361	536	819	296	519	519.608	-0.577048	0.201075	-2.86981	0.00410717	0.010031
ARPC1A	29.6454	28.9667	18.1515	15.2143	857	1113	395	620	720.562	-0.794491	0.169296	-4.69291	2.69341e-06	1.33443e-05
ARPC1B	416.411	483.001	326.971	369.338	13200	20196	7699	16325	13655.4	-0.354592	0.142009	-2.49696	0.0125263	0.0265491
ARPC2	764.56	834.237	549.819	594.781	17449	25393	9523	19145	17063.3	-0.453009	0.118903	-3.8099	0.000139026	0.000486591
ARPC3	515.156	581.946	379.37	406.729	6345	9672	3636	7188	6401.77	-0.431306	0.132474	-3.25579	0.00113078	0.00317733
ARPC4	199.763	236.491	168.956	193.498	5471	8622	3489	7473	5958.54	-0.241037	0.155821	-1.54688	0.121891	0.188464
ARPC4-TTLL3	5.03897	5.69192	3.60147	3.23979	466	695	248	420	438.679	-0.63718	0.209621	-3.03967	0.00236835	0.00614955
ARPC5	61.5011	65.4909	54.9067	58.8402	7810	10993	5267	10526	8307.71	-0.126707	0.11469	-1.10478	0.269254	0.362519
ARPC5L	76.1139	82.016	78.5353	84.4275	3876	5415	2887	5133	4193.2	-0.065335	0.104402	-0.625801	0.531445	0.623854
ARPP19	42.0268	43.982	55.7547	58.8546	3652	5046	3685	7247	4763.19	0.456337	0.113298	4.02775	5.63126e-05	0.000215068
ARR3	1.0472	0.42753	3.12681	3.71456	24	13	54	120	52.167	2.27449	0.657922	3.45707	0.000546077	0.00165318
ARRB1	11.369	9.95631	8.96232	7.09559	1964	2271	1153	1724	1742.02	-0.394249	0.152047	-2.59294	0.00951583	0.020976
ARRB2	285.039	293.436	299.253	309.698	10697	14693	8406	16212	12085	0.0851042	0.099964	0.851348	0.394576	0.493971
ARRDC1	63.4002	57.9682	43.6532	40.9092	2380	2847	1227	2175	2087.45	-0.485315	0.116777	-4.15592	3.23988e-05	0.000132035
ARRDC2	102.111	71.4847	92.345	67.7872	5992	5555	4020	5548	5266.96	-0.109576	0.196204	-0.55848	0.576517	0.664402
ARRDC3	21.6023	15.2818	85.8094	56.0049	1488	1396	4423	5376	3324.36	1.95376	0.225605	8.66009	4.714e-18	1.09343e-16
ARRDC4	1.13035	0.761339	0.838878	0.821696	82	73	46	84	69.8755	-0.147628	0.483939	-0.305054	0.760325	0.818865
ARRDC5	6.55292	5.14376	7.4101	4.61337	362	380	294	349	348.244	-0.00746679	0.297164	-0.0251268	0.979954	0.986097
ARSA	25.637	28.3456	24.5824	22.9451	2673	3889	1881	3323	2841.34	-0.182979	0.121177	-1.51002	0.13104	0.20022
ARSB	6.05276	5.97149	4.97089	4.41276	419	633	291	528	450.27	-0.211956	0.208112	-1.01847	0.308453	0.404967
ARSD	1.88186	1.65005	2.28797	2.06908	147	183	130	219	166.546	0.227433	0.298344	0.762319	0.44587	0.542976
ARSG	9.55002	7.82523	13.5964	10.737	627	685	690	1026	757.048	0.547471	0.193427	2.83038	0.00464924	0.0111803
ARSK	3.19797	2.71411	4.92514	3.63874	168	195	202	274	211.095	0.572332	0.301731	1.89683	0.0578509	0.0997116
ART3	0.975355	0.694424	0.935617	1.05753	53	36	27	62	43.4289	0.0454961	0.651588	0.0698235	0.944334	0.960661
ARV1	14.1115	14.3097	15.9987	16.7924	299	402	261	512	356.994	0.26723	0.217774	1.2271	0.219787	0.307581
ARVCF	1.54854	1.29359	1.27984	0.845793	157	173	113	161	149.51	-0.101871	0.338536	-0.300915	0.763479	0.821642
AS3MT	2.29494	0.413225	1.54431	1.60704	99	24	50	98	68.4838	0.266375	0.80397	0.331324	0.7404	0.802527
ASAH1	25.2985	23.7803	36.5667	33.6718	1123	1396	1239	2126	1449.6	0.561401	0.125134	4.4864	7.24354e-06	3.32069e-05
ASAH2B	0.934891	1.02794	1.36937	0.800521	76	111	85	91	91.3471	0.154878	0.465982	0.332368	0.739611	0.801808
ASAP1	18.0903	17.2282	13.9892	12.9286	2053	2597	1214	2103	1930.26	-0.344183	0.113517	-3.03199	0.00242947	0.00628281
ASB1	9.69945	7.51364	6.64204	5.42342	1493	1521	753	1161	1208.22	-0.50839	0.183686	-2.76772	0.00564502	0.0132836
ASB13	2.85013	3.20804	3.19759	2.36051	170	252	142	197	186.729	-0.120732	0.313954	-0.384552	0.70057	0.770481
ASB14	1.79662	2.15754	1.71113	1.893	69	103	58	99	79.8742	0.0266098	0.427503	0.0622446	0.950368	0.964352
ASB16	5.37641	4.5992	1.79101	1.15881	273	308	67	82	175.992	-1.77458	0.347562	-5.10579	3.29407e-07	1.93733e-06
ASB2	9.25473	8.78018	11.1231	10.0232	506	640	463	778	585.691	0.263451	0.172958	1.52321	0.127707	0.196015
ASB3	18.5245	19.8108	15.8197	16.6233	670	955	445	874	706.938	-0.170382	0.175054	-0.973313	0.330398	0.427564
ASB4	1.00409	0.719266	1.05155	1.1042	78	79	60	121	82.413	0.304948	0.435077	0.700907	0.483361	0.578689
ASB6	18.2471	18.585	13.8652	10.5653	2016	2703	1130	1629	1817.79	-0.59111	0.153749	-3.84466	0.000120721	0.000428352
ASB7	19.2092	19.0739	17.4384	16.3858	1313	1678	901	1717	1356.55	-0.0652962	0.130908	-0.498793	0.617925	0.700188
ASB8	26.4782	25.8628	19.621	18.4331	1247	1605	695	1227	1153.04	-0.428206	0.132568	-3.23009	0.00123751	0.00344468
ASB9	1.46098	0.601731	0.246301	0.110581	42	25	5	4	18.8534	-2.71285	1.0538	-2.57435	0.0100428	0.0219789
ASCC1	15.6382	15.636	10.6351	11.3997	613	799	310	664	569.826	-0.427127	0.196254	-2.1764	0.0295252	0.0557761
ASCC2	41.534	43.4052	48.1291	45.0475	2747	3745	2390	4098	3166.55	0.150696	0.106008	1.42155	0.155157	0.230401
ASCC3	25.8989	30.9827	31.9708	31.5841	2947	4538	2758	5348	3763.47	0.253516	0.138047	1.83645	0.0662913	0.112131
ASDURF	8.07116	10.1099	15.9825	10.6901	51	88	79	96	78.8538	0.564121	0.483151	1.16759	0.242974	0.333115
ASF1A	26.048	28.5447	47.4765	51.5302	912	1334	1275	2566	1481.65	0.901125	0.152392	5.9132	3.35527e-09	2.69662e-08
ASF1B	29.8794	29.5115	23.4977	25.2825	1025	1348	602	1224	1007.66	-0.260235	0.155556	-1.67294	0.0943395	0.151761
ASGR1	2.00398	1.82982	1.89389	1.90407	49	59	39	71	53.1672	0.157311	0.512049	0.307219	0.758677	0.817455
ASH1L	28.9642	25.4206	18.6642	15.5571	5496	6234	2803	4237	4582.32	-0.576002	0.135031	-4.26569	1.99282e-05	8.4307e-05
ASH2L	24.7865	26.0537	18.5414	18.7997	1379	1924	787	1492	1339.41	-0.400259	0.137908	-2.90236	0.00370366	0.00914298
ASIC1	3.01844	1.93773	2.73069	2.04266	278	240	186	262	241.443	-0.0594873	0.330611	-0.179931	0.857206	0.897436
ASIC3	6.14372	4.54814	5.11634	3.8919	311	315	195	285	273.447	-0.227625	0.279714	-0.813776	0.415773	0.514632
ASIC4	0.039243	0.0721972	1.00604	1.1954	3	10	65	141	54.0831	4.12627	0.702625	5.87265	4.28887e-09	3.39825e-08
ASL	38.6079	33.709	10.0342	7.68175	1959	2255	375	538	1224.57	-2.0391	0.173692	-11.7397	7.97279e-32	5.08791e-30
ASMTL	22.2499	26.1563	12.8776	15.711	1030	1597	441	1017	961.925	-0.740853	0.206622	-3.58555	0.000336374	0.0010709
ASNS	26.8079	24.8818	32.3908	32.3312	1083	1311	997	1786	1267.73	0.350804	0.131878	2.66006	0.00781258	0.0176897
ASNSD1	40.3731	35.4853	35.1257	37.9609	1524	1781	1008	2021	1532.39	-0.0161981	0.143909	-0.112558	0.910381	0.935844
ASPDH	2.17643	3.84163	6.3382	5.48266	48	111	107	173	108.123	1.01756	0.455633	2.23328	0.0255302	0.0491116
ASPH	3.49416	2.42309	3.45199	3.08704	234	215	155	228	206.849	-0.0826492	0.325991	-0.253532	0.799857	0.852211
ASPHD2	5.26938	6.8865	5.19527	6.18063	386	663	283	632	465.679	-0.074845	0.256569	-0.291714	0.770505	0.827013
ASPM	47.5202	43.1735	45.3082	48.1242	7929	9499	5776	11497	8405.46	0.0987013	0.109826	0.898708	0.368808	0.466999
ASPRV1	5.45073	4.61135	7.7881	6.98421	377	399	332	610	421.787	0.398043	0.218555	1.82125	0.0685693	0.11538
ASPSCR1	23.7101	21.1079	14.3739	11.0318	995	1135	433	601	771.316	-0.867697	0.200703	-4.3233	1.53713e-05	6.62305e-05
ASRGL1	5.08669	6.43359	5.29524	5.1901	171	254	114	216	181.283	-0.224562	0.297166	-0.755679	0.449842	0.546259
ASS1	2.42603	1.97196	3.14812	3.14439	75	81	73	136	89.637	0.540486	0.408265	1.32386	0.185549	0.2676
ASTE1	7.09395	7.22163	13.7308	13.8772	316	428	441	845	497.227	0.919841	0.19013	4.83797	1.31174e-06	6.90711e-06
ASTL	1.37266	0.957049	7.33397	5.71044	91	82	345	506	264.446	2.45027	0.309895	7.90677	2.64156e-15	4.58501e-14
ASTN2	1.468	1.38481	1.96915	1.88203	90	94	92	153	106.424	0.548856	0.382143	1.43626	0.150929	0.225139
ASXL1	48.3571	49.9112	43.315	41.0091	7440	9933	4892	8519	7456.83	-0.226371	0.0889108	-2.54604	0.0108952	0.0235592
ASXL2	17.195	17.631	13.7801	13.4614	4062	5504	2463	4496	3983.21	-0.319692	0.100577	-3.17859	0.00147993	0.00403381
ATAD1	28.4383	25.5082	26.7553	29.1874	1396	1565	1224	2415	1609.24	0.406226	0.147078	2.76198	0.00574527	0.0134898
ATAD2	56.3191	54.0136	37.4463	44.5165	4490	5799	2355	5264	4272.71	-0.336975	0.144675	-2.32918	0.0198493	0.0394433
ATAD2B	9.85644	8.81422	12.1835	10.5662	1686	1628	1052	1729	1500.93	-0.122798	0.184038	-0.66724	0.504619	0.599107
ATAD3A	28.9819	30.4065	21.4143	17.2339	1519	2221	775	1267	1388.53	-0.7071	0.147532	-4.79285	1.64426e-06	8.49757e-06
ATAD3B	31.546	30.3664	18.7698	14.4351	2256	2806	1013	1421	1819.56	-0.874498	0.160553	-5.44678	5.12885e-08	3.4211e-07
ATAD5	14.1517	12.2098	12.2053	12.0813	1423	1657	933	1731	1395.49	-0.0855049	0.136323	-0.627222	0.530514	0.623045
ATAT1	2.24206	2.7064	2.9392	4.32813	95	156	97	293	150.305	0.702206	0.41545	1.69023	0.0909843	0.147114
ATE1	15.4748	16.4093	12.8918	10.9641	948	1222	596	955	905.36	-0.325935	0.153149	-2.12822	0.0333186	0.0619746
ATF1	31.4611	28.7348	28.7656	30.7216	1120	1349	801	1583	1175.33	0.0647047	0.146484	0.441718	0.658693	0.73465
ATF2	21.2082	20.6205	16.8743	17.3212	1410	1777	818	1558	1341.47	-0.29774	0.131653	-2.26156	0.0237247	0.0460179
ATF3	32.6611	34.7864	83.1489	93.8577	1204	1719	2364	4974	2505.78	1.4441	0.145385	9.93291	2.99381e-23	1.10033e-21
ATF4	650.493	619.431	514.75	473.245	18754	23613	12164	20473	18243	-0.227655	0.0847756	-2.68538	0.00724475	0.0165412
ATF5	36.0425	34.485	17.7483	12.8464	1686	2137	679	920	1312.03	-1.06817	0.178743	-5.97601	2.28666e-09	1.88502e-08
ATF6	19.5155	22.9197	14.2804	15.3573	2111	2986	1529	2856	2288.06	-0.0784213	0.122152	-0.642	0.520873	0.614476
ATF6B	6.85851	42.2522	11.5132	38.3539	417	3404	519	3273	1651.14	0.0446551	1.35936	0.0328502	0.973794	0.981878
ATF7	19.346	18.6777	9.67803	10.4815	1395	1744	653	1017	1164.05	-0.749294	0.148031	-5.06172	4.15483e-07	2.39739e-06
ATF7-NPFF	3.10553	2.17381	3.75934	2.70847	141	130	117	158	137.218	0.184309	0.384784	0.478995	0.631942	0.711483
ATF7IP	24.3413	26.2733	30.5008	28.9286	3165	4370	2847	4996	3747.7	0.206121	0.103779	1.98615	0.0470171	0.0833455
ATF7IP2	16.3479	11.4822	20.2585	13.6883	1491	1396	1671	2255	1725.94	0.610506	0.216393	2.82128	0.00478326	0.011466
ATG10	4.06746	3.19073	4.98215	3.5774	221	229	206	274	233.564	0.268959	0.30719	0.875548	0.381276	0.480179
ATG101	59.3318	50.6761	22.8099	22.1317	1692	1914	489	889	1194.08	-1.26268	0.149292	-8.45777	2.72549e-17	5.9254e-16
ATG12	22.1197	18.6578	30.475	28.9527	1411	1564	1491	2633	1751.21	0.59989	0.137698	4.35658	1.32113e-05	5.77578e-05
ATG13	27.4918	28.4989	20.2105	20.3648	2446	3341	1346	2541	2322.2	-0.440208	0.117074	-3.76009	0.000169855	0.000579756
ATG14	12.751	10.3104	14.7597	13.5184	1106	1188	967	1660	1212.62	0.326954	0.158371	2.06448	0.0389725	0.0708799
ATG16L1	39.1764	34.0773	41.2146	31.7809	2313	2678	1909	2842	2409.87	0.0941239	0.145456	0.647094	0.517571	0.611485
ATG16L2	115.391	90.221	113.62	93.4829	5875	6158	4419	6917	5775.5	0.0609584	0.143539	0.424681	0.671069	0.745047
ATG2A	29.6692	22.5174	11.95	9.1318	4731	4763	1393	2036	3136.47	-1.31294	0.173211	-7.58004	3.4544e-14	5.31927e-13
ATG2B	8.8007	6.65779	9.75069	8.70176	2191	2187	1825	3046	2287.26	0.284123	0.162887	1.74429	0.0811082	0.133159
ATG3	71.9481	74.0373	77.9641	83.6481	1855	2493	1562	2951	2149.22	0.185976	0.116986	1.58972	0.111897	0.175165
ATG4A	11.4937	14.0428	12.4355	13.5897	420	687	347	704	516.711	0.060613	0.22456	0.269919	0.787223	0.841405
ATG4B	44.838	40.5862	38.2055	34.2552	3382	3996	1944	3257	3060.32	-0.360688	0.113451	-3.17922	0.0014767	0.00402585
ATG4C	6.83583	5.5011	5.96312	5.69005	288	308	193	341	276.399	-0.0322545	0.252789	-0.127594	0.89847	0.927026
ATG4D	22.7387	19.7111	14.5	12.3222	1041	1188	479	760	842.526	-0.697111	0.169667	-4.10871	3.97875e-05	0.000157956
ATG5	22.7482	24.6877	17.6521	15.4642	900	1252	493	866	844.544	-0.514751	0.154535	-3.33096	0.000865469	0.00250539
ATG7	8.61497	9.05507	8.06381	6.87012	942	1278	827	1367	1079.56	0.140432	0.143019	0.981918	0.32614	0.423207
ATG9A	33.4751	31.6241	13.9355	11.9218	3022	3751	930	1502	2204.2	-1.32373	0.120931	-10.9462	6.93137e-28	3.40646e-26
ATG9B	4.3891	4.47459	3.1473	3.49993	446	593	238	508	426.387	-0.366782	0.21595	-1.69846	0.0894213	0.144769
ATIC	54.6629	62.2609	68.5785	61.5956	1968	2981	1948	3266	2479.61	0.240243	0.136959	1.75412	0.0794095	0.130823
ATL2	18.8384	17.9173	19.5069	20.4337	1298	1641	1024	1995	1444.12	0.160507	0.132592	1.21053	0.226077	0.314511
ATL3	9.97334	9.17866	12.5209	11.4439	1225	1516	1149	1971	1438.49	0.330121	0.125633	2.62766	0.00859736	0.0192104
ATM	112.797	77.578	110.605	86.1934	15786	16203	11982	19141	15597.1	0.101572	0.14011	0.724943	0.468487	0.564411
ATMIN	11.257	11.3199	14.2032	15.0166	997	1329	939	1849	1240.71	0.385461	0.141593	2.72232	0.00648249	0.0150011
ATN1	31.7115	35.479	28.7313	28.1766	3752	5466	2489	4606	3924.47	-0.234745	0.117806	-1.99264	0.0463012	0.0823233
ATOX1	50.5131	56.6226	38.9439	47.0043	201	313	122	267	214.434	-0.282365	0.299375	-0.94318	0.345589	0.443109
ATP10A	31.7984	26.7079	17.9399	16.6447	3754	4270	1642	2868	3030.58	-0.69865	0.119455	-5.84863	4.95632e-09	3.90268e-08
ATP10D	1.33398	1.48637	0.901023	1.05035	163	240	83	181	158.292	-0.493437	0.328557	-1.50183	0.133141	0.202827
ATP11A	31.8544	29.8201	12.2807	10.1475	6095	7308	1760	2949	4335.44	-1.36436	0.105439	-12.9397	2.68506e-38	2.49574e-36
ATP11B	66.6387	65.216	44.0257	39.3759	7992	9787	4376	7610	7208.3	-0.429017	0.0905789	-4.73639	2.1756e-06	1.09998e-05
ATP11C	10.9037	9.75979	7.94453	5.43975	1147	1313	602	823	952.575	-0.608519	0.195123	-3.11865	0.00181681	0.00484696
ATP13A1	46.7692	46.2663	38.7092	35.5644	4487	5846	2748	4757	4319.51	-0.315377	0.0943844	-3.34142	0.000833521	0.0024277
ATP13A2	23.4512	20.7056	13.6043	10.2598	2374	2753	1014	1439	1843.83	-0.889895	0.163065	-5.45731	4.83401e-08	3.23452e-07
ATP13A3	29.6255	26.7611	26.65	27.0752	3315	4092	2368	4448	3450.76	0.00605531	0.104533	0.0579273	0.953807	0.966557
ATP1A1	218.244	220.797	163.782	168.157	16500	22121	9268	17822	15781.9	-0.383505	0.0943283	-4.06564	4.79006e-05	0.000186527
ATP1A3	0.945515	1.28239	1.4987	0.894127	79	146	96	107	106.461	0.106361	0.459855	0.231292	0.817088	0.866324
ATP1B1	2.81899	3.22479	8.56324	7.72678	103	156	237	398	223.028	1.45561	0.277368	5.24795	1.53802e-07	9.58146e-07
ATP1B3	65.4122	69.1009	79.1658	93.5849	1848	2600	1710	3746	2380.85	0.402514	0.154071	2.61252	0.00898765	0.0199627
ATP23	4.69799	4.19875	5.61325	5.36043	276	329	248	445	317.838	0.328292	0.224512	1.46225	0.143673	0.215896
ATP2A1	1.69079	1.46085	4.537	4.64663	131	146	263	516	261.187	1.60353	0.261687	6.12769	8.91644e-10	7.80158e-09
ATP2A2	68.6119	78.2993	69.8074	71.4564	9491	13511	7762	14863	11023.7	0.110323	0.106427	1.03661	0.299916	0.39607
ATP2A3	197.174	197.411	122.12	116.629	23109	30308	10434	18964	19863.1	-0.72435	0.0806565	-8.98067	2.69127e-19	7.00221e-18
ATP2B1	16.3671	12.6763	10.4717	9.51881	1818	1873	932	1586	1515.33	-0.422727	0.163679	-2.58266	0.00980429	0.0215342
ATP2B4	41.6003	48.4457	26.1838	29.0796	7126	11045	3259	6885	6697.74	-0.718248	0.148338	-4.84197	1.2856e-06	6.78339e-06
ATP2C1	40.9478	41.1666	34.3171	34.4847	2818	3609	1781	3305	2782.93	-0.206015	0.105219	-1.95796	0.050235	0.0882933
ATP2C2	1.87244	2.69666	1.51797	1.675	105	201	64	135	118.954	-0.478452	0.408854	-1.17023	0.24191	0.331983
ATP5F1A	79.3482	83.765	74.2299	74.3273	8809	12279	6240	11668	9410.76	-0.0987943	0.0989094	-0.998836	0.317874	0.415126
ATP5F1B	392.814	425.457	333.329	345.332	12559	18022	8009	15532	12988.4	-0.245054	0.109708	-2.23369	0.0255038	0.0490681
ATP5F1C	195.229	193.371	169.733	183.86	2859	3856	1940	3828	3005.66	-0.095007	0.117935	-0.805586	0.420482	0.518508
ATP5F1D	136.679	149.712	115.656	122.601	1748	2587	1090	2171	1817.07	-0.280103	0.147003	-1.90542	0.0567258	0.0980623
ATP5F1E	39.9798	40.1046	44.8813	46.532	2325	3079	1982	3811	2715.4	0.227899	0.112938	2.01791	0.0436002	0.0781634
ATP5IF1	130.491	140.074	118.435	118.189	728	1074	762	1352	954.758	0.381655	0.158121	2.41369	0.0157917	0.0324408
ATP5MC1	92.8087	93.5504	86.1835	86.7636	564	881	466	862	668.638	0.0266649	0.190413	0.140037	0.888631	0.92027
ATP5MC2	353.481	380.769	344.959	351.899	3026	4469	2444	4553	3499.93	0.0435291	0.123574	0.352251	0.72465	0.789392
ATP5MC3	65.4182	70.2148	57.2683	52.9489	2669	3782	1802	3070	2739.62	-0.24892	0.11725	-2.12298	0.0337554	0.0626393
ATP5ME	280.381	344.898	383.563	311.574	519	877	537	813	671.257	0.144469	0.220767	0.654395	0.512857	0.606809
ATP5MF	400.204	454.214	359.983	371.796	1312	2047	911	1715	1435.57	-0.209718	0.159564	-1.31432	0.18874	0.271439
ATP5MF-PTCD1	0.411716	0.376817	1.96905	2.04084	54	65	192	376	170.929	2.37311	0.31936	7.43081	1.07938e-13	1.57153e-12
ATP5MG	206.311	229.336	232.128	263.192	2926	4345	2543	5299	3632.1	0.230757	0.142941	1.61435	0.106451	0.1682
ATP5MGL	6.59137	4.33198	4.80301	4.32035	67	60	38	63	56.1868	-0.207287	0.530135	-0.391008	0.695791	0.766614
ATP5MJ	105.223	107.048	126.006	125.409	728	1006	631	1228	869.512	0.229797	0.158612	1.4488	0.147393	0.220453
ATP5MK	263.077	323.013	255.893	285.345	772	1280	596	1190	917.702	-0.0608062	0.197113	-0.308484	0.757714	0.816534
ATP5PB	113.817	130.918	91.1723	107.112	4709	7183	2867	6278	5000.46	-0.264418	0.155547	-1.69992	0.0891451	0.144358
ATP5PD	283.625	300.164	254.578	297.566	1841	2692	1287	2751	2049.14	-0.050717	0.15624	-0.324609	0.745477	0.806735
ATP5PF	150	164.625	168.739	183.07	847	1275	813	1611	1097.6	0.32467	0.16571	1.95926	0.0500825	0.0880735
ATP5PO	268.116	307.596	218.939	260.942	2444	3733	1529	3336	2626.36	-0.22872	0.16397	-1.39489	0.163049	0.240533
ATP6	10981.5	11592.6	16732	18238.7	79193	113290	94295	185424	114838	0.668469	0.107401	6.22402	4.84577e-10	4.39581e-09
ATP6AP1	47.4338	47.1563	49.9787	50.8208	2122	2784	1666	3175	2361.62	0.109389	0.113945	0.960021	0.337045	0.434456
ATP6AP2	63.1323	64.8551	60.9428	70.1075	2131	2910	1573	3347	2391.44	0.0760204	0.142732	0.532609	0.594304	0.678857
ATP6V0A1	4.60316	3.97449	5.09739	4.37715	440	477	335	555	444.633	0.095619	0.211872	0.451306	0.651769	0.728942
ATP6V0A2	11.9742	9.85725	15.87	13.9662	1427	1557	1414	2322	1664.53	0.465404	0.147796	3.14896	0.00163854	0.00440897
ATP6V0B	93.7289	92.8431	94.9928	96.2038	1667	2217	1319	2505	1867.2	0.108043	0.120815	0.894279	0.371173	0.469576
ATP6V0C	137.119	139.944	81.0916	76.4038	2910	3945	1293	2251	2492.96	-0.803658	0.110241	-7.29001	3.09936e-13	4.25192e-12
ATP6V0D1	58.6584	61.0139	42.9794	49.6837	1886	2606	1040	2245	1854.62	-0.341515	0.153242	-2.22859	0.0258409	0.0496422
ATP6V0D2	0.498186	0.409106	1.45783	1.42974	20	21	43	79	40.6629	1.69355	0.607662	2.787	0.00531987	0.012597
ATP6V0E1	77.9618	87.2876	108.785	113.64	1636	2448	1743	3384	2232.65	0.463951	0.14022	3.30874	0.000937176	0.00269472
ATP6V0E2	42.9924	44.594	32.852	33.5157	1693	2324	998	1932	1667.85	-0.325369	0.130939	-2.48488	0.0129594	0.0273495
ATP6V1A	10.1349	10.82	13.8056	14.4619	806	1139	828	1624	1066.6	0.463649	0.153615	3.01826	0.0025423	0.00654822
ATP6V1B2	56.1625	63.3757	41.4245	43.4004	2917	4350	1619	3173	2878.24	-0.466582	0.136073	-3.4289	0.000606031	0.00182008
ATP6V1C1	12.2444	13.2268	13.7817	14.6245	1169	1672	995	1970	1401.07	0.190394	0.146843	1.29659	0.194774	0.278587
ATP6V1C2	2.83363	2.80982	8.08911	10.2526	141	189	291	660	311.421	1.62567	0.261829	6.20889	5.33599e-10	4.80989e-09
ATP6V1D	26.0412	32.8066	24.4173	29.4478	633	1062	454	1014	750.398	-0.0874136	0.226048	-0.386704	0.698976	0.769263
ATP6V1E1	77.9723	84.2234	78.8472	86.83	1708	2445	1307	2683	1956.44	0.064187	0.144553	0.444038	0.657015	0.733531
ATP6V1E2	3.98777	4.51116	6.37488	7.34268	215	340	265	593	339.567	0.743004	0.263414	2.82067	0.00479233	0.0114825
ATP6V1F	137.312	149.864	130.6	134.5	1273	1899	941	1787	1419.73	-0.0775078	0.149281	-0.519208	0.603616	0.687679
ATP6V1FNB	0.237453	0.259112	2.0136	1.56615	23	33	144	211	106.116	2.8463	0.421517	6.75252	1.45297e-11	1.60944e-10
ATP6V1G1	125.89	123.051	154.917	165.759	2843	3707	2672	5314	3527.19	0.405638	0.114771	3.53431	0.000408835	0.00127563
ATP6V1G2	0.434313	0	1.68299	0	10	0	29	0	12.925	1.95712	4.58849	0.426528	0.669723	0.744221
ATP6V1H	24.8835	26.6643	22.1244	23.8028	873	1208	587	1164	921.207	-0.122745	0.158942	-0.772262	0.43996	0.537668
ATP7A	8.46831	7.09798	4.86964	4.94129	1232	1364	537	1015	1000.96	-0.625818	0.162214	-3.85798	0.000114329	0.000407929
ATP8	7320.19	9066.98	12119.5	13449	7404	12287	9139	19175	11568.6	0.653516	0.159768	4.09041	4.30605e-05	0.00016948
ATP8A1	12.611	8.41808	10.7728	6.56051	1639	1455	1087	1240	1367.42	-0.215479	0.26892	-0.801275	0.422972	0.521028
ATP8A2	0.267226	0.359899	1.18625	1.4664	53	90	176	384	171.752	2.09079	0.346215	6.03897	1.55097e-09	1.31402e-08
ATP8B1	0.685641	0.461663	1.04116	1.29502	75	66	86	201	104.145	1.08753	0.434947	2.50037	0.0124065	0.0263386
ATP8B2	86.8066	84.0642	120.057	115.781	11472	14621	11233	20047	14043.9	0.399856	0.0802284	4.98397	6.22932e-07	3.48619e-06
ATP8B3	3.39511	3.73294	3.60837	4.56641	430	621	338	804	522.545	0.216621	0.234114	0.92528	0.35482	0.452819
ATP8B4	2.65452	2.2306	1.43295	0.919143	269	303	125	179	213.848	-0.745976	0.292631	-2.5492	0.010797	0.0233743
ATP9B	9.80466	9.81994	9.05469	7.90628	1200	1508	941	1553	1272.93	0.0327247	0.133667	0.244823	0.806594	0.857963
ATPAF1	36.9824	40.4773	35.3476	35.5463	1343	1894	1017	1836	1473.97	-0.0375242	0.132071	-0.284121	0.776317	0.832246
ATPAF2	22.1279	20.1461	14.347	12.5722	599	737	309	513	522.78	-0.552738	0.183735	-3.00834	0.0026268	0.00673727
ATPSCKMT	7.39426	8.02239	6.81791	7.39141	283	387	203	424	311.514	0.0211899	0.239803	0.0883637	0.929588	0.950105
ATR	10.7369	9.9349	17.3675	15.0098	1547	1900	1868	3057	2074.92	0.666508	0.120625	5.52545	3.28633e-08	2.25905e-07
ATRAID	55.9163	57.391	63.2117	58.1426	1116	1540	952	1617	1273.98	0.105866	0.135249	0.782749	0.433775	0.531832
ATRIP	5.8011	6.03782	9.129	8.37823	635	868	738	1277	864.121	0.572474	0.150959	3.79225	0.000149289	0.00051755
ATRN	9.84539	9.3752	6.78812	6.66193	1132	1355	661	1116	1036.76	-0.341823	0.144499	-2.36557	0.0180025	0.0363039
ATRX	34.0071	31.8876	39.2433	38.4054	5239	6278	4392	7896	5818	0.225065	0.0966332	2.32907	0.0198554	0.0394494
ATXN1	21.5074	21.7663	11.2346	9.64032	3438	4594	1490	2395	2865.31	-0.886021	0.11593	-7.64272	2.12688e-14	3.34332e-13
ATXN10	32.9485	34.1708	32.6256	32.2954	1769	2442	1316	2452	1928.98	-0.0232561	0.1219	-0.19078	0.848698	0.89122
ATXN1L	19.7628	20.5076	24.9391	22.8201	3485	4768	3277	5660	4199.71	0.265481	0.10091	2.63087	0.00851677	0.0190488
ATXN2	10.6416	10.5497	7.81568	5.70627	875	1133	477	662	766.911	-0.632164	0.193309	-3.27023	0.00107461	0.00303948
ATXN2L	124.322	124.84	133.257	127.408	12934	16930	10106	18206	14140.1	0.0617815	0.0813685	0.75928	0.447685	0.54436
ATXN3	9.06811	6.98764	9.13019	9.05037	1037	1056	788	1456	1062.89	0.213457	0.177949	1.19954	0.230317	0.318995
ATXN7	36.4439	31.4064	33.1977	33.2785	4299	4864	2905	5376	4246.49	-0.0250112	0.116447	-0.214786	0.829934	0.877308
ATXN7L1	10.0096	10.7599	9.74469	10.2452	912	1252	676	1317	1002.74	0.00999555	0.1512	0.0661081	0.947292	0.962601
ATXN7L2	26.7158	22.8781	25.157	18.3724	1570	1789	1141	1552	1499.58	-0.137539	0.182209	-0.754846	0.450342	0.546761
ATXN7L3	49.0283	51.8856	52.8265	49.4575	4884	6826	3933	6997	5494.65	0.0474078	0.100735	0.470617	0.637914	0.716759
ATXN7L3B	26.1041	25.13	40.1985	36.9406	3392	4318	3955	6786	4547.62	0.624107	0.0941674	6.62763	3.41121e-11	3.59832e-10
AUH	37.3017	34.7302	23.4111	19.9338	1711	2207	880	1602	1540.68	-0.522675	0.121476	-4.30269	1.68739e-05	7.22437e-05
AUNIP	1.53002	1.89176	4.59643	4.15817	56	90	120	210	117.913	1.33491	0.370648	3.60157	0.000316298	0.00101453
AUP1	126.437	135.183	140.532	133.16	3817	5402	3275	5768	4439.34	0.122016	0.106549	1.14516	0.252144	0.34373
AURKA	21.0431	27.4236	22.3883	28.0877	818	1397	649	1528	1040.39	0.0862707	0.227146	0.379802	0.704092	0.7735
AURKAIP1	158.114	153.719	96.7616	92.2898	2033	2641	928	1647	1741.52	-0.71907	0.116669	-6.16332	7.12339e-10	6.34085e-09
AURKB	87.6219	83.8667	38.9007	41.9389	1873	2422	606	1237	1457.87	-1.10441	0.141957	-7.77992	7.25729e-15	1.19345e-13
AURKC	0.600017	0.797523	1.2327	1.98462	14	19	18	45	23.0041	1.01875	0.791466	1.28717	0.198036	0.282339
AUTS2	1.86752	1.38327	1.25907	0.604798	260	263	126	107	189.17	-0.910491	0.437774	-2.07982	0.0375419	0.0687438
AVEN	14.1004	12.5422	8.34748	6.57758	776	763	375	487	593.211	-0.660294	0.253513	-2.60458	0.00919871	0.0203715
AVIL	2.07425	1.97637	12.3212	13.4229	182	177	680	1307	587.012	2.57395	0.220182	11.6901	1.43258e-31	8.75035e-30
AVL9	14.639	14.1947	13.7465	12.5613	1701	1969	1044	1796	1585.83	-0.23283	0.132072	-1.76291	0.0779159	0.128626
AVP	0	0.16609	1.01467	1.44108	0	2	7	18	6.49214	3.80042	1.86787	2.03463	0.0418878	0.0754839
AVPI1	3.04458	2.24136	2.93159	2.52906	85	83	61	99	81.048	0.0637256	0.440805	0.144566	0.885053	0.91745
AVPR2	10.3477	8.54546	27.9136	26.5886	415	458	826	1468	790.629	1.52211	0.170544	8.92503	4.45569e-19	1.13624e-17
AXIN1	35.462	31.4101	27.4604	23.9013	2815	3291	1674	2687	2555.04	-0.334562	0.125925	-2.65684	0.00788762	0.0178312
AXIN2	22.5631	16.952	23.5403	22.311	2119	2138	1667	2992	2191.3	0.247223	0.15865	1.55829	0.119164	0.184916
AXL	0.363293	0.32717	1.23637	1.05746	32	38	82	130	71.3659	1.75386	0.464581	3.77514	0.00015992	0.000548915
AZI2	30.0375	33.803	29.1793	27.7613	1187	1633	1070	2042	1438.77	0.27451	0.133876	2.05048	0.040318	0.0729729
AZIN1	58.9148	65.3383	73.3732	76.4058	4102	5990	3838	7418	5165.56	0.292081	0.120174	2.43048	0.0150788	0.0312113
AZIN2	9.25667	7.137	3.14673	3.67301	778	905	338	665	645.519	-0.632564	0.180167	-3.51099	0.000446441	0.00138021
AZU1	0.316808	0.495776	16.6893	13.6359	6	12	218	333	147.896	5.11674	0.484112	10.5693	4.13357e-26	1.78523e-24
B2M	9547.46	10244.2	10464.2	11836	107108	155218	91581	189172	130670	0.218643	0.121136	1.80494	0.0710842	0.119034
B3GALNT1	2.7129	2.69996	2.54593	3.15197	144	196	105	246	164.973	0.142942	0.329283	0.4341	0.664216	0.73951
B3GALNT2	4.58919	3.18708	3.67294	4.49734	273	283	185	358	267.832	0.0735412	0.264949	0.277567	0.781345	0.836903
B3GALT2	3.09624	1.47623	9.21074	5.57354	167	105	378	424	284.618	1.73312	0.425027	4.07766	4.54905e-05	0.000177844
B3GALT4	2.30096	1.68307	3.816	2.11588	92	89	113	117	106.166	0.563693	0.466061	1.20948	0.226477	0.314873
B3GALT6	12.1943	11.9393	9.19399	7.94331	828	1060	460	746	750.171	-0.491105	0.161473	-3.04141	0.00235473	0.00611792
B3GALT9	1.01961	1.21113	5.65166	7.00394	65	103	271	629	260.262	2.52625	0.305759	8.26222	1.4299e-16	2.89296e-15
B3GAT1	3.47655	6.21139	0.213372	0.606994	330	784	15	76	269.679	-3.56758	0.515673	-6.91829	4.57133e-12	5.43937e-11
B3GAT2	1.72015	1.18615	0.761333	0.532295	209	190	69	91	137.202	-1.15639	0.395582	-2.92327	0.00346373	0.00860365
B3GAT3	84.5215	74.0154	53.7468	44.8756	3029	3435	1428	2182	2453.28	-0.68264	0.142496	-4.79058	1.66302e-06	8.58412e-06
B3GLCT	3.84983	4.73726	2.3491	2.22828	258	408	110	189	229.284	-0.993082	0.281564	-3.52702	0.00042026	0.00130588
B3GNT2	30.3032	28.9854	32.2472	32.9244	1415	1793	1131	2147	1574.77	0.157834	0.125058	1.26209	0.206918	0.292951
B3GNT3	0.269624	0.278927	1.13277	1.01604	23	30	68	107	57.7719	1.88614	0.515963	3.65557	0.000256612	0.000839255
B3GNT4	1.72658	1.52483	5.80301	5.97231	109	125	286	569	269.774	1.981	0.260515	7.60416	2.86763e-14	4.44777e-13
B3GNT8	2.41492	1.99936	2.34716	2.01034	111	121	80	129	108.506	-0.00688488	0.375153	-0.0183522	0.985358	0.990144
B3GNT9	9.10346	9.84373	7.0619	7.18202	595	842	340	651	581.963	-0.40129	0.18294	-2.19356	0.0282672	0.0536921
B3GNTL1	10.9836	8.37812	12.933	12.9197	418	385	328	524	411.144	0.217601	0.257816	0.844019	0.398659	0.498256
B4GALNT2	0.19026	0.30835	1.33941	1.30553	32	69	172	314	146.444	2.43494	0.39703	6.13289	8.6297e-10	7.56617e-09
B4GALNT3	0.386522	6.2454	0.154803	3.37173	54	1151	16	658	389.028	-0.875097	2.12025	-0.412732	0.679803	0.752748
B4GALNT4	1.24383	0.731294	0.33771	0.335968	126	97	27	57	74.3494	-1.33857	0.519506	-2.57663	0.00997692	0.0218684
B4GALT1	34.2881	36.8272	23.2237	22.1264	2924	4211	1456	2647	2688.49	-0.652867	0.120871	-5.40133	6.6147e-08	4.33777e-07
B4GALT2	6.3089	9.75206	3.93803	5.01926	306	631	141	339	328.987	-0.839855	0.336332	-2.4971	0.0125212	0.0265427
B4GALT3	43.9403	46.3898	41.7307	34.6216	1936	2737	1379	2157	1997.42	-0.230137	0.137252	-1.67674	0.0935927	0.150686
B4GALT4	13.5634	12.2496	20.547	21.1476	486	568	590	1120	678.921	0.818613	0.172008	4.75916	1.94397e-06	9.91463e-06
B4GALT5	5.71824	7.2025	5.039	8.12173	534	894	350	1050	659.857	0.0384438	0.300077	0.128113	0.898059	0.926901
B4GALT7	24.7541	20.3004	25.5527	19.3577	1160	1339	884	1277	1152.09	-0.0395994	0.173418	-0.228346	0.819377	0.868177
B4GAT1	5.31259	4.94497	6.80504	5.1996	229	281	218	313	258.463	0.232733	0.26516	0.877707	0.380103	0.47889
B9D1	1.00161	1.01525	0.743896	1.0965	43	69	65	118	72.2522	0.860634	0.45696	1.88339	0.0596473	0.102354
B9D2	17.6601	19.2487	7.86744	5.2554	333	484	112	141	255.941	-1.48304	0.299703	-4.94838	7.48349e-07	4.11977e-06
BAAT	0.0814812	0.077336	0.953201	1.58034	5	6	42	132	43.8376	4.02036	0.766827	5.24285	1.58115e-07	9.83577e-07
BABAM1	74.8709	76.373	64.0157	64.4825	1991	2723	1278	2423	2026.49	-0.215822	0.121361	-1.77834	0.0753484	0.125048
BABAM2	31.8634	38.5668	23.7305	23.9558	980	1558	556	1038	985.586	-0.522338	0.177889	-2.93632	0.00332131	0.00828035
BACE1	2.26349	2.08382	4.83631	4.49033	235	285	372	640	380.83	1.10205	0.209072	5.27116	1.35567e-07	8.51158e-07
BACH1	18.7536	17.6122	5.33783	4.55734	1634	2030	326	487	1064.51	-2.00648	0.162513	-12.3466	5.0816e-35	3.83421e-33
BACH2	17.3577	16.1718	11.6751	11.6656	3277	4033	1648	3094	2902.66	-0.498301	0.10843	-4.59562	4.31468e-06	2.06124e-05
BAD	26.0191	29.3356	28.1524	27.1568	481	725	392	733	562.452	0.0433014	0.193391	0.223906	0.82283	0.871332
BAG1	28.4545	25.2344	25.9595	24.1224	2192	2574	1500	2615	2166.04	-0.0760523	0.119195	-0.638049	0.523442	0.616304
BAG2	6.52229	6.82485	8.39097	8.21658	698	967	688	1251	878.317	0.361499	0.151671	2.38344	0.0171516	0.0347997
BAG3	24.1151	27.254	39.0513	35.0361	1398	2084	1682	2836	1963.33	0.538006	0.137515	3.91234	9.14066e-05	0.000334801
BAG4	7.86645	6.70799	13.6248	14.0774	536	605	702	1357	786.872	0.965782	0.171435	5.63351	1.76581e-08	1.2682e-07
BAG5	26.5497	25.1111	29.4775	26.8063	2236	2788	1896	3231	2485.34	0.174443	0.108336	1.6102	0.107353	0.169419
BAHD1	18.0251	18.6713	15.2873	14.0565	2078	2824	1377	2411	2103.06	-0.224688	0.114378	-1.96443	0.0494804	0.0871222
BAIAP2	2.78101	2.09665	0.832632	0.881353	186	176	42	84	117.255	-1.42641	0.396545	-3.59709	0.000321803	0.0010304
BAIAP2L1	1.17104	0.597184	2.69871	1.84999	89	60	154	197	129.912	1.389	0.466347	2.97847	0.00289695	0.00733936
BAIAP2L2	2.44975	1.56322	6.6156	6.03581	119	101	232	405	215.545	1.64598	0.327266	5.02947	4.91846e-07	2.79898e-06
BAIAP3	3.36285	2.67649	1.39873	1.28507	397	416	123	215	277.553	-1.14048	0.261286	-4.36486	1.27203e-05	5.57633e-05
BAK1	63.0519	80.7986	61.8597	61.1167	2597	4375	1442	2780	2657.36	-0.576074	0.168435	-3.42015	0.000625862	0.00187481
BAMBI	0.519495	0.489042	2.0213	1.03808	16	20	47	45	34.0167	1.60597	0.719885	2.23087	0.0256895	0.049381
BANF1	164.863	177.656	179.116	169.152	1811	2729	1474	2584	2081.71	-0.00604841	0.137207	-0.0440825	0.964839	0.975024
BANP	15.2029	11.3278	11.1427	7.76411	999	977	781	1079	958.664	0.0778956	0.220274	0.35363	0.723616	0.788801
BAP1	65.0225	66.3053	51.3441	45.4394	5550	7477	3254	5434	5252.25	-0.428582	0.0993725	-4.31288	1.61141e-05	6.91982e-05
BARD1	10.4016	9.97903	6.61311	8.24823	849	1073	410	979	787.283	-0.383268	0.206695	-1.85427	0.0637004	0.108266
BASP1	1.00754	0.861463	0.866646	0.265603	37	42	24	14	29.7693	-0.73641	0.838488	-0.87826	0.379803	0.478606
BATF	54.5751	61.86	61.1115	67.9996	873	1328	740	1531	1073.56	0.170893	0.176075	0.970569	0.331763	0.429028
BATF3	5.66562	11.312	3.20693	5.2293	75	205	28	84	88.8799	-1.20885	0.58029	-2.08319	0.0372341	0.0682386
BAX	382.857	492.863	559.544	651.571	5884	9961	6417	13279	8542.63	0.447836	0.164431	2.72355	0.00645839	0.0149561
BAZ1A	38.5452	36.0661	40.2541	35.8136	3753	4652	2911	4873	3959.7	0.0374212	0.10147	0.368791	0.712283	0.779628
BAZ1B	43.3304	47.817	43.0222	40.3386	5377	7738	3990	7146	5863.39	-0.0878491	0.107535	-0.816933	0.413966	0.512692
BAZ2A	54.0895	49.9279	61.7216	59.8293	9607	11988	7914	14615	10744.5	0.190861	0.0867893	2.19913	0.0278683	0.0530288
BAZ2B	3.38095	2.55924	4.38533	3.29912	408	407	365	511	423.548	0.267851	0.255214	1.04952	0.29394	0.389822
BBC3	29.2137	28.1283	81.8885	81.6155	1309	1625	2655	4929	2608.32	1.49889	0.109696	13.664	1.66648e-42	2.01799e-40
BBIP1	10.0015	9.7333	11.1577	9.79419	293	380	254	420	329.991	0.155313	0.220406	0.704667	0.481018	0.576565
BBLN	129.195	138.159	138.28	143.159	1462	2164	1210	2332	1728.76	0.102716	0.143145	0.717564	0.473026	0.568598
BBOF1	1.3337	0.854435	1.28511	1.06737	52	42	36	55	46.1918	0.083228	0.595317	0.139804	0.888815	0.920326
BBS1	5.55508	5.02689	8.01494	8.38151	424	506	454	894	556.328	0.651176	0.18654	3.49082	0.000481542	0.0014784
BBS10	3.17752	3.11466	7.30942	8.77949	172	224	303	673	333.705	1.40189	0.248792	5.63478	1.75282e-08	1.26029e-07
BBS12	1.05635	1.16053	2.19503	2.04349	74	92	119	204	121.539	1.10422	0.349258	3.16162	0.00156892	0.00425375
BBS2	16.4205	12.1246	14.5893	11.7961	775	734	505	736	682.815	-0.130539	0.232901	-0.560492	0.575144	0.663194
BBS4	7.93829	8.8628	8.82668	8.20014	357	510	261	466	385.443	-0.106622	0.210762	-0.505889	0.612935	0.696223
BBS5	1.30237	0.846346	2.01044	1.20132	90	77	103	116	99.4164	0.583613	0.475356	1.22774	0.219544	0.307367
BBS7	9.264	9.48537	10.3061	12.5039	449	604	368	846	543.098	0.302492	0.217964	1.38781	0.165196	0.243278
BBS9	6.02179	5.93799	3.37123	3.1844	509	597	341	602	499.191	-0.0962951	0.188103	-0.511929	0.608701	0.692243
BBX	17.304	14.8949	12.0117	9.35204	2720	3068	1418	2064	2268.58	-0.56618	0.156158	-3.62568	0.000288197	0.000932099
BCAP29	7.63682	7.02865	5.55263	6.0966	310	361	178	354	290.445	-0.222059	0.242592	-0.915359	0.360003	0.458218
BCAP31	158.689	168.213	136.375	135.202	3913	5595	2517	4781	4038.64	-0.245291	0.115819	-2.11789	0.0341846	0.0633375
BCAR3	1.32955	1.48378	1.30521	1.25771	55	107	43	87	69.277	-0.1676	0.498789	-0.336014	0.736861	0.799569
BCAS1	0.189657	0.162652	1.15034	0.739659	12	13	50	60	35.5751	2.33952	0.696469	3.35911	0.000781934	0.00229202
BCAS2	101.753	96.9564	94.58	105.893	1656	2118	1194	2451	1788.77	0.0625772	0.137198	0.456107	0.648313	0.726222
BCAS3	5.9192	5.79691	5.07075	4.90408	448	576	285	519	442.263	-0.213186	0.192359	-1.10827	0.267745	0.360942
BCAS4	8.14451	6.09333	7.01224	7.34309	276	297	275	445	320.803	0.472267	0.241419	1.95622	0.0504398	0.0886168
BCAT1	1.58644	2.17265	0.450687	0.295387	223	352	52	64	162.914	-2.09572	0.367938	-5.69584	1.22763e-08	9.09697e-08
BCAT2	28.6943	31.9297	18.9541	17.7986	933	1405	471	818	867.461	-0.701896	0.169112	-4.15048	3.31779e-05	0.00013476
BCCIP	65.9768	68.4409	97.2443	88.4771	1399	1877	1522	2537	1804.4	0.464513	0.121642	3.8187	0.000134159	0.00047121
BCDIN3D	3.39331	3.46594	6.2915	6.77118	199	268	277	558	317.728	0.959408	0.233871	4.10229	4.09079e-05	0.000161902
BCKDHA	33.4993	42.6778	19.9363	19.9374	1302	2188	575	1078	1215.59	-0.925333	0.186359	-4.96532	6.85885e-07	3.80037e-06
BCKDHB	11.9611	11.6442	13.3888	10.7702	949	1062	854	1379	1048.81	0.29737	0.160223	1.85597	0.0634574	0.107939
BCKDK	23.0758	25.2765	13.2518	13.9497	1037	1510	452	873	920.934	-0.807061	0.164027	-4.92028	8.64204e-07	4.69511e-06
BCL10	19.3905	17.5779	20.4328	19.137	904	1096	895	1657	1114.02	0.479389	0.139135	3.44549	0.000570021	0.00172039
BCL11B	31.1349	26.6364	31.9871	28.3338	5652	6333	4241	7006	5707.27	0.050467	0.118447	0.426073	0.670054	0.744471
BCL2	108.524	99.78	136.218	135.344	10932	13159	9303	16465	12199.1	0.231984	0.0888183	2.61189	0.00900431	0.0199893
BCL2A1	48.7334	40.8218	35.788	38.1772	412	469	238	461	382.399	-0.218598	0.217785	-1.00373	0.315508	0.412541
BCL2L1	34.6011	43.554	24.7316	24.3936	1877	3108	1012	1859	1868.72	-0.640755	0.168013	-3.81371	0.000136893	0.000479894
BCL2L10	0.131919	0.033157	1.63503	1.56749	3	1	29	55	22.2741	4.47548	1.10155	4.06289	4.84686e-05	0.000188168
BCL2L11	35.4012	29.1328	76.0405	72.508	2890	3104	3928	6875	4172.4	0.97721	0.129123	7.56807	3.7882e-14	5.79848e-13
BCL2L12	51.8601	59.3991	57.2839	48.9048	1357	1970	1053	1676	1474.12	-0.11513	0.147421	-0.780962	0.434825	0.532751
BCL2L13	15.3607	16.1474	21.2931	21.4672	1354	1790	1381	2515	1720.17	0.447045	0.118354	3.77719	0.000158609	0.000545581
BCL2L14	1.49777	1.12868	2.43224	1.29119	53	53	64	65	60.648	0.505918	0.562339	0.899667	0.368298	0.466445
BCL2L15	0.665008	0.687819	2.88723	3.14058	56	77	184	373	170.5	2.18668	0.319929	6.83488	8.20718e-12	9.45853e-11
BCL2L2	3.83868	2.38269	1.15218	0.977725	295	242	67	107	173.198	-1.50578	0.374866	-4.01686	5.89796e-05	0.000224091
BCL3	59.0674	63.9991	41.3968	49.8979	2613	3734	1352	3031	2547.62	-0.428916	0.160401	-2.67403	0.00749467	0.0170602
BCL6	30.086	23.9147	84.0649	87.7182	2458	2553	4771	9455	4758.87	1.60543	0.145689	11.0196	3.07445e-28	1.57744e-26
BCL7A	4.76492	4.89028	5.10566	4.28502	395	534	315	500	426.392	-0.0250623	0.20414	-0.12277	0.902289	0.929761
BCL7B	77.0794	82.7774	58.7908	59.3121	2619	3762	1462	2720	2531.79	-0.468778	0.123045	-3.80982	0.00013907	0.000486592
BCL7C	48.4916	44.9739	31.5278	27.9119	841	1074	466	861	781.622	-0.396497	0.15413	-2.57248	0.0100973	0.0220824
BCL9	8.02643	9.22557	11.2972	11.8126	1161	1760	1212	2396	1579.18	0.438284	0.154774	2.83177	0.00462909	0.0111402
BCL9L	38.9928	36.3749	67.4766	61.3597	8031	9830	9748	16617	10932	0.70561	0.0889838	7.92964	2.19775e-15	3.85117e-14
BCLAF1	131.351	118.275	125.159	113.078	12905	15431	9268	15495	12984.1	-0.048911	0.0951404	-0.514092	0.607188	0.691135
BCLAF3	4.88165	4.04996	4.08517	3.70229	521	527	309	537	463.59	-0.184777	0.222453	-0.830637	0.406179	0.505291
BCO2	1.18736	0.53612	2.63253	1.97479	55	35	92	129	80.1819	1.42797	0.538897	2.6498	0.00805392	0.0181496
BCOR	24.1787	26.9474	59.5287	61.8114	3584	5152	6565	12751	6888.09	1.2768	0.114602	11.1411	7.91149e-29	4.19342e-27
BCORL1	2.88133	2.96481	1.85613	2.45237	535	727	257	635	509.732	-0.414283	0.239719	-1.7282	0.0839522	0.137161
BCR	22.0152	30.4842	15.8356	20.6903	3745	6814	1989	4896	4081.57	-0.509399	0.219225	-2.32363	0.0201453	0.0399572
BCS1L	26.0871	23.5618	44.7541	38.9219	889	1152	1225	2055	1318.12	0.835607	0.130484	6.40392	1.51433e-10	1.4671e-09
BDH1	39.936	15.8957	20.1717	9.63621	4164	2169	1435	1362	2331.18	-0.989744	0.749195	-1.32108	0.186476	0.268756
BDH2	21.2307	21.12	21.0033	20.6908	746	1003	591	1097	833.294	0.0845636	0.152495	0.554533	0.579214	0.666808
BDP1	6.9772	0.146333	10.6289	0	1353	41	1639	0	947.594	0.663151	4.10622	0.161499	0.8717	0.908015
BECN1	77.6614	79.8076	85.0827	80.4412	2797	3830	2324	4114	3177.14	0.104182	0.105223	0.990099	0.322126	0.419312
BEGAIN	2.46411	3.73043	0.572275	1.48813	135	262	33	106	122.702	-1.43446	0.475527	-3.01657	0.00255656	0.0065823
BEND3	0.943162	1.11833	1.96086	1.81991	139	217	215	377	233.154	0.890543	0.272863	3.26369	0.0010997	0.0030995
BEND5	5.16806	3.29861	4.88368	3.0015	149	111	91	118	118.205	-0.161939	0.455954	-0.355165	0.722466	0.787815
BEST1	2.42906	1.85338	4.57542	3.98892	207	214	283	478	294.835	0.986574	0.253903	3.88563	0.000102066	0.000369413
BEST2	0.0219821	0.0166847	1.7229	2.02213	1	1	58	128	46.6166	6.63615	1.17724	5.63705	1.7299e-08	1.2452e-07
BEST4	1.24862	1.4251	2.17297	2.8991	67	93	84	218	110.287	0.99606	0.411569	2.42015	0.0155141	0.0319831
BET1	23.6546	22.043	37.3421	46.3255	597	706	764	1623	899.023	0.973461	0.176233	5.52371	3.31921e-08	2.27851e-07
BET1L	36.204	31.8481	26.7757	20.4484	2310	2692	1279	1852	1990.77	-0.505257	0.155543	-3.24835	0.00116077	0.00325232
BEX2	20.0387	13.8393	23.0548	16.0374	255	232	238	292	258.127	0.303531	0.336861	0.901057	0.367558	0.465751
BEX3	23.5736	18.9795	34.8228	30.3029	259	282	306	492	333.588	0.705935	0.236888	2.98004	0.00288212	0.00730757
BEX4	41.0515	26.8885	48.0765	32.7083	762	671	655	824	737.122	0.220593	0.272373	0.809893	0.418002	0.516343
BEX5	8.71771	3.35319	5.6691	2.28606	86	46	44	33	54.458	-0.551369	0.740927	-0.744161	0.456779	0.553477
BFAR	13.5209	14.7798	15.2702	15.8929	745	1075	626	1207	882.281	0.144792	0.163016	0.888211	0.374427	0.473087
BFSP1	1.69038	2.35159	1.69363	1.46761	76	136	54	85	84.3207	-0.422315	0.446776	-0.945249	0.344532	0.441961
BGLAP	5.51708	3.18043	32.3603	28.9204	25	20	117	189	89.9971	2.89532	0.477771	6.06006	1.36072e-09	1.16127e-08
BHLHA15	0.845211	0.853504	5.24988	3.51641	70	94	322	408	233.616	2.36167	0.319259	7.39736	1.38919e-13	1.97991e-12
BHLHE40	305.911	322.364	307.895	307.084	19855	27581	14925	27932	21823.1	-0.00997342	0.0940593	-0.106033	0.915556	0.939883
BICD1	3.75606	4.46425	5.8643	6.24191	304	454	336	691	431.415	0.563593	0.220809	2.5524	0.0106984	0.023196
BICD2	25.6382	25.1405	25.4763	24.3953	3173	4138	2438	4397	3437.25	0.0412044	0.0982379	0.419435	0.674899	0.748222
BICDL1	41.7919	37.4783	33.0176	28.9099	3214	3892	1824	2970	2894.46	-0.416594	0.115029	-3.62164	0.000292744	0.000945137
BICDL2	3.50826	3.0605	0.441116	0.94282	185	213	22	96	119.936	-1.75825	0.513276	-3.42554	0.000613571	0.00184143
BICRA	11.0644	10.4422	8.35483	6.67689	1832	2263	1013	1526	1616.22	-0.522297	0.145022	-3.60151	0.000316372	0.00101453
BICRAL	15.534	16.489	18.4628	18.7089	1965	2781	1779	3369	2398.26	0.253283	0.122741	2.06356	0.0390599	0.0710165
BID	22.5901	22.2728	16.0686	15.6978	872	1143	479	867	809.876	-0.443763	0.15147	-2.92971	0.00339275	0.00844698
BIK	3.02029	3.29711	1.96116	1.54674	49	71	24	35	43.13	-0.842963	0.581655	-1.44925	0.147268	0.220318
BIN1	187.356	212.274	122.299	143.445	8146	12153	3951	8623	7789.22	-0.577837	0.146782	-3.93669	8.26124e-05	0.000305204
BIN2	252.277	259.249	244.689	236.125	11154	15126	8237	14801	11953.3	-0.0475743	0.0873991	-0.544334	0.586212	0.672458
BIN3	49.5689	50.8416	32.8118	32.6352	2085	2705	1032	1887	1853.33	-0.578945	0.115495	-5.01272	5.36664e-07	3.03652e-06
BIRC2	34.0442	29.2556	54.235	51.5389	1831	2223	2224	4090	2549.48	0.767929	0.110656	6.93977	3.92745e-12	4.71698e-11
BIRC3	41.5272	53.1113	86.5738	96.0243	4574	7750	6841	14330	8099.86	0.912207	0.166781	5.4695	4.51319e-08	3.03729e-07
BIRC5	34.7122	43.745	32.0654	45.1194	1803	3002	1244	3280	2193.57	0.000784459	0.2279	0.00344212	0.997254	0.998187
BIRC6	26.5565	22.9538	34.4707	30.3664	7822	8916	7654	12627	9148.26	0.421029	0.110298	3.81719	0.000134982	0.00047397
BIVM	24.6366	22.4519	21.0702	20.4256	1554	1891	1020	1846	1532.29	-0.133387	0.124367	-1.07252	0.283486	0.378581
BLCAP	32.5668	29.0284	25.9116	21.569	1298	1525	769	1200	1170.87	-0.363575	0.15325	-2.37242	0.0176719	0.0357198
BLK	0.456595	1.27586	0.291347	1.08404	20	60	10	47	30.618	-0.435169	0.881655	-0.493582	0.621601	0.703164
BLM	12.2903	13.3925	9.63614	10.6904	1126	1588	645	1300	1114.37	-0.355666	0.156267	-2.27601	0.0228452	0.0445749
BLMH	45.8014	44.4719	49.0986	50.1138	1895	2448	1530	2927	2134.4	0.164052	0.116778	1.40482	0.160075	0.236554
BLOC1S1	183.471	174.721	95.1768	90.3212	1318	1728	535	950	1085.14	-0.894767	0.136819	-6.53979	6.16058e-11	6.29154e-10
BLOC1S2	28.735	32.2291	31.2262	33.8574	1253	1873	1039	2102	1506.78	0.135221	0.156985	0.861359	0.38904	0.488041
BLOC1S3	14.2477	12.6229	6.88331	6.90976	746	880	286	527	585.867	-0.873182	0.179055	-4.87663	1.07916e-06	5.78935e-06
BLOC1S4	29.249	29.2642	38.773	36.8058	795	1053	786	1398	985.871	0.383115	0.140771	2.72155	0.00649757	0.0150333
BLOC1S5	10.3284	9.75708	10.9501	13.32	442	553	355	803	517.517	0.313261	0.216124	1.44945	0.147211	0.220284
BLOC1S6	37.6527	36.3635	36.0571	38.6333	2286	2909	1645	3289	2446.2	0.0426473	0.122842	0.347172	0.728462	0.7924
BLVRA	51.9427	49.5809	33.4514	31.6031	902	1156	447	783	792.369	-0.600454	0.152334	-3.94169	8.09096e-05	0.000299777
BLVRB	22.657	21.4856	15.171	16.0207	289	369	147	289	262.553	-0.471146	0.247124	-1.90652	0.0565829	0.0978415
BLZF1	41.3477	37.0865	36.9349	35.9902	1281	1471	802	1424	1211.7	-0.175338	0.142585	-1.22971	0.218806	0.306634
BMERB1	1.28547	3.69055	1.15394	2.65598	56	213	38	163	104.837	-0.346363	0.683249	-0.506936	0.6122	0.695605
BMF	22.0086	19.8304	14.8668	12.9601	2104	2560	963	1715	1769.61	-0.665496	0.119523	-5.56791	2.5781e-08	1.80608e-07
BMI1	15.5791	17.9728	24.844	20.1437	909	1388	1094	1654	1245.52	0.44385	0.172378	2.57487	0.0100278	0.0219574
BMP1	5.57327	6.41744	2.35288	2.54868	439	651	131	261	349.199	-1.34199	0.236284	-5.67958	1.35026e-08	9.90837e-08
BMP2K	8.41043	7.63465	8.53169	7.61457	771	862	563	958	773.107	0.0338356	0.169647	0.199447	0.841913	0.886417
BMP8A	3.69136	2.73981	3.28673	3.12545	480	450	295	432	410.888	-0.205928	0.263972	-0.780111	0.435326	0.533224
BMP8B	1.57819	0.941928	8.48689	7.96553	135	126	473	812	391.718	2.42377	0.253558	9.55904	1.18851e-21	3.66468e-20
BMPR1A	3.46594	3.40747	3.41633	2.41392	500	608	443	659	546.619	0.160003	0.197906	0.808478	0.418816	0.51705
BMPR2	2.90004	3.10333	2.76179	2.74935	613	866	440	818	660.509	-0.0939352	0.171802	-0.546765	0.58454	0.671133
BMS1	28.8152	27.1751	32.7463	30.8912	2763	3486	2661	4842	3362.13	0.397706	0.0994175	4.00036	6.32452e-05	0.000239094
BMT2	8.96329	8.31466	4.43392	4.63244	536	659	202	392	427.891	-0.886596	0.202607	-4.37594	1.20908e-05	5.31855e-05
BNIP1	38.3997	37.9413	49.6786	49.5855	613	769	462	810	646.691	0.0206735	0.164438	0.125722	0.899952	0.928322
BNIP2	35.7147	36.5443	33.0267	30.1798	3487	4717	2447	4168	3597.28	-0.158369	0.103046	-1.53688	0.124323	0.191647
BNIP3	78.0506	74.48	28.8931	32.8811	1761	2238	495	1045	1312.52	-1.26768	0.153522	-8.25729	1.49019e-16	3.00546e-15
BNIP3L	113.76	102.364	17.7741	23.0082	6085	7253	717	1726	3707.32	-2.37097	0.169647	-13.9759	2.18681e-44	2.86227e-42
BNIPL	0.992449	0.632432	5.36696	5.87905	42	37	178	359	153.613	2.85847	0.37582	7.60595	2.82813e-14	4.39182e-13
BOD1	13.9994	10.1012	8.46482	7.13007	497	473	218	339	374.256	-0.661677	0.260931	-2.53583	0.011218	0.0241656
BOD1L1	32.5698	27.5554	38.3482	35.7665	6444	7257	5701	9918	7207.28	0.321477	0.11021	2.91693	0.00353491	0.00875841
BOK	1.15499	1.06119	0.504244	0.557674	65	81	21	44	50.1672	-1.0552	0.540382	-1.95269	0.0508568	0.0892517
BOLA1	14.1181	16.4404	13.449	11.9083	227	355	165	278	247.423	-0.228957	0.26827	-0.853458	0.393405	0.492746
BOLA2	132.758	175.584	141.914	144.995	605	992	528	817	715.373	-0.0617846	0.207499	-0.297759	0.765887	0.823473
BOLA2-SMG1P6	19.2176	18.6428	32.7626	27.9683	635	850	683	1190	823.522	0.481508	0.151306	3.18235	0.00146086	0.00398605
BOLA2B	4.72534	6.28248	5.77727	1.7101	12	23	12	6	13.3759	-0.578844	1.15093	-0.502937	0.615008	0.697992
BOLA3	48.1619	51.3321	46.3157	52.9076	240	357	176	375	274.571	0.00430271	0.263346	0.0163386	0.986964	0.991214
BOP1	29.9863	28.856	26.0187	22.8224	1813	2304	1166	1919	1752.44	-0.263365	0.12222	-2.15485	0.0311739	0.0585029
BORA	14.5274	13.7885	17.6091	17.94	630	789	582	1111	758.025	0.379764	0.159456	2.38162	0.0172367	0.0349392
BORCS5	4.55891	4.77442	3.65928	4.0206	320	433	209	460	340.129	-0.063751	0.240994	-0.264534	0.791369	0.844711
BORCS6	13.5849	13.9422	15.1797	14.4817	596	810	495	888	677.937	0.118854	0.163743	0.725858	0.467926	0.563841
BORCS7	21.0051	16.8036	19.5645	18.3823	673	709	464	796	648.11	-0.00342799	0.191989	-0.0178551	0.985754	0.990211
BORCS8	16.4079	17.2383	11.1611	10.4152	296	420	154	267	273.012	-0.614203	0.244035	-2.51686	0.0118404	0.0253213
BORCS8-MEF2B	7.35304	6.75657	15.9735	13.4573	305	370	500	791	492.457	1.09238	0.196242	5.56652	2.59879e-08	1.81958e-07
BPGM	17.474	21.3501	32.6307	37.281	491	796	702	1498	842.557	0.897951	0.204964	4.38102	1.18125e-05	5.20147e-05
BPHL	3.78856	2.96167	5.63193	4.92999	133	135	146	233	161.403	0.640993	0.327017	1.96012	0.049982	0.087933
BPNT1	14.1842	14.7389	15.1721	14.3255	496	737	428	740	583.057	0.0782893	0.186808	0.419091	0.67515	0.748389
BPNT2	21.2493	21.0706	24.3346	23.9418	2386	2990	1720	3319	2521.97	0.029029	0.114769	0.252935	0.800319	0.852535
BPTF	35.8093	33.4713	35.8527	33.6049	7015	8621	5177	9159	7302.51	0.011606	0.0891466	0.130191	0.896416	0.925642
BRAF	9.7797	9.13063	8.88504	6.95377	1440	1715	898	1425	1338.38	-0.287349	0.143233	-2.00616	0.0448389	0.0800475
BRAP	14.2903	14.0192	15.7255	15.5954	1005	1322	823	1549	1140.3	0.159073	0.137055	1.16065	0.245785	0.336298
BRAT1	41.6273	37.3319	47.8916	42.6708	2827	3342	2284	3854	3018.23	0.135336	0.112574	1.20219	0.229289	0.317749
BRCA1	16.7851	16.3146	14.8669	14.4756	1933	2622	1345	2472	2023.83	-0.116811	0.116577	-1.00201	0.316339	0.413542
BRCA2	6.6001	5.54894	4.87452	5.60284	1276	1418	717	1531	1190.71	-0.167465	0.173797	-0.963562	0.335266	0.432554
BRCC3	29.9406	30.5743	28.1163	26.6001	1343	1820	957	1683	1406.85	-0.114653	0.127255	-0.90097	0.367604	0.465751
BRD1	69.5595	56.6316	36.4348	31.0782	7841	8250	3214	5194	5956.34	-0.795629	0.137991	-5.76582	8.12617e-09	6.18269e-08
BRD2	67.1628	21.183	203.463	103.825	5135	1989	10775	10117	7611.44	1.72222	0.891651	1.93149	0.0534219	0.0931416
BRD3	14.3254	11.8864	15.0303	12.7752	1852	2017	1470	2340	1895.45	0.124644	0.149196	0.835437	0.403472	0.502801
BRD3OS	3.2519	3.91924	4.59458	4.88224	384	621	393	746	518.256	0.326867	0.214755	1.52205	0.127996	0.196365
BRD4	49.8641	48.3813	45.9523	43.4204	6802	8669	4985	8788	7113.79	-0.0270521	0.0860285	-0.314455	0.753175	0.812598
BRD7	47.9748	47.7349	54.9129	46.2214	4373	5289	3618	5555	4642.24	0.0882955	0.121374	0.727467	0.46694	0.562811
BRD8	27.242	27.5414	36.6601	40.7467	1591	2127	1591	3303	2084.44	0.510368	0.137946	3.69978	0.00021579	0.000718012
BRD9	77.5775	70.2467	42.6377	36.3403	3650	4434	1514	2376	2893.15	-0.897002	0.122577	-7.31784	2.51996e-13	3.47939e-12
BRF1	27.7259	27.1762	17.9044	14.1058	2265	2913	1093	1564	1900.96	-0.781644	0.153268	-5.09986	3.39897e-07	1.99628e-06
BRF2	7.00139	7.48828	5.15058	4.50639	378	534	208	342	352.383	-0.568905	0.221254	-2.57127	0.0101326	0.0221464
BRI3	48.3904	63.0624	64.0812	58.5668	724	1167	1107	1660	1156.72	0.740693	0.188149	3.93673	8.25981e-05	0.000305204
BRI3BP	9.14867	11.2459	7.38181	6.9453	1107	1640	684	1201	1114.09	-0.38944	0.153347	-2.5396	0.0110979	0.0239408
BRICD5	8.51831	6.31474	7.52633	7.37692	140	144	95	174	135.245	0.038861	0.345854	0.112363	0.910536	0.935853
BRIP1	8.09882	9.29703	5.02909	7.09741	803	1104	405	929	769.728	-0.415692	0.199204	-2.08677	0.0369091	0.0677301
BRIX1	41.8761	40.2547	61.9401	64.0634	923	1186	1048	2003	1261.02	0.65925	0.134757	4.89215	9.97408e-07	5.36651e-06
BRK1	187.232	195.391	168.748	184.496	3282	4607	2274	4622	3549.76	-0.0722098	0.127389	-0.566847	0.570818	0.658932
BRME1	2.90242	2.59478	2.43398	2.08754	185	202	113	173	165.309	-0.283748	0.317394	-0.893993	0.371326	0.4697
BRMS1	56.3066	59.5135	58.68	53.0732	1653	2327	1290	2195	1813.93	-0.0361118	0.126306	-0.285908	0.774948	0.831056
BRMS1L	5.29924	5.49207	7.68947	9.74705	212	293	240	564	314.417	0.766474	0.265415	2.88783	0.00387906	0.00953194
BROX	42.5437	44.2901	59.1184	65.2967	1703	2358	1969	4477	2530.45	0.76574	0.161906	4.72952	2.25048e-06	1.13515e-05
BRPF1	26.3903	27.8908	31.0633	29.3142	2942	4087	2551	4525	3431.18	0.156398	0.106495	1.4686	0.141942	0.213696
BRPF3	13.9918	12.9277	7.9268	8.31453	1860	2199	678	1179	1422.33	-0.991499	0.132656	-7.47421	7.76667e-14	1.14378e-12
BRSK1	2.79201	2.8352	1.21354	1.12244	179	237	60	99	137.365	-1.23371	0.334186	-3.69168	0.000222777	0.000738197
BRWD1	24.2532	21.8959	19.6651	17.3852	4327	4376	2459	3935	3707.06	-0.305454	0.155315	-1.96668	0.0492204	0.0867477
BRWD3	15.6926	11.7737	12.4883	9.90061	2553	2705	1668	2645	2354.21	-0.140686	0.151643	-0.927745	0.35354	0.451499
BSCL2	6.45117	8.08516	10.9976	11.0976	249	407	304	573	372.218	0.56692	0.239733	2.3648	0.0180399	0.0363661
BSDC1	42.4188	40.9637	32.1904	28.1951	3515	4132	1965	3132	3106.05	-0.432349	0.122505	-3.52925	0.000416739	0.00129619
BSG	187.23	169.462	170.468	164.499	6309	7582	4327	7800	6328.22	-0.0646425	0.0952469	-0.678684	0.497338	0.592157
BSPRY	6.37997	4.88551	1.87188	1.41074	313	318	69	97	192.357	-1.7691	0.328952	-5.37797	7.53305e-08	4.9024e-07
BST1	1.08072	0.969978	1.80329	2.59893	22	30	34	81	40.2602	1.23849	0.613304	2.01937	0.0434488	0.0779356
BST2	150.161	190.871	144.158	149.459	2691	4574	1951	3785	3104.62	-0.193944	0.168598	-1.15033	0.250006	0.341329
BTAF1	45.6548	37.0813	28.4067	26.8794	6608	7101	3109	5468	5410.28	-0.550482	0.126592	-4.34846	1.37097e-05	5.97333e-05
BTBD1	56.6759	55.4977	62.6459	60.637	2764	3645	2399	4287	3191.39	0.202018	0.100188	2.0164	0.0437584	0.0784252
BTBD10	14.7983	16.6495	11.9481	15.135	504	766	313	729	548.208	-0.180223	0.232277	-0.775895	0.437811	0.535603
BTBD11	14.6227	13.7231	9.53044	7.48004	1670	2128	880	1263	1445.74	-0.646427	0.159962	-4.04113	5.31932e-05	0.000204056
BTBD19	21.2501	19.6928	18.2389	16.5503	1121	1213	662	1210	1023.69	-0.197898	0.163677	-1.20907	0.226634	0.314989
BTBD2	47.3004	44.8779	35.3753	34.68	3123	3901	1726	3182	2879.87	-0.386443	0.104785	-3.68795	0.000226068	0.000747943
BTBD3	2.15781	1.42388	0.543072	0.506247	210	178	56	102	132.583	-1.19488	0.395729	-3.01944	0.0025324	0.00652598
BTBD6	36.6419	39.0162	21.4282	20.794	1658	2350	715	1340	1445.3	-0.825055	0.137284	-6.00985	1.85699e-09	1.54975e-08
BTBD7	6.69143	6.06431	6.22203	6.28942	1185	1391	1103	1966	1384.8	0.384565	0.132959	2.89236	0.00382359	0.00940824
BTBD8	1.59036	1.25822	1.55732	1.19486	123	157	109	141	131.788	0.0323564	0.365004	0.0886466	0.929363	0.950027
BTBD9	5.92398	5.83852	2.89575	3.95206	815	1147	363	660	713.112	-0.796052	0.166903	-4.76955	1.84637e-06	9.46201e-06
BTD	3.91001	3.48853	2.85941	2.53463	491	590	298	588	474.943	-0.170611	0.196682	-0.867448	0.385696	0.484776
BTF3	998.867	1003.11	967.941	990.334	13992	18742	10298	19441	15109.2	-0.00681482	0.0904018	-0.0753837	0.939909	0.957679
BTF3L4	16.6818	16.72	15.3125	15.4135	1215	1617	848	1595	1274.84	-0.0806019	0.132985	-0.606096	0.544451	0.635457
BTG1	193.447	161.825	102.745	92.7483	14660	16199	5908	9926	11303.3	-0.825175	0.115244	-7.16025	8.0529e-13	1.0551e-11
BTG2	166.836	148.613	67.8339	45.8114	9431	11111	2866	3648	6535.35	-1.45831	0.173197	-8.41992	3.76735e-17	8.04056e-16
BTG3	44.0807	40.4092	52.3272	53.497	1053	1299	936	1740	1226.49	0.3146	0.133601	2.35478	0.0185337	0.037227
BTLA	23.6202	19.9062	13.4133	10.1528	1112	1239	477	673	853.75	-0.861545	0.195654	-4.40341	1.06565e-05	4.72651e-05
BTN2A1	18.254	14.6912	25.9133	21.8649	1013	1118	1092	1790	1243.83	0.578081	0.154658	3.7378	0.000185638	0.000626956
BTN2A2	8.71135	7.17069	8.47524	6.2754	709	796	510	774	687.498	-0.0714516	0.189576	-0.376901	0.706247	0.775336
BTN3A1	92.5585	78.4103	147.062	108.988	8454	9249	9245	12816	9985.93	0.493135	0.15631	3.15485	0.0016058	0.00433725
BTN3A2	49.5515	93.1942	88.5636	139.057	3381	8318	4390	12924	6751.44	0.664517	0.577701	1.15028	0.250029	0.341329
BTN3A3	40.2385	47.2634	48.0372	45.8606	2254	3493	2005	3556	2739.18	0.108738	0.138961	0.782502	0.43392	0.531908
BTRC	4.86676	4.16491	3.61057	3.0924	556	625	293	490	478.013	-0.453408	0.200326	-2.26335	0.0236142	0.0458309
BUB1	42.5314	45.8787	24.4942	28.8415	2675	3759	1161	2512	2397.75	-0.697864	0.149886	-4.65596	3.22473e-06	1.57097e-05
BUB1B	29.8339	30.989	20.3084	22.1097	1951	2688	1005	2043	1835.96	-0.484802	0.138358	-3.50397	0.000458371	0.00141335
BUB3	170.621	171.958	164.492	164.501	5520	7052	4490	8109	6129.44	0.139345	0.0884001	1.57629	0.114958	0.179235
BUD13	26.7327	27.9659	33.5111	35.2608	1157	1618	1113	2242	1482.95	0.397392	0.144878	2.74293	0.00608932	0.0142118
BUD23	79.2458	66.1887	76.9524	67.7395	1711	1899	1246	2053	1697	0.0117303	0.143001	0.0820293	0.934623	0.953656
BUD31	140.187	141.131	120.062	119.9	1713	2309	1347	2506	1908.49	0.0734689	0.118692	0.618986	0.535926	0.627849
BYSL	20.4696	22.7469	18.0669	17.8813	713	1054	468	862	744.505	-0.264928	0.172611	-1.53483	0.124827	0.192331
BZW1	142.293	149.7	115.613	125.323	7753	10843	4894	9694	7963.13	-0.224029	0.111809	-2.00367	0.0451058	0.0804466
BZW2	42.176	40.2171	41.9727	39.0974	1273	1618	936	1621	1326.79	-0.03351	0.126818	-0.264237	0.791597	0.844792
C10orf105	0.421125	0.330367	6.54905	3.67775	49	51	568	604	345.543	3.77851	0.35605	10.6123	2.61302e-26	1.15577e-24
C10orf143	5.39479	3.00057	17.3207	12.5507	88	75	212	356	185.085	1.92198	0.344451	5.57983	2.40752e-08	1.69398e-07
C10orf67	0.604258	0.329247	0.783729	1.25859	33	23	26	66	35.8951	0.7479	0.703752	1.06273	0.287904	0.383046
C10orf88	11.5014	10.1339	14.1265	13.4729	514	602	480	853	600.988	0.388896	0.175266	2.21889	0.0264943	0.0507077
C10orf95	2.7589	2.23827	4.63886	2.2994	93	99	116	107	107.558	0.463412	0.482815	0.959811	0.33715	0.434518
C11orf1	4.43043	4.70925	12.3802	13.3025	188	265	397	797	404.505	1.52262	0.218237	6.9769	3.01758e-12	3.68634e-11
C11orf21	63.2596	50.9873	45.8293	24.5655	4246	4514	2252	2273	3308.43	-0.716435	0.254385	-2.81634	0.00485742	0.0116178
C11orf24	11.5358	13.3934	7.58202	8.54528	470	693	197	413	419.854	-0.807751	0.224643	-3.59571	0.000323513	0.0010351
C11orf42	0.408823	0.338909	2.8901	2.60468	9	10	48	81	37.6516	2.90472	0.677682	4.28626	1.81705e-05	7.72787e-05
C11orf54	10.3775	8.3439	10.9566	10.2287	949	975	807	1377	1013.8	0.311646	0.17706	1.76012	0.0783878	0.129322
C11orf58	67.8182	66.6339	75.853	72.9432	5035	6277	4181	7329	5575.63	0.164905	0.0907371	1.81739	0.0691578	0.116248
C11orf65	3.09157	1.28587	5.6214	6.56594	74	49	99	164	97.5811	1.19865	0.488093	2.45578	0.0140581	0.0293446
C11orf68	20.2739	22.258	20.069	18.5007	699	1020	517	896	757.943	-0.128133	0.168147	-0.762031	0.446042	0.54298
C11orf71	7.53269	7.78257	14.9254	12.1607	183	270	267	506	299.962	0.909671	0.2409	3.77613	0.000159281	0.00054716
C11orf80	9.92111	9.14521	6.64652	7.20048	414	507	209	419	372.095	-0.436789	0.217133	-2.01162	0.0442599	0.0791691
C11orf91	0.204595	0.0505802	1.61858	2.38377	5	3	40	80	32.113	3.99363	0.852001	4.68736	2.76752e-06	1.3685e-05
C11orf94	8.23989	3.26891	21.4922	20.6862	20	11	41	72	36.4912	1.95074	0.730351	2.67096	0.00756339	0.0171861
C11orf96	0.398681	0.687961	1.32072	0.949902	11	25	27	36	24.8374	1.03918	0.800815	1.29766	0.194405	0.278183
C11orf98	134.492	144.302	165.061	166.117	1072	1566	1120	2071	1418	0.41753	0.141829	2.9439	0.00324107	0.00810849
C12orf29	12.3781	11.2124	18.2871	17.988	475	571	538	977	629.609	0.665247	0.169963	3.91408	9.07505e-05	0.000332683
C12orf4	11.5107	10.2362	8.40654	8.65613	622	803	373	700	602.558	-0.278419	0.171386	-1.62451	0.104267	0.165299
C12orf42	1.35575	1.36448	2.29537	1.03996	27	22	28	23	26.211	0.300392	0.830836	0.361554	0.717686	0.783869
C12orf43	12.6108	12.1977	10.2163	8.69488	746	939	498	779	723.551	-0.239034	0.169401	-1.41106	0.158227	0.234093
C12orf57	324.889	275.012	148.812	140.974	1814	2350	737	1253	1477.01	-0.916955	0.124861	-7.34381	2.07601e-13	2.88504e-12
C12orf60	1.45924	1.62666	3.93889	3.46094	60	84	129	204	119.724	1.37637	0.36092	3.8135	0.00013701	0.000480171
C12orf71	0.687419	1.20191	1.4851	1.40302	10	24	17	30	19.623	0.652592	0.876488	0.744553	0.456542	0.553345
C12orf73	4.55711	4.06929	12.0828	15.2085	146	176	296	670	313.834	1.67615	0.261804	6.4023	1.53052e-10	1.48166e-09
C12orf75	110.694	86.4037	54.4265	44.1072	2052	2127	766	1150	1483.71	-0.972099	0.177756	-5.46874	4.53247e-08	3.04866e-07
C12orf76	19.8257	19.8526	12.9785	9.54343	496	655	240	329	417.342	-0.828529	0.23271	-3.56035	0.000370362	0.00116666
C13orf46	9.90665	6.22605	4.5407	3.29656	4280	3931	1587	2598	3026.46	-0.846098	0.184174	-4.59401	4.34817e-06	2.07518e-05
C14orf119	15.0824	15.9185	19.9072	22.6706	811	1128	811	1730	1080.82	0.502686	0.16855	2.98241	0.00285987	0.00725833
C14orf28	3.83975	3.43926	4.4471	5.52224	125	132	108	254	149.398	0.569605	0.355247	1.6034	0.108845	0.171308
C14orf93	8.04771	6.44474	14.4844	11.6539	483	499	657	1045	672.636	0.936657	0.200045	4.68223	2.83777e-06	1.39897e-05
C15orf39	25.28	35.4004	6.10036	5.39287	2896	5344	516	868	2226.06	-2.39247	0.19967	-11.9821	4.41018e-33	3.00901e-31
C15orf40	16.7325	15.0811	23.1367	24.1118	893	892	1216	1720	1195.36	0.881127	0.203243	4.33534	1.45533e-05	6.30448e-05
C15orf48	1.07943	0.822191	0.909436	1.0564	8	9	6	12	8.50125	0.192926	1.21803	0.158391	0.874148	0.910109
C15orf61	1.99414	1.28572	1.95113	1.42096	134	114	99	135	121.085	0.0708895	0.416199	0.170326	0.864754	0.90342
C15orf62	5.84806	4.74729	7.27342	5.64505	332	357	308	451	360.908	0.30061	0.245101	1.22647	0.220021	0.307866
C16orf46	0.943594	1.05007	1.24925	1.04929	28	44	32	50	37.8312	0.364853	0.613344	0.594859	0.551938	0.642267
C16orf54	63.3906	68.3411	37.1912	30.3264	3616	5141	1578	2403	3058.1	-0.959232	0.135299	-7.08972	1.34387e-12	1.71181e-11
C16orf72	88.7032	77.7226	90.8835	85.4042	8746	10138	6723	11862	9162.25	0.109164	0.100046	1.09114	0.27521	0.36922
C16orf74	2.15817	1.06738	4.11587	1.76138	36	23	50	41	40.1959	0.855051	0.756017	1.13099	0.258058	0.349943
C16orf86	4.96976	4.66826	4.58438	5.15356	171	208	123	242	180.179	0.0639871	0.29221	0.218976	0.826668	0.874386
C16orf87	4.69427	4.38494	7.38345	7.09157	517	639	618	1105	708.705	0.711539	0.159927	4.44914	8.62139e-06	3.8939e-05
C16orf90	0.0347669	0.0402086	2.27054	1.34112	1	1	46	54	27.5687	5.8576	1.27335	4.60015	4.22195e-06	2.02146e-05
C16orf91	32.0398	28.2766	20.7915	14.9561	492	583	242	324	401.135	-0.741819	0.243814	-3.04256	0.00234574	0.0060958
[truncated: 11,573 more rows]

## Sheet: 1H3 DGE_909
Table S4d. List of of differentially expressed genes (1H3 vs DMSO)
[truncated: 911 more rows]

## Sheet: Harmine & 1H3 common DGE
Table S4e. List of of common differentially expressed genes between Harmine and 1H3
[truncated: 31 more rows]
