# Supplementary material for: On a path toward a broad-spectrum anti-viral: inhibition of HIV-1 and coronavirus replication by SR kinase inhibitor harmine
Source: J Virol. 2023 Sep 14;97(10):e00396-23. doi: 10.1128/jvi.00396-23 (PMC10617549; doi:10.1128/jvi.00396-23)
Supplement: Table S5: PSI analysis — RNAseq differential splicing analysis. [file jvi.00396-23-s0003.xlsx]

## Sheet: Harmine PSI analysis
Table S5a. List of differentially spliced events (Harmine vs DMSO)
Event Name	Harmine vs DMSO t-test	Harmine vs DMSO BH-adjusted t-test	Harmine vs DMSO Delta-PSI	Harmine vs DMSO Delta-PSI (abs)	Harmine vs DMSO Low Avg S+L Exp	Harmine Avg	Harmine Stdev	Harmine Size	Harmine Avg Short Exp	Harmine Avg Long Exp	Harmine Avg S+L Exp	DMSO Avg	DMSO Stdev	DMSO Size	DMSO Avg Short Exp	DMSO Avg Long Exp	DMSO Avg S+L Exp	Donor 167_DMSO (%PSI)	Donor 167_Harmine (%PSI)	Donor 168_DMSO (%PSI)	Donor 168_Harmine (%PSI)	Gene	Short PCR Amplicon	Long PCR Amplicon	Short and Long Detected	All PCR Amplicons	Nb All PCR Amplicons	All Detected PCR Amplicons	Nb Detectable PCR Amplicons	Event Type	Coordinates	Alt. Regions	Gene AKA	Gene Fullname	Short Transcripts	Long Transcripts
ABHD3~1	0.00139074	0.870997	17.238	17.238	OK	48.5069	0.32134	2	25.73	24.235	49.965	31.269	0.423064	2	24.28	11.035	35.315	30.8459	48.1856	31.692	48.8283	ABHD3	90	530	SL	90;530	2	90;530	2	alternative 5-prime	chr18:21659344-21664117	0;440	ABHD3;LABH3	abhydrolase domain containing 3, phospholipase	NM_138340	NM_001308257
ACSF3~1	0.0154588	0.870997	25.3884	25.3884	OK	64.3854	1.48812	2	5.545	9.99	15.535	38.997	2.16753	2	8.29	5.34	13.63	41.1645	65.8736	36.8295	62.8973	ACSF3	90	263	SL	90;263	2	90;263	2	single exon skipping	chr16:89093997-89100661	0;173	-;ACSF3	acyl-CoA synthetase family member 3	NM_001127214	NM_001243279;NR_104293;NR_147928;NR_147929
AHSA2P~1b	0.028196	0.870997	-12.4927	12.4927	OK	24.9427	1.54447	2	50.95	17.105	68.055	37.4354	1.47914	2	55.595	33.115	88.71	35.9562	26.4871	38.9145	23.3982	AHSA2P	90	917	S	90;192;917	3	90;192	2	intron retention	chr2:61185619-61186445	0;102;827	AHA1;AHSA2;AHSA2P;Hch1	activator of HSP90 ATPase homolog 2, pseudogene	NR_152210;NR_152211;NR_152213;NR_152215	NR_152216
ANAPC11~3b	0.0326115	0.870997	-14.5103	14.5103	OK	24.0631	0.0332674	2	10.13	3.21	13.34	38.5735	0.751353	2	7.065	4.43	11.495	37.8221	24.0299	39.3248	24.0964	ANAPC11	90	120	L	90;98;120;182	4	120;182	2	alternative 5-prime	chr17:81891834-81893551	0;8;30;92	ANAPC11;APC11;Apc11p;HSPC214	anaphase promoting complex subunit 11	NM_001002246	NM_016476
APH1A~4	0.000290394	0.870997	11.6795	11.6795	OK	71.6204	0.0938335	2	42.625	107.59	150.215	59.9408	0.0608638	2	48.88	73.135	122.015	60.0017	71.5265	59.88	71.7142	APH1A	90	428	SL	90;428	2	90;428	2	intron retention	chr1:150266195-150266532	0;338	6530402N02Rik;APH-1;APH-1A;APH1A;CGI-78	aph-1 homolog A, gamma-secretase subunit	NM_001077628;NM_001243772	NM_001243771;NM_016022;NR_045033;NR_045034;NR_045035
ARFRP1~4	0.01706	0.870997	17.7441	17.7441	OK	40.0278	0.476112	2	16.675	11.12	27.795	22.2837	1.07775	2	23.44	6.73	30.17	23.3615	39.5517	21.206	40.5039	ARFRP1	90	161	SL	90;161	2	90;161	2	intron retention	chr20:63700531-63700601	0;71	ARFRP1;ARL18;ARP;Arp1	ADP ribosylation factor related protein 1	NM_001267546;NM_001267547;NM_001267548;NM_003224;NR_051954;NR_051955;NR_051956;NR_051957;NR_051958	NM_001134758;NM_001267544;NM_001267545;NM_001267549
ARID4A~1b	0.0372165	0.870997	-12.3303	12.3303	OK	75.4835	1.38575	2	4.375	13.51	17.885	87.8139	0.649999	2	2.215	15.875	18.09	87.1639	76.8693	88.4639	74.0978	ARID4A	90	297	SL	90;135;297	3	90;135;297	3	single exon skipping	chr14:58365623-58366882	0;45;207	ARID4A;RBBP-1;RBBP1;RBP-1;RBP1	AT-rich interaction domain 4A	NM_023001	NM_002892
ATP5MD~1c	0.0302974	0.870997	-15.3326	15.3326	OK	34.3564	1.97008	2	9.44	4.95	14.39	49.6891	1.88207	2	8.095	8	16.095	47.807	32.3864	51.5712	36.3265	ATP5MD	286	377	SL	90;286;377	3	90;286;377	3	mutually exclusive exon skipping	chr10:103392467-103396408	0;196;287	ATP5MD;DAPIT;HCVFTP2;MC5DN6;USMG5;bA792D24.4	ATP synthase membrane subunit DAPIT	NM_032747	NM_001206427
ATP5MF~2	0.0144114	0.870997	11.0036	11.0036	OK	45.1352	0.773591	2	218.495	179.325	397.82	34.1315	0.441556	2	274.5	142.075	416.575	34.5731	45.9088	33.69	44.3616	ATP5MF	90	108	SL	90;108	2	90;108	2	alternative 5-prime	chr7:99460194-99466128	0;18	ATP5J2;ATP5JL;ATP5MF	ATP synthase membrane subunit f	NM_001003713;NM_001039178	NM_001003714;NM_004889
BCLAF1~2	0.0047179	0.870997	-13.7153	13.7153	OK	51.1277	0.646259	2	42.59	44.61	87.2	64.843	0.682269	2	27.155	50.165	77.32	65.5253	51.774	64.1607	50.4815	BCLAF1	90	237	SL	90;237	2	90;237	2	single exon skipping	chr6:136261478-136268161	0;147	BCLAF1;BTF;bK211L9.1	BCL2 associated transcription factor 1	NM_001077440;NM_001363659	NM_001077441;NM_001301038;NM_014739
BRD8~1	0.00401134	0.870997	-11.9455	11.9455	OK	80.3535	0.545415	2	5.285	21.61	26.895	92.2989	0.523851	2	1.875	22.51	24.385	92.8228	79.808	91.7751	80.8989	BRD8	90	309	SL	90;309	2	90;309	2	single exon skipping	chr5:138168079-138169221	0;219	BRD8;SMAP;SMAP2;p120	bromodomain containing 8	NM_001300961;NM_001300962;NM_139199	NM_001164326;NM_001300966;NM_006696
BTN2A1~1	0.0430879	0.870997	-11.6893	11.6893	OK	61.7898	1.81248	2	14.635	23.38	38.015	73.4791	1.72467	2	8.285	23.145	31.43	75.2037	59.9773	71.7544	63.6023	BTN2A1	90	202	SL	90;202	2	90;202	2	single exon skipping	chr6:26458143-26459480	0;112	BK14H9.1;BT2.1;BTF1;BTN2.1;BTN2A1;DJ3E1.1	butyrophilin subfamily 2 member A1	NM_001197233	NM_001197234;NM_007049;NM_078476
CARD19~3b	0.00058338	0.870997	-21.8036	21.8036	OK	73.0076	0.162034	2	7.7	20.79	28.49	94.8112	0.254346	2	1.625	29.905	31.53	94.5568	73.1696	95.0655	72.8456	CARD19	90	293	SL	90;150;233;293;395;1729	6	90;150;233;293;395	5	exon skipping and alternative 3-prime or 5-prime	chr9:93107817-93112217	11;71;154;214;316;1650	BinCARD;C9orf89;CARD19	caspase recruitment domain family member 19	NM_001318010	NM_032310
CARD19~7d	0.0125793	0.870997	-12.3163	12.3163	OK	85.7842	0.889277	2	4.21	25.38	29.59	98.1006	1.02077	2	0.535	26.14	26.675	99.1213	84.895	97.0798	86.6735	CARD19	90	244	SL	90;244;346;1401;1503	5	90;244;346	3	single exon skipping	chr9:93107828-93111878	0;154;256;1311;1413	BinCARD;C9orf89;CARD19	caspase recruitment domain family member 19	NR_160512	NR_134466
CARD8~1d	0.0148672	0.870997	-10.4158	10.4158	OK	46.1901	0.831288	2	29.495	25.225	54.72	56.6059	0.940834	2	23.865	31.225	55.09	57.5467	45.3588	55.665	47.0214	CARD8	90	201	SL	90;201;508;701	4	90;201;508	3	single exon skipping	chr19:48241064-48249750	0;111;418;611	CARD8;CARDINAL;DACAR;DAKAR;NDPP;NDPP1;TUCAN	caspase recruitment domain family member 8	NM_001184901;NM_001184903;NM_001184904;NM_001351786;NM_001351787;NM_001351788;NM_001351791	NM_001184900;NM_001184902;NM_001351783;NM_001351784;NM_001351790;NM_001351792;NM_001365950;NM_014959;NR_147707
CCM2~1b	0.0286749	0.870997	-11.7508	11.7508	OK	79.5574	0.118863	2	25.27	98.355	123.625	91.3082	0.630385	2	9.22	96.73	105.95	91.9386	79.4386	90.6778	79.6763	CCM2	90	363	SL	90;363;486	3	90;363;486	3	multiple exon skipping	chr7:45064647-45072725	0;273;396	C7orf22;CCM2;OSM;PP10187	CCM2 scaffold protein	NM_001167935	NM_001029835;NM_001167934;NM_031443;NR_030770
CCNE1~1	0.0432494	0.870997	-49.5992	49.5992	OK	29.9748	4.89129	2	17.12	7.365	24.485	79.574	7.52567	2	4.575	17.845	22.42	72.0483	25.0835	87.0996	34.8661	CCNE1	90	225	SL	90;225	2	90;225	2	single exon skipping	chr19:29821818-29822239	0;135	CCNE;CCNE1;pCCNE1	cyclin E1	NM_001322259	NM_001238;NM_001322261;NM_001322262
CCNL2~3c	0.0108827	0.870997	-16.1375	16.1375	OK	6.09578	1.24061	2	22.775	1.475	24.25	22.2332	1.09565	2	10.865	3.12	13.985	23.3289	7.33639	21.1376	4.85516	CCNL2	90	925	S	90;104;215;383;494;814;925;2028	8	90;104;215;383;494	5	exon skipping and alternative 3-prime or 5-prime	chr1:1390866-1393395	0;14;125;293;404;724;835;1938	ANIA-6B;CCNL2;CCNM;CCNS;HCLA-ISO;HLA-ISO;PCEE;SB138	cyclin L2	NM_030937	NR_146723
CCNL2~3f	0.0458012	0.870997	-26.244	26.244	OK	19.369	3.92298	2	22.775	5.505	28.28	45.613	2.29804	2	10.865	9.195	20.06	47.911	23.2919	43.3149	15.446	CCNL2	90	215	SL	90;104;215;383;494;814;925;2028	8	90;104;215;383;494	5	single exon skipping	chr1:1390866-1393395	0;14;125;293;404;724;835;1938	ANIA-6B;CCNL2;CCNM;CCNS;HCLA-ISO;HLA-ISO;PCEE;SB138	cyclin L2	NM_030937	NM_001350497;NM_001350498
CCNL2~3g	0.0424898	0.870997	-35.9205	35.9205	OK	30.043	4.05126	2	22.775	9.845	32.62	65.9635	1.66284	2	10.865	21.22	32.085	67.6263	34.0943	64.3006	25.9917	CCNL2	90	814	S	90;104;215;383;494;814;925;2028	8	90;104;215;383;494	5	exon skipping and alternative 3-prime or 5-prime	chr1:1390866-1393395	0;14;125;293;404;724;835;1938	ANIA-6B;CCNL2;CCNM;CCNS;HCLA-ISO;HLA-ISO;PCEE;SB138	cyclin L2	NM_030937	NM_001320153
CCNL2~4c	0.0413888	0.870997	-17.0732	17.0732	OK	64.6571	1.71241	2	5.46	9.845	15.305	81.7303	0.606488	2	4.72	21.22	25.94	82.3368	62.9447	81.1238	66.3695	CCNL2	90	800	S	90;201;369;480;800;911;2014	7	90;201;369;480	4	alternative 3-prime	chr1:1390866-1392789	0;111;279;390;710;821;1924	ANIA-6B;CCNL2;CCNM;CCNS;HCLA-ISO;HLA-ISO;PCEE;SB138	cyclin L2	NM_001320155	NM_001320153
CCNL2~4e	0.0404488	0.870997	-15.6201	15.6201	OK	50.29	0.363974	2	5.46	5.505	10.965	65.9101	1.33019	2	4.72	9.195	13.915	67.2403	49.926	64.5799	50.654	CCNL2	90	201	SL	90;201;369;480;800;911;2014	7	90;201;369;480	4	alternative 5-prime	chr1:1390866-1392789	0;111;279;390;710;821;1924	ANIA-6B;CCNL2;CCNM;CCNS;HCLA-ISO;HLA-ISO;PCEE;SB138	cyclin L2	NM_001320155	NM_001350497;NM_001350498
CCNL2~4g	0.0188712	0.870997	-15.0672	15.0672	OK	68.2487	0.0476881	2	5.46	11.73	17.19	83.3159	0.474711	2	4.72	23.665	28.385	83.7906	68.201	82.8412	68.2964	CCNL2	90	2014	S	90;201;369;480;800;911;2014	7	90;201;369;480	4	intron retention	chr1:1390866-1392789	0;111;279;390;710;821;1924	ANIA-6B;CCNL2;CCNM;CCNS;HCLA-ISO;HLA-ISO;PCEE;SB138	cyclin L2	NM_001320155	NR_135154
CCNT1~1	0.0311937	0.870997	-21.2824	21.2824	OK	14.5095	0.233858	2	21.815	3.695	25.51	35.7918	1.23649	2	16.315	9.015	25.33	34.5553	14.2756	37.0283	14.7433	CCNT1	90	254	SL	90;254	2	90;254	2	single exon skipping	chr12:48695830-48698137	0;164	CCNT;CCNT1;CYCT1;HIVE1	cyclin T1	NM_001277842	NM_001240
CDK2AP2~1	0.00589943	0.870997	14.8884	14.8884	OK	79.9087	0.25587	2	6.66	26.515	33.175	65.0203	0.505462	2	9.31	17.33	26.64	65.5258	80.1646	64.5148	79.6528	CDK2AP2	90	260	SL	90;260	2	90;260	2	intron retention	chr11:67507690-67507859	0;170	CDK2AP2;DOC-1R;p14	cyclin dependent kinase 2 associated protein 2	NM_001271849	NR_073484
CFLAR~3a	0.0475609	0.870997	-11.5951	11.5951	OK	23.7035	1.38635	2	21.785	6.755	28.54	35.2987	1.92601	2	11.35	6.21	17.56	37.2247	22.3172	33.3726	25.0899	CFLAR	90	929	S	90;201;929	3	90;201	2	alternative 3-prime	chr2:201160943-201163834	0;111;839	CASH;CASP8AP1;CFLAR;CLARP;Casper;FLAME;FLAME-1;FLAME1;FLIP;I-FLICE;MRIT;c-FLIP;c-FLIPL;c-FLIPR;c-FLIPS;cFLIP	CASP8 and FADD like apoptosis regulator	NM_001127183;NM_001202515;NM_001202516;NM_001202517;NM_001351593;NM_001351594;NM_003879;NR_147245	NM_001202518;NM_001202519;NM_001308042;NM_001351590;NR_147243;NR_147244;NR_147246;NR_147247;NR_147249;NR_147250;NR_147251;NR_147253
CHCHD7~1a	0.0275669	0.870997	15.0287	15.0287	OK	49.6342	1.64785	2	12.845	12.53	25.375	34.6055	0.982956	2	15.695	8.32	24.015	35.5885	47.9863	33.6226	51.2821	CHCHD7	90	238	S	90;218;238	3	90	1	single exon skipping	chr8:56211838-56214597	0;128;148	CHCHD7;COX23	coiled-coil-helix-coiled-coil-helix domain containing 7	NM_001011670;NM_001011671;NM_001317859;NR_133937	NM_001011667;NM_001011668;NR_133934;NR_133935;NR_133936
CHID1~1	0.0276925	0.870997	-12.8389	12.8389	OK	31.6163	1.60713	2	7.875	3.655	11.53	44.4552	1.29035	2	6.65	5.32	11.97	43.1649	33.2234	45.7456	30.0091	CHID1	90	194	SL	90;194	2	90;194	2	single exon skipping	chr11:904860-910774	0;104	CHID1;GL008;SI-CLP;SICLP	chitinase domain containing 1	NM_001142676;NM_001142677;NM_023947	NM_001142674
CLIC1~1	0.0111908	0.870997	-13.7218	13.7218	OK	47.2049	0.69012	2	349.355	312.885	662.24	60.9267	0.33743	2	318.335	496.055	814.39	61.2641	46.5148	60.5892	47.895	CLIC1	90	222	SL	90;222	2	90;222	2	intron retention	chr6:31736351-31736482	0;132	CL1C1;CLCNL1;CLIC1;G6;NCC27	chloride intracellular channel 1	NM_001287594	NM_001288
CLK1~1b	0.00837631	0.870997	-20.3302	20.3302	OK	21.2007	1.35208	2	59.67	16.2	75.87	41.5308	1.10752	2	58.715	41.975	100.69	42.6384	22.5527	40.4233	19.8486	CLK1	90	1581	S	90;181;1581	3	90;181	2	intron retention	chr2:200859747-200861237	0;91;1491	CLK;CLK/STY;CLK1;STY	CDC like kinase 1	NR_027855	NR_027856
CYBC1~1d	0.0306716	0.870997	-12.0182	12.0182	OK	6.45727	0.959296	2	21.72	1.51	23.23	18.4755	1.48041	2	22.685	5.13	27.815	16.9951	5.49797	19.9559	7.41656	CYBC1	90	599	S	90;164;206;255;287;329;379;546;549;599	10	90;164;206;255;287;329;379	7	exon skipping and alternative 3-prime or 5-prime	chr17:82445961-82450699	0;74;116;165;197;239;289;456;459;509	C17orf62;CGD5;CYBC1;Eros	cytochrome b-245 chaperone 1	NR_036518	NM_001193653
CYBC1~2a	0.0134451	0.870997	-19.9617	19.9617	OK	12.5194	1.66321	2	44.41	6.52	50.93	32.4811	1.26145	2	22.73	10.87	33.6	31.2196	14.1826	33.7425	10.8562	CYBC1	90	263	SL	90;213;263;430;433;483	6	90;213;263;483	4	multiple exon skipping	chr17:82447622-82450699	0;123;173;340;343;393	C17orf62;CGD5;CYBC1;Eros	cytochrome b-245 chaperone 1	NR_036516	NM_001100407
DBNL~1	0.0425992	0.870997	-13.6328	13.6328	OK	54.6875	1.76147	2	57.765	69.53	127.295	68.3203	2.16101	2	39.175	84.495	123.67	66.1593	52.926	70.4813	56.449	DBNL	90	93		90;93	2		0	alternative 3-prime	chr7:44058281-44058431	0;3	ABP1;DBNL;HIP-55;HIP55;SH3P7	drebrin like	NM_001014436;NM_001284313;NM_001362723	NM_001122956;NM_001284315;NM_014063
DBNL~4	0.0419711	0.870997	14.1883	14.1883	OK	46.7777	1.63509	2	67.615	59.575	127.19	32.5894	2.2073	2	83.34	40.285	123.625	34.7967	48.4128	30.3821	45.1426	DBNL	90	278	SL	90;278	2	90;278	2	multiple exon skipping	chr7:44050281-44056756	0;188	ABP1;DBNL;HIP-55;HIP55;SH3P7	drebrin like	NM_001284315	NM_001014436;NM_001122956;NM_001362723;NM_014063
DCLRE1C~2b	0.0343094	0.870997	16.7024	16.7024	OK	58.4017	1.8183	2	7.26	10.185	17.445	41.6993	2.34069	2	8.08	5.785	13.865	44.04	56.5834	39.3586	60.22	DCLRE1C	90	175	SL	90;175;221	3	90;175;221	3	single exon skipping	chr10:14945190-14949035	0;85;131	A-SCID;DCLRE1C;DCLREC1C;RS-SCID;SCIDA;SNM1C	DNA cross-link repair 1C	NM_001033855;NM_001350965;NM_022487;NR_146960;NR_146962	NM_001033857;NM_001033858;NM_001350967;NR_110297;NR_146961
DDHD2~1a	0.0326678	0.870997	-11.2959	11.2959	OK	79.5041	0.245879	2	3.13	12.15	15.28	90.8001	0.832583	2	1.9	18.665	20.565	89.9675	79.75	91.6327	79.2582	DDHD2	90	1028	S	90;1028;1064	3	90	1	alternative 3-prime	chr8:38260148-38261537	0;938;974	DDHD2;SAMWD1;SPG54;iPLA(1)gamma	DDHD domain containing 2	NM_001362911;NR_156417	NM_001164232;NM_001362913;NM_001362914;NM_015214;NR_156416
DDHD2~2	0.0304594	0.870997	-10.8995	10.8995	OK	79.4473	1.33493	2	3.315	12.735	16.05	90.3468	0.862528	2	2.035	19.155	21.19	91.2093	78.1123	89.4842	80.7822	DDHD2	90	180	SL	90;180	2	90;180	2	single exon skipping	chr8:38238210-38242249	0;90	DDHD2;SAMWD1;SPG54;iPLA(1)gamma	DDHD domain containing 2	NM_001362913	NM_001164232;NM_001362911;NM_001362912;NM_001362914;NM_015214;NR_156416;NR_156417
DEDD2~3	0.0234012	0.870997	-30.4142	30.4142	OK	31.0128	2.45309	2	43.525	19.645	63.17	61.427	3.38016	2	16.085	25.765	41.85	64.8072	33.4659	58.0468	28.5597	DEDD2	90	456	SL	90;456	2	90;456	2	single exon skipping	chr19:42215253-42217631	0;366	DEDD2;FLAME-3;FLAME3	death effector domain containing 2	NR_073046;NR_073048;NR_073049;NR_073050;NR_073051;NR_073052	NM_001270615;NM_133328
DGKA~1f	0.0175617	0.870997	-11.0366	11.0366	OK	15.8748	0.0374657	2	79.18	14.935	94.115	26.9113	0.329565	2	33.745	12.41	46.155	26.5818	15.8373	27.2409	15.9122	DGKA	90	322	SL	90;147;190;222;322	5	90;147;190;222;322	5	exon skipping and alternative 3-prime or 5-prime	chr12:55932124-55936422	0;57;100;132;232	DAGK;DAGK1;DGK-alpha;DGKA	diacylglycerol kinase alpha	NM_001351036;NM_001351039;NM_201554;NR_147026	NM_001351034;NR_147027
DHX36~1	0.000631955	0.870997	14.6953	14.6953	OK	41.3258	0.171443	2	17.68	12.455	30.135	26.6305	0.106575	2	19.14	6.945	26.085	26.5239	41.4973	26.7371	41.1544	DHX36	90	132	SL	90;132	2	90;132	2	alternative 3-prime	chr3:154295298-154299837	0;42	DDX36;DHX36;G4R1;MLEL1;RHAU	DEAH-box helicase 36	NM_001114397	NM_020865
DHX8~7	0.0200114	0.870997	-13.2682	13.2682	OK	70.0453	1.31017	2	9.995	23.365	33.36	83.3134	1.37541	2	4.86	24.36	29.22	81.938	68.7351	84.6888	71.3554	DHX8	90	272	SL	90;272	2	90;272	2	single exon skipping	chr17:43508020-43513361	0;182	DDX8;DHX8;Dhr2;HRH1;PRP22;PRPF22	DEAH-box helicase 8	NR_136227	NM_001302623;NM_001322216;NM_001322217;NM_001322218;NM_001322219;NM_001322220;NM_001322221;NM_004941;NR_136225;NR_136226;NR_136228
DMAC2~5c	0.0074547	0.870997	-11.4618	11.4618	OK	59.0102	0.520853	2	18.385	26.44	44.825	70.472	0.292615	2	11.31	26.98	38.29	70.7647	59.5311	70.1794	58.4894	DMAC2	90	171	S	90;134;171;185	4	90;134	2	single exon skipping	chr19:41433674-41438217	0;44;81;95	ATP5SL;DMAC2	distal membrane arm assembly complex 2	NM_001167870;NM_001167871;NM_001320839;NM_001320840;NM_001320841;NM_001320844	NM_001167867;NM_001167868;NM_001167869;NM_018035
DNASE1L1~1	0.0256359	0.870997	-14.7198	14.7198	OK	80.629	0.805163	2	3.15	13.275	16.425	95.3488	1.45627	2	0.715	15.47	16.185	96.8051	81.4342	93.8926	79.8239	DNASE1L1	90	348	SL	90;348	2	90;348	2	single exon skipping	chrX:154409197-154411890	0;258	DNAS1L1;DNASE1L1;DNASEX;DNL1L;G4.8;XIB	deoxyribonuclease 1 like 1	NM_001009933	NM_001009932
DOK1~3	0.0497291	0.870997	-18.5825	18.5825	OK	40.2885	2.99967	2	14.755	10.01	24.765	58.871	3.085	2	9.22	13.06	22.28	61.956	37.2889	55.786	43.2882	DOK1	90	275	SL	90;275	2	90;275	2	single exon skipping	chr2:74555669-74556307	0;185	DOK1;P62DOK;pp62	docking protein 1	NM_001318868;NM_001318869	NM_001197260;NM_001318866;NM_001318867;NM_001381
DOK2~2b	0.0452074	0.870997	-57.0855	57.0855	OK	31.1872	4.64395	2	90.8	40.69	131.49	88.2728	0.841637	2	7.09	53.41	60.5	87.4311	35.8312	89.1144	26.5433	DOK2	90	372	SL	90;372;460	3	90;372;460	3	single exon skipping	chr8:21910858-21913538	0;282;370	DOK2;p56DOK;p56dok-2	docking protein 2	NM_001317800	NM_201349
DUSP6~1	0.0242548	0.870997	-20.7045	20.7045	OK	72.1647	1.95765	2	12.72	32.745	45.465	92.8692	1.07016	2	3.095	40.415	43.51	91.7991	70.2071	93.9394	74.1224	DUSP6	90	528	SL	90;528	2	90;528	2	single exon skipping	chr12:89349562-89351639	0;438	DUSP6;HH19;MKP3;PYST1	dual specificity phosphatase 6	NM_022652	NM_001946
DYRK2~1	0.0120226	0.870997	-11.902	11.902	OK	62.9858	0.345877	2	18.12	30.925	49.045	74.8878	0.0925583	2	8.16	24.355	32.515	74.9804	63.3316	74.7952	62.6399	DYRK2	90	239	SL	90;239	2	90;239	2	single exon skipping	chr12:67649183-67657105	0;149	-;DYRK2	dual specificity tyrosine phosphorylation regulated kinase 2	NM_003583	NM_006482
EEF1D~5	0.0271501	0.870997	-10.627	10.627	OK	76.9517	1.31532	2	196.135	654.46	850.595	87.5787	1.05134	2	98.895	699.05	797.945	88.63	78.267	86.5273	75.6364	EEF1D	90	162	SL	90;162	2	90;162	2	single exon skipping	chr8:143581329-143586728	0;72	EEF1D;EF-1D;EF1D;FP1047	eukaryotic translation elongation factor 1 delta	NM_001130056;NM_001317743;NM_001330646	NM_001130053;NM_001130055;NM_001130057;NM_001195203;NM_001289950;NM_001960;NM_032378
EHMT2~1	0.0269826	0.870997	-13.0571	13.0571	OK	44.6026	0.927334	2	21.95	17.735	39.685	57.6597	0.328581	2	18.4	25.065	43.465	57.9883	45.53	57.3311	43.6753	EHMT2	90	192	SL	90;192	2	90;192	2	single exon skipping	chr6:31888748-31889227	0;102	BAT8;C6orf30;EHMT2;G9A;GAT8;KMT1C;NG36	euchromatic histone lysine methyltransferase 2	NM_001289413;NM_025256	NM_001318833;NM_001363689;NM_006709
EIF4E2~2	0.0304061	0.870997	-16.1388	16.1388	OK	76.5174	0.614427	2	21.64	70.475	92.115	92.6562	1.44832	2	7.66	97.235	104.895	91.2079	77.1318	94.1046	75.903	EIF4E2	90	225	SL	90;225	2	90;225	2	single exon skipping	chr2:232556531-232564246	0;135	4E-LP;4EHP;EIF4E2;EIF4EL3;IF4e;h4EHP	eukaryotic translation initiation factor 4E family member 2	NM_001276337;NM_001330201;NM_001330203	NM_001276336;NM_001282958;NM_001330202;NM_004846
EXOSC2~2	0.0382983	0.870997	-12.5165	12.5165	OK	81.5273	0.7697	2	5.145	22.77	27.915	94.0438	0.05115	2	1.5	23.69	25.19	94.0949	82.297	93.9926	80.7576	EXOSC2	90	180	SL	90;180	2	90;180	2	single exon skipping	chr9:130697628-130699328	0;90	EXOSC2;RRP4;Rrp4p;SHRF;hRrp4p;p7	exosome component 2	NM_001282709	NM_001282708;NM_014285;NR_104230
EXOSC3~1	0.0273253	0.870997	-17.3805	17.3805	OK	66.1057	2.10376	2	7.16	13.98	21.14	83.4862	2.03951	2	3.565	18.065	21.63	81.4467	64.0019	85.5257	68.2094	EXOSC3	90	242	SL	90;242	2	90;242	2	single exon skipping	chr9:37780881-37783913	0;152	CGI-102;EXOSC3;PCH1B;RRP40;Rrp40p;bA3J10.7;hRrp-40;p10	exosome component 3	NM_001002269	NM_016042
FAM111A~1b	0.0423867	0.870997	-10.1833	10.1833	OK	5.38789	0.718983	2	33.455	1.925	35.38	15.5712	0.0818755	2	21.65	3.995	25.645	15.6531	6.10687	15.4894	4.6689	FAM111A	90	377	SL	90;131;289;377	4	90;131;289;377	4	multiple exon skipping	chr11:59143305-59145826	0;41;199;287	FAM111A;GCLEB;KCS2	family with sequence similarity 111 member A	NM_001142519;NM_001142520;NM_001312910	NM_001369455
FAM111A~5	0.0137703	0.870997	-26.22	26.22	OK	13.2197	2.26764	2	12.55	1.925	14.475	39.4396	2.06799	2	6.115	3.995	10.11	41.5076	15.4873	37.3717	10.952	FAM111A	90	178	SL	90;178	2	90;178	2	single exon skipping	chr11:59143696-59145826	0;88	FAM111A;GCLEB;KCS2	family with sequence similarity 111 member A	NM_001312909;NM_001369456	NM_001369455
FAM214B~2	0.027703	0.870997	13.0919	13.0919	OK	72.2663	0.613442	2	3.17	8.245	11.415	59.1744	0.0727405	2	5.085	7.37	12.455	59.1017	72.8798	59.2471	71.6529	FAM214B	90	649	SL	90;649	2	90;649	2	intron retention	chr9:35107569-35108127	0;559	FAM214B;KIAA1539	family with sequence similarity 214 member B	NR_134455	NM_001317991;NM_025182
FDPS~2	0.015324	0.870997	-12.3917	12.3917	OK	29.4479	1.08971	2	5.63	2.37	8	41.8397	0.794892	2	9.975	7.135	17.11	42.6346	30.5376	41.0448	28.3582	FDPS	90	201	SL	90;201	2	90;201	2	alternative 5-prime	chr1:155308966-155309788	0;111	FDPS;FPPS;FPS;POROK9	farnesyl diphosphate synthase	NM_002004	NM_001135821
FLNA~1	0.0167801	0.870997	17.3759	17.3759	OK	70.9871	0.0733875	2	263.26	643.945	907.205	53.6112	0.517818	2	266.735	307.635	574.37	54.129	71.0604	53.0934	70.9137	FLNA	90	114	SL	90;114	2	90;114	2	single exon skipping	chrX:154355073-154357433	0;24	ABP-280;ABPX;CSBS;CVD1;FGS2;FLN;FLN-A;FLN1;FLNA;FMD;MNS;NHBP;OPD;OPD1;OPD2;XLVD;XMVD	filamin A	NM_001456	NM_001110556
FYN~1a	0.00780826	0.870997	-13.3821	13.3821	OK	70.8871	0.829041	2	15.235	37.215	52.45	84.2691	0.850935	2	9.81	52.3	62.11	83.4182	71.7161	85.1201	70.058	FYN	90	246	S	90;246;255	3	90	1	single exon skipping	chr6:111696457-111702884	0;156;165	FYN;SLK;SYN;p59-FYN	FYN proto-oncogene, Src family tyrosine kinase	NM_153048	NM_153047
GAPDH~1	0.042923	0.870997	32.5545	32.5545	OK	86.1213	3.52579	2	3.325	20.945	24.27	53.5667	1.34541	2	11.56	13.34	24.9	52.2213	82.5955	54.9121	89.6471	GAPDH	90	238	SL	90;238	2	90;238	2	intron retention	chr12:6534662-6534809	0;148	G3PD;GAPD;GAPDH;HEL-S-162eP	glyceraldehyde-3-phosphate dehydrogenase	NM_001289745	NM_001289746
GPR132~3	0.0262676	0.870997	15.9591	15.9591	OK	59.0669	0.536721	2	21.43	30.86	52.29	43.1078	1.27523	2	19.49	14.77	34.26	44.383	59.6036	41.8326	58.5302	GPR132	90	870	S	90;870	2	90	1	single exon skipping	chr14:105052103-105057166	0;780	G2A;GPR132	G protein-coupled receptor 132	NM_001278695	NM_001278694;NM_013345
GRK6~2	0.0438752	0.870997	-15.1161	15.1161	OK	59.3404	0.202486	2	64.11	93.575	157.685	74.4565	1.17997	2	28.685	83.65	112.335	73.2766	59.1379	75.6365	59.5429	GRK6	90	92		90;92	2		0	single exon skipping	chr5:177441054-177441736	0;2	GPRK6;GRK6	G protein-coupled receptor kinase 6	NM_001004106;NM_001364164	NM_002082
HMGA1~2c	0.0329837	0.870997	-16.927	16.927	OK	6.3364	0.890282	2	15.67	1.055	16.725	23.2634	1.81014	2	13.175	3.99	17.165	25.0736	7.22668	21.4533	5.44612	HMGA1	92	204		90;92;204;206;226;446	6	446	1	exon skipping and alternative 3-prime or 5-prime	chr6:34236962-34240736	0;2;114;116;136;356	HMG-R;HMGA1;HMGA1A;HMGIY	high mobility group AT-hook 1	NM_001319078;NM_145903	NM_001319077;NM_001319079
HMGCR~1	0.0443609	0.870997	-21.6301	21.6301	OK	35.848	2.78369	2	20.075	11.12	31.195	57.4781	1.32471	2	15.85	21.5	37.35	58.8028	33.0643	56.1534	38.6317	HMGCR	90	249	SL	90;249	2	90;249	2	single exon skipping	chr5:75354698-75355364	0;159	HMGCR;LDLCQ3	3-hydroxy-3-methylglutaryl-CoA reductase	NM_001130996	NM_000859;NM_001364187
HNRNPH3~3b	0.0197854	0.870997	-35.0543	35.0543	OK	26.1013	3.45813	2	26.565	9.45	36.015	61.1555	3.60279	2	8.785	13.72	22.505	57.5527	29.5594	64.7583	22.6431	HNRNPH3	90	275	S	90;230;257;275;369;396;414	7	90;230	2	single exon skipping	chr10:68337334-68339139	0;140;167;185;279;306;324	2H9;HNRNPH3;HNRPH3	heterogeneous nuclear ribonucleoprotein H3	NM_001322444	NM_001322445;NM_001322446;NM_001322447;NM_001322448;NM_001322449
HNRNPH3~3c	0.0393879	0.870997	-18.1229	18.1229	OK	39.1305	1.8057	2	26.565	17.125	43.69	57.2534	2.6505	2	8.785	11.66	20.445	54.6029	37.3248	59.9039	40.9362	HNRNPH3	90	230	SL	90;230;257;275;369;396;414	7	90;230	2	single exon skipping	chr10:68337334-68339139	0;140;167;185;279;306;324	2H9;HNRNPH3;HNRPH3	heterogeneous nuclear ribonucleoprotein H3	NM_001322444	NM_001322451;NM_001322452;NM_001322453
HYI~1	0.0262076	0.870997	-16.3169	16.3169	OK	7.96887	0.951322	2	6.62	0.565	7.185	24.2858	1.67332	2	14.965	4.88	19.845	22.6124	8.92019	25.9591	7.01754	HYI	90	165	SL	90;165	2	90;165	2	exon skipping and alternative 3-prime or 5-prime	chr1:43452320-43453412	27;102	HT036;HYI	hydroxypyruvate isomerase (putative)	NM_001190880;NM_031207	NM_001243526;NM_001330526
IFFO1~2b	0.0311851	0.870997	12.0769	12.0769	OK	85.5564	0.803219	2	3.81	22.38	26.19	73.4795	0.211731	2	5.66	15.69	21.35	73.6913	84.7532	73.2678	86.3596	IFFO1	90	123	L	90;96;99;123	4	123	1	exon skipping and alternative 3-prime or 5-prime	chr12:6548826-6549755	0;6;9;33	HOM-TES-103;IFFO;IFFO1	intermediate filament family orphan 1	NM_001330324;NR_036467	NM_001193457
IFNAR2~1	0.0250827	0.870997	10.139	10.139	OK	29.1184	1.11125	2	28.16	11.58	39.74	18.9794	1.18889	2	27.605	6.455	34.06	20.1683	28.0072	17.7905	30.2297	IFNAR2	90	136	SL	90;136	2	90;136	2	alternative 3-prime	chr21:33230217-33241885	0;46	IFN-R;IFN-alpha-REC;IFNABR;IFNAR2;IFNARB;IMD45	interferon alpha and beta receptor subunit 2	NM_001289126;NM_207584;NM_207585	NM_000874;NM_001289125;NM_001289128
IKZF1~1a	0.037287	0.870997	-10.8281	10.8281	OK	87.3655	0.402779	2	2.805	19.43	22.235	98.1935	1.05216	2	0.345	18.555	18.9	97.1414	87.7682	99.2457	86.9627	IKZF1	216	519	SL	90;216;258;384;519;645	6	90;216;258;384;519;645	6	mutually exclusive exon skipping	chr7:50327758-50391728	0;126;168;294;429;555	CVID13;Hs.54452;IK1;IKAROS;IKZF1;LYF1;LyF-1;PPP1R92;PRO0758;ZNFN1A1	IKAROS family zinc finger 1	NM_001291841;NM_001291842	NM_001220765;NM_001291837
IL18BP~2	0.0454065	0.870997	10.7271	10.7271	OK	98.8107	1.1893	2	0.12	9.48	9.6	88.0836	1.71616	2	1.34	9.81	11.15	89.7998	100	86.3675	97.6214	IL18BP	90	354	SL	90;354	2	90;354	2	intron retention	chr11:71999663-71999926	0;264	FVH;IL18BP;IL18BPa	interleukin 18 binding protein	NM_001145057	NM_005699;NM_173042
IMP4~11b	0.0275669	0.870997	19.4881	19.4881	OK	40.9009	2.41708	2	20.295	13.89	34.185	21.4128	2.20231	2	25.06	6.82	31.88	23.6151	38.4838	19.2104	43.318	IMP4	90	240	SL	90;117;240	3	90;117;240	3	intron retention	chr2:130342936-130343085	0;27;150	BXDC4;IMP4	IMP U3 small nucleolar ribonucleoprotein 4	NM_001320304;NM_001320305;NM_001320306;NM_001371725;NM_001371726;NM_001371728;NM_001371732;NM_001371734;NM_033416	NM_001320309
IP6K1~1	0.0316445	0.870997	-17.7803	17.7803	OK	61.6443	0.248628	2	6.075	9.765	15.84	79.4246	1.11136	2	2.91	11.235	14.145	80.536	61.3956	78.3133	61.8929	IP6K1	90	441	SL	90;441	2	90;441	2	single exon skipping	chr3:49738423-49786353	0;351	IHPK1;IP6K1;PiUS	inositol hexakisphosphate kinase 1	NM_001006115	NM_153273
IRF1~3	0.00160168	0.870997	-12.7003	12.7003	OK	85.7517	0.366973	2	56.895	342.12	399.015	98.452	0.32542	2	5.065	324.965	330.03	98.1266	86.1186	98.7774	85.3847	IRF1	90	213	SL	90;213	2	90;213	2	single exon skipping	chr5:132485717-132486556	0;123	IRF-1;IRF1;MAR	interferon regulatory factor 1	NM_001354924	NM_002198
KAT5~1	0.0120227	0.870997	18.5836	18.5836	OK	49.3126	1.50038	2	34.575	33.515	68.09	30.729	1.35969	2	43.335	19.2	62.535	29.3693	47.8122	32.0887	50.813	KAT5	90	189	SL	90;189	2	90;189	2	intron retention	chr11:65712280-65712378	0;99	ESA1;HTATIP;HTATIP1;KAT5;PLIP;TIP;TIP60;ZC2HC5;cPLA2	lysine acetyltransferase 5	NM_006388;NM_182709	NM_001206833;NM_182710
KAT5~2	0.00564132	0.870997	-15.0652	15.0652	OK	15.4109	0.442753	2	57.615	10.475	68.09	30.4761	0.683197	2	43.485	19.05	62.535	29.7929	14.9682	31.1593	15.8537	KAT5	90	246	SL	90;246	2	90;246	2	single exon skipping	chr11:65713059-65713592	0;156	ESA1;HTATIP;HTATIP1;KAT5;PLIP;TIP;TIP60;ZC2HC5;cPLA2	lysine acetyltransferase 5	NM_001206833;NM_182709	NM_006388;NM_182710
KIAA0895L~5	0.0446251	0.870997	15.0657	15.0657	OK	99.8126	0.187354	2	0.04	18.82	18.86	84.747	1.17627	2	7.8	43.445	51.245	85.9233	99.6253	83.5707	100	KIAA0895L	90	506	SL	90;506	2	90;506	2	intron retention	chr16:67183456-67183871	0;416	-;KIAA0895L	KIAA0895 like	NM_001369685;NM_001369686	NM_001040715;NM_001369680;NM_001369681;NM_001369682;NM_001369684;NM_001369687
KMT5B~1b	0.0357042	0.870997	-15.6866	15.6866	OK	81.2248	0.92696	2	4.455	19.285	23.74	96.9114	0.0960973	2	0.71	22.31	23.02	97.0075	82.1518	96.8153	80.2979	KMT5B	90	257	SL	90;204;257;302	4	90;204;257;302	4	single exon skipping	chr11:68171252-68173803	0;114;167;212	CGI-85;CGI85;KMT5B;MRD51;SUV420H1	lysine methyltransferase 5B	NR_161379	NM_001300907;NM_001300909;NM_001363566;NM_001369424;NM_001369425;NM_001369426;NM_001369427;NM_001369428;NM_001369429;NM_001369430;NM_001369431;NM_001369432;NM_001369433;NM_016028;NM_017635
KTN1~3	0.0386225	0.870997	-14.7505	14.7505	OK	50.2112	0.31658	2	39.62	40.01	79.63	64.9617	1.18999	2	26.665	49.255	75.92	63.7717	50.5277	66.1517	49.8946	KTN1	90	177	SL	90;177	2	90;177	2	single exon skipping	chr14:55661613-55667240	0;87	CG1;KNT;KTN1;MU-RMS-40.19	kinectin 1	NM_004986	NM_001079521;NM_001079522;NM_001271014;NR_073128;NR_073129
LANCL1~2	0.0209858	0.870997	-12.1835	12.1835	OK	36.452	1.23185	2	10.235	5.875	16.11	48.6354	0.836295	2	8.275	7.835	16.11	47.7991	37.6838	49.4717	35.2201	LANCL1	90	192	SL	90;192	2	90;192	2	alternative 5-prime	chr2:210476413-210476721	0;102	GPR69A;LANCL1;p40	LanC like 1	NM_001136575	NM_006055
LDLR~3	0.0341579	0.870997	-18.4382	18.4382	OK	73.3388	2.0537	2	29.355	80.3	109.655	91.777	1.03235	2	10.485	116.125	126.61	92.8093	75.3925	90.7446	71.2851	LDLR	90	243	SL	90;243	2	90;243	2	single exon skipping	chr19:11120234-11123173	0;153	FH;FHC;FHCL1;LDLCQ2;LDLR	low density lipoprotein receptor	NM_001195803	NM_000527;NM_001195798;NM_001195799;NM_001195800
LDLR~6	0.0476569	0.870997	-18.7574	18.7574	OK	72.9344	2.36289	2	29.355	78.7	108.055	91.6918	1.005	2	10.485	114.79	125.275	92.6968	75.2973	90.6868	70.5715	LDLR	90	471	SL	90;471	2	90;471	2	single exon skipping	chr19:11102787-11106564	0;381	FH;FHC;FHCL1;LDLCQ2;LDLR	low density lipoprotein receptor	NM_001195803	NM_000527;NM_001195798
LINC01578~1	0.0168248	0.870997	-19.1192	19.1192	OK	34.6022	1.4181	2	63.75	33.96	97.71	53.7214	1.81734	2	30.295	34.945	65.24	55.5388	36.0203	51.9041	33.1841	LINC01578	90	284	SL	90;284	2	90;284	2	single exon skipping	chr15:92883187-92885514	0;194	CHASERR;LINC01578	CHD2 adjacent suppressive regulatory RNA	NR_037600	NR_037601
LOC93622~1	0.0413925	0.870997	13.6495	13.6495	OK	64.3435	2.1213	2	15.085	27.535	42.62	50.694	1.8384	2	14.385	14.6	28.985	48.8556	66.4648	52.5324	62.2222	LOC93622	90	159	SL	90;159	2	90;159	2	alternative 5-prime	chr4:6674638-6674992	0;69	-;LOC93622	Morf4 family associated protein 1 like 1 pseudogene	NR_158178	NR_015433
MAPKAPK2~1	0.0218948	0.870997	-11.4784	11.4784	OK	13.8042	0.384669	2	78.82	12.61	91.43	25.2826	0.8528	2	55.325	18.715	74.04	26.1354	14.1889	24.4298	13.4195	MAPKAPK2	90	627	SL	90;627	2	90;627	2	alternative 3-prime	chr1:206731920-206732574	0;537	MAPKAP-K2;MAPKAPK2;MK-2;MK2	MAPK activated protein kinase 2	NM_032960	NM_004759
MED30~1	0.00573653	0.870997	-11.1192	11.1192	OK	73.5311	0.551488	2	10.05	27.945	37.995	84.6503	0.615396	2	7.075	39.315	46.39	85.2657	74.0826	84.0349	72.9796	MED30	90	195	SL	90;195	2	90;195	2	single exon skipping	chr8:117528810-117539882	0;105	MED30;MED30S;THRAP6;TRAP25	mediator complex subunit 30	NM_001282986	NM_080651
METTL23~5c	0.0240741	0.870997	-12.4353	12.4353	OK	64.3071	1.09121	2	6.75	12.185	18.935	76.7424	1.42833	2	3.755	12.405	16.16	75.3141	65.3983	78.1707	63.2159	METTL23	145	374	S	128;145;249;339;374;518	6	128;145;249;518	4	exon skipping and alternative 3-prime or 5-prime	chr17:76726880-76732977	88;105;209;299;334;478	C17orf95;METTL23;MRT44	methyltransferase like 23	NM_001206984	NM_001206986
METTL26~2h	0.0275674	0.870997	-13.3885	13.3885	OK	65.6989	1.35465	2	7.17	13.79	20.96	79.0874	0.725517	2	5.43	20.525	25.955	78.3619	64.3443	79.8129	67.0536	METTL26	150	321		90;150;158;218;253;313;321;325;381;488	10	90;218;253;381;488	5	mutually exclusive exon skipping	chr16:634798-636093	0;60;68;128;163;223;231;235;291;398	C16orf13;JFP2;METTL26	methyltransferase like 26	NM_001040162	NM_001288710
MGAT1~5b	0.00429041	0.870997	15.4153	15.4153	OK	65.9152	0.254356	2	5	9.655	14.655	50.4998	0.0912925	2	8.96	9.145	18.105	50.5911	65.6608	50.4085	66.1695	MGAT1	90	360	S	90;360;388	3	90	1	alternative 5-prime	chr5:180809077-180809633	0;270;298	GLCNAC-TI;GLCT1;GLYT1;GNT-1;GNT-I;GnTI;MGAT;MGAT1	alpha-1,3-mannosyl-glycoprotein 2-beta-N-acetylglucosaminyltransferase	NM_001114618;NM_001364388;NR_157151	NM_001364377;NM_001364386;NR_157152;NR_157153
MIER2~1	0.0338183	0.870997	-16.1435	16.1435	OK	74.9831	2.22508	2	3.055	9.195	12.25	91.1266	1.6569	2	1.29	13.555	14.845	92.7835	77.2082	89.4697	72.758	MIER2	90	181	SL	90;181	2	90;181	2	single exon skipping	chr19:334543-344773	0;91	KIAA1193;MIER2;Mi-er2	MIER family member 2	NM_001346105	NM_017550
MIGA2~2a	0.0100957	0.870997	-13.4183	13.4183	OK	37.6295	0.895472	2	16.545	9.95	26.495	51.0478	0.990829	2	13.28	13.865	27.145	52.0386	36.734	50.057	38.5249	MIGA2	90	733	S	90;657;733	3	90;657	2	alternative 5-prime	chr9:129068333-129069075	0;567;643	C9orf54;FAM73B;MIGA2	mitoguardin 2	NM_001329990;NM_032809;NR_138422	NR_138421;NR_138423;NR_138424
MRPL49~2	0.0112658	0.870997	-18.0031	18.0031	OK	74.1936	1.16018	2	9.435	27.225	36.66	92.1966	0.70858	2	2.53	29.915	32.445	92.9052	73.0334	91.488	75.3537	MRPL49	90	241	SL	90;241	2	90;241	2	single exon skipping	chr11:65122425-65125487	0;151	C11orf4;L49mt;MRP-L49;MRPL49;NOF;NOF1	mitochondrial ribosomal protein L49	NR_037568	NM_004927
MTMR14~1b	0.00788431	0.870997	-13.9078	13.9078	OK	47.0069	0.904359	2	27.17	24.08	51.25	60.9147	0.775762	2	14.44	22.495	36.935	60.1389	47.9113	61.6905	46.1025	MTMR14	90	426	SL	90;270;426	3	90;270;426	3	multiple exon skipping	chr3:9689083-9701789	0;180;336	C3orf29;MTMR14	myotubularin related protein 14	NM_022485	NM_001077525
MYD88~1a	0.030782	0.870997	-10.2336	10.2336	OK	87.4625	0.602799	2	8.845	61.5	70.345	97.6961	1.11897	2	1.26	55.14	56.4	96.5772	88.0653	98.8151	86.8597	MYD88	90	406	S	90;225;252;271;387;406;430	7	90;225	2	multiple exon skipping	chr3:38139029-38140756	0;135;162;181;297;316;340	IMD68;MYD88;MYD88D	MYD88 innate immune signal transduction adaptor	NM_001172566	NM_002468
NAA60~1a	0.0231306	0.870997	13.5793	13.5793	OK	44.7481	0.49487	2	19.775	16.045	35.82	31.1688	0.0104624	2	21.355	9.67	31.025	31.1583	45.243	31.1792	44.2532	NAA60	90	495	SL	90;112;495	3	90;112;495	3	intron retention	chr16:3485062-3485466	0;22;405	HAT4;NAA60;NAT15;NatF;hNaa60	N-alpha-acetyltransferase 60, NatF catalytic subunit	NM_001083600;NM_001083601;NM_001317093;NM_001317098	NM_001317094
NAP1L4~4	0.0105333	0.870997	27.5	27.5	OK	69.3983	0.956503	2	53.915	121.985	175.9	41.8983	0.35269	2	104.51	75.34	179.85	42.251	70.3548	41.5457	68.4418	NAP1L4	90	128	SL	90;128	2	90;128	2	single exon skipping	chr11:2945647-2951258	0;38	NAP1L4;NAP1L4b;NAP2;NAP2L;hNAP2	nucleosome assembly protein 1 like 4	NM_001369380;NM_001369381;NM_001369382;NM_001369383;NM_001369384;NM_001369385;NM_001369386;NM_001369388	NM_001369375;NM_001369376;NM_001369377;NM_001369378;NM_001369379;NM_005969
NCKIPSD~1	0.00784945	0.870997	-10.71	10.71	OK	38.5594	0.339854	2	7.89	4.94	12.83	49.2694	0.14063	2	17.41	16.905	34.315	49.1287	38.2195	49.41	38.8993	NCKIPSD	90	111	SL	90;111	2	90;111	2	alternative 3-prime	chr3:48682136-48682347	0;21	AF3P21;DIP;DIP1;NCKIPSD;ORF1;SPIN90;VIP54;WASLBP;WISH	NCK interacting protein with SH3 domain	NM_184231	NM_016453
NLRP1~2	0.0162348	0.870997	-14.0364	14.0364	OK	27.8829	1.10777	2	108.745	41.98	150.725	41.9193	1.32656	2	79.79	57.565	137.355	40.5927	26.7751	43.2458	28.9907	NLRP1	90	102	SL	90;102	2	90;102	2	alternative 5-prime	chr17:5532985-5533303	0;12	AIADK;CARD7;CIDED;CLR17.1;DEFCAP;DEFCAP-L/S;JRRP;MSPC;NAC;NALP1;NLRP1;PP1044;SLEV1;VAMAS1	NLR family pyrin domain containing 1	NM_014922;NM_033004;NM_033006;NM_033007	NM_001033053
NR1H2~1	0.0095273	0.870997	-21.4408	21.4408	OK	50.3369	0.47327	2	47.275	47.915	95.19	71.7777	0.966584	2	27.16	68.895	96.055	70.8111	49.8636	72.7443	50.8102	NR1H2	90	381	SL	90;381	2	90;381	2	single exon skipping	chr19:50377871-50378521	0;291	LXR-b;LXRB;NER;NER-I;NR1H2;RIP15;UNR	nuclear receptor subfamily 1 group H member 2	NM_001256647	NM_007121
NUDT1~1	0.0265443	0.870997	-11.0823	11.0823	OK	8.55898	1.25372	2	23.51	2.185	25.695	19.6412	0.814182	2	22.485	5.475	27.96	20.4554	7.30526	18.8271	9.8127	NUDT1	90	163	SL	90;163	2	90;163	2	alternative 5-prime	chr7:2242976-2244562	0;73	MTH1;NUDT1	nudix hydrolase 1	NM_001367553;NM_001367554;NM_198948;NM_198950;NM_198953	NM_198949;NM_198952;NM_198954
NUP54~3	0.0424788	0.870997	-14.4122	14.4122	OK	76.8537	2.2796	2	5.2	17.155	22.355	91.2659	1.9042	2	2.345	23.865	26.21	89.3617	79.1333	93.1701	74.5741	NUP54	90	317	SL	90;317	2	90;317	2	single exon skipping	chr4:76134363-76144148	0;227	-;NUP54	nucleoporin 54	NR_103780;NR_103781	NM_017426
ODF2~1a	0.0103458	0.870997	-13.4608	13.4608	OK	73.5688	0.873088	2	5.56	15.505	21.065	87.0296	1.0081	2	2.25	15.07	17.32	86.0215	72.6957	88.0377	74.4419	ODF2	90	261	SL	90;147;261;318	4	90;147;261;318	4	single exon skipping	chr9:128461011-128471307	0;57;171;228	CT134;ODF2;ODF2/1;ODF2/2;ODF84	outer dense fiber of sperm tails 2	NM_001242354;NM_001351588	NM_001351583;NM_001351586;NM_002540;NM_153435;NM_153437;NM_153439;NM_153440
ODF2~1b	0.0162668	0.870997	-11.6371	11.6371	OK	78.1352	0.670992	2	5.56	19.9	25.46	89.7723	1.00465	2	2.25	19.75	22	88.7676	77.4642	90.7769	78.8062	ODF2	90	318	SL	90;147;261;318	4	90;147;261;318	4	exon skipping and alternative 3-prime or 5-prime	chr9:128461011-128471307	0;57;171;228	CT134;ODF2;ODF2/1;ODF2/2;ODF84	outer dense fiber of sperm tails 2	NM_001242354;NM_001351588	NM_001242352;NM_001242353;NM_001351577;NM_001351578;NM_001351579;NM_001351580;NM_001351581;NM_001351582;NM_001351584;NM_001351585;NM_153432;NM_153433;NM_153436
OXLD1~6f	0.027903	0.870997	-10.2107	10.2107	OK	45.1254	0.7988	2	32.54	26.98	59.52	55.3362	1.20404	2	24.56	30.715	55.275	56.5402	45.9242	54.1321	44.3266	OXLD1	90	1023	S	90;331;444;453;458;462;610;1023	8	90;331;610	3	intron retention	chr17:81665585-81666517	0;241;354;363;368;372;520;933	C17orf90;OXLD1	oxidoreductase like domain containing 1	NM_001039842	NM_001304999
PABPC4~1	0.0124247	0.870997	-24.5311	24.5311	OK	42.4223	1.97455	2	25.65	18.815	44.465	66.9534	1.52848	2	14.74	30.035	44.775	65.4249	44.3969	68.4818	40.4478	PABPC4	90	129	SL	90;129	2	90;129	2	exon skipping and alternative 3-prime or 5-prime	chr1:39563742-39564470	48;87	APP-1;APP1;PABP4;PABPC4;iPABP	poly(A) binding protein cytoplasmic 4	NM_001135654	NM_003819
PABPC4~2	0.021313	0.870997	-20.3705	20.3705	OK	55.6991	1.91787	2	25.65	32.135	57.785	76.0696	1.15577	2	14.74	46.89	61.63	77.2253	57.617	74.9138	53.7812	PABPC4	90	177	SL	90;177	2	90;177	2	single exon skipping	chr1:39563742-39564422	0;87	APP-1;APP1;PABP4;PABPC4;iPABP	poly(A) binding protein cytoplasmic 4	NM_001135654	NM_001135653
PARP6~9b	0.0342807	0.870997	-24.7192	24.7192	OK	49.736	3.0613	2	17.255	17.145	34.4	74.4552	1.7837	2	6.59	19.065	25.655	72.6715	52.7973	76.2389	46.6747	PARP6	90	200	S	90;200;203	3	90	1	single exon skipping	chr15:72250093-72251206	0;110;113	ARTD17;PARP-6-B1;PARP-6-C;PARP6;pART17	poly(ADP-ribose) polymerase family member 6	NR_136605;NR_136609	NM_001323519;NM_001323521;NM_001323522;NM_001323523;NM_001323524;NM_001323526;NM_001323532;NM_020214;NR_136594;NR_136596;NR_136603;NR_136604;NR_136606;NR_136607;NR_136608;NR_136611
PIGO~2	0.0157487	0.870997	12.7986	12.7986	OK	64.3742	0.20497	2	5.595	10.105	15.7	51.5755	0.58418	2	7.61	8.1	15.71	50.9913	64.1692	52.1597	64.5791	PIGO	90	1341	S	90;1341	2	90	1	intron retention	chr9:35091292-35092542	0;1251	HPMRS2;PIGO	phosphatidylinositol glycan anchor biosynthesis class O	NM_001201484;NM_152850	NM_032634
PIGO~3	0.0295924	0.870997	12.4473	12.4473	OK	64.7548	0.00127633	2	5.5	10.105	15.605	52.3075	0.579028	2	7.39	8.1	15.49	51.7285	64.7561	52.8865	64.7535	PIGO	90	496	SL	90;496	2	90;496	2	alternative 5-prime	chr9:35095567-35096560	0;406	HPMRS2;PIGO	phosphatidylinositol glycan anchor biosynthesis class O	NM_152850	NM_032634
PIGW~1a	0.049285	0.870997	-15.957	15.957	OK	76.048	0.442625	2	2.74	8.705	11.445	92.005	1.61643	2	0.78	8.97	9.75	90.3885	75.6054	93.6214	76.4906	PIGW	90	628	S	90;628;637	3	90	1	alternative 5-prime	chr17:36535055-36537093	0;538;547	Gwt1;HPMRS5;PIGW	phosphatidylinositol glycan anchor biosynthesis class W	NM_001346755	NM_001346754
PIK3IP1~1	0.0136836	0.870997	-11.9921	11.9921	OK	78.3425	0.934422	2	56.39	205.315	261.705	90.3346	0.622289	2	13.045	120.66	133.705	89.7123	79.2769	90.9569	77.408	PIK3IP1	90	169	SL	90;169	2	90;169	2	single exon skipping	chr22:31283289-31289498	0;79	HGFL;PIK3IP1;TrIP;hHGFL(S)	phosphoinositide-3-kinase interacting protein 1	NM_001135911	NM_052880
PLEKHB2~1b	0.0328457	0.870997	12.0721	12.0721	OK	62.8017	0.628073	2	4.45	7.475	11.925	50.7296	0.0241873	2	5.91	6.085	11.995	50.7538	63.4298	50.7054	62.1736	PLEKHB2	90	117		90;93;114;117	4		0	alternative 5-prime and 3-prime	chr2:131132992-131140169	0;3;24;27	EVT2;PLEKHB2	pleckstrin homology domain containing B2	NM_001267063;NM_001309451;NM_017958	NM_001267065
POFUT2~3a	0.0403788	0.870997	-18.6912	18.6912	OK	27.0962	2.26821	2	10.4	3.81	14.21	45.7875	1.09219	2	7.25	6.125	13.375	46.8796	29.3644	44.6953	24.828	POFUT2	90	296	SL	90;296;2044	3	90;296	2	single exon skipping	chr21:45265636-45267589	0;206;1954	C21orf80;FUT13;POFUT2	protein O-fucosyltransferase 2	NM_133635	NR_004858
PORCN~2b	0.0497894	0.870997	15.2171	15.2171	OK	46.5134	0.835945	2	7.835	6.8	14.635	31.2963	1.97512	2	14.52	6.625	21.145	29.3211	45.6774	33.2714	47.3493	PORCN	90	108	S	90;105;108;123	4	90;123	2	single exon skipping	chrX:48512720-48514239	0;15;18;33	DHOF;FODH;MG61;PORC;PORCN;PPN	porcupine O-acyltransferase	NM_001282167;NM_022825	NM_203473
PQBP1~3	0.00111515	0.870997	-11.3188	11.3188	OK	23.3917	0.269131	2	22.62	6.91	29.53	34.7106	0.265589	2	15.06	8.015	23.075	34.9762	23.6609	34.445	23.1226	PQBP1	90	372	SL	90;372	2	90;372	2	exon skipping and alternative 3-prime or 5-prime	chrX:48902043-48902734	3;285	MRX2;MRX55;MRXS3;MRXS8;NPW38;PQBP1;RENS1;SHS	polyglutamine binding protein 1	NM_144495	NM_001167989
PREB~3	0.0133617	0.870997	-15.5	15.5	OK	74.373	1.16822	2	12.495	36.09	48.585	89.873	1.32494	2	5.13	45.055	50.185	91.1979	75.5412	88.5481	73.2047	PREB	90	250	SL	90;250	2	90;250	2	single exon skipping	chr2:27131509-27132009	0;160	PREB;SEC12	prolactin regulatory element binding	NM_001330486;NM_001330487	NM_001330484;NM_001330485;NM_013388;NR_138479
PRKD2~2b	0.0211197	0.870997	11.6213	11.6213	OK	49.7863	1.06071	2	19.21	19	38.21	38.1649	1.2626	2	24.15	14.9	39.05	39.4275	50.847	36.9023	48.7256	PRKD2	90	226	SL	90;226;505	3	90;226;505	3	alternative 5-prime	chr19:46716536-46716950	0;136;415	HSPC187;PKD2;PRKD2;nPKC-D2	protein kinase D2	NM_001079881	NM_001079880
PRPF4B~5b	0.0137109	0.870997	-22.3878	22.3878	OK	45.9504	1.90858	2	24.51	20.78	45.29	68.3381	1.49619	2	10.5	22.61	33.11	69.8343	47.8589	66.842	44.0418	PRPF4B	90	223	SL	90;223;1058	3	90;223	2	single exon skipping	chr6:4060687-4061654	0;133;968	PR4H;PRP4;PRP4H;PRP4K;PRPF4B;dJ1013A10.1	pre-mRNA processing factor 4B	NR_146784	NR_146783;NR_146785
PSMA4~3a	0.0481425	0.870997	-11.7697	11.7697	OK	8.37232	1.02003	2	62.14	5.685	67.825	20.142	0.187884	2	36.77	9.28	46.05	20.3299	9.39235	19.9541	7.35228	PSMA4	90	160	SL	90;160;253	3	90;160;253	3	single exon skipping	chr15:78542220-78544189	0;70;163	HC9;HsT17706;PSC9;PSMA4	proteasome 20S subunit alpha 4	NM_001102668	NM_001330675
PSMA4~3b	0.00912199	0.870997	-14.6643	14.6643	OK	63.8492	0.942502	2	62.14	109.86	172	78.5135	1.02571	2	36.77	134.335	171.105	77.4878	64.7917	79.5392	62.9067	PSMA4	90	253	SL	90;160;253	3	90;160;253	3	single exon skipping	chr15:78542220-78544189	0;70;163	HC9;HsT17706;PSC9;PSMA4	proteasome 20S subunit alpha 4	NM_001102668	NM_001102667;NM_001330673;NM_001330676;NM_002789
PTPN2~2	0.0351451	0.870997	14.8449	14.8449	OK	30.0042	1.03737	2	30.595	13.12	43.715	15.1593	0.241462	2	43.18	7.72	50.9	15.4007	28.9668	14.9178	31.0415	PTPN2	90	159	SL	90;159	2	90;159	2	single exon skipping	chr18:12817366-12825809	0;69	PTN2;PTPN2;PTPT;TC-PTP;TCELLPTP;TCPTP	protein tyrosine phosphatase non-receptor type 2	NM_001308287;NM_002828;NM_080422;NM_080423	NM_001207013
RAB11FIP1~1	0.0485386	0.870997	-15.7632	15.7632	OK	20.6598	0.424719	2	48.605	12.62	61.225	36.423	1.568	2	54.025	31.05	85.075	34.855	21.0846	37.991	20.2351	RAB11FIP1	90	1992	S	90;1992	2	90	1	single exon skipping	chr8:37870529-37874514	0;1902	NOEL1A;RAB11FIP1;RCP;rab11-FIP1	RAB11 family interacting protein 1	NM_025151	NM_001002814
RABGGTB~1	0.0320161	0.870997	13.1121	13.1121	OK	69.5622	1.43315	2	9.695	21.985	31.68	56.4501	1.77677	2	15.745	20.495	36.24	58.2269	68.1291	54.6733	70.9954	RABGGTB	90	285	SL	90;285	2	90;285	2	multiple exon skipping	chr1:75790058-75791284	0;195	GGTB;RABGGTB	Rab geranylgeranyltransferase subunit beta	NM_004582	NR_073562
RANGRF~3b	0.011306	0.870997	15.7665	15.7665	OK	84.2402	1.0302	2	2.755	14.72	17.475	68.4737	1.23236	2	4.48	9.695	14.175	67.2414	85.2704	69.7061	83.21	RANGRF	90	488	SL	90;176;400;488	4	90;176;400;488	4	intron retention	chr17:8289415-8289812	0;86;310;398	HSPC165;HSPC236;MOG1;RANGNRF;RANGRF	RAN guanine nucleotide release factor	NM_001330127	NM_001177802
RAP1A~1	0.0488096	0.870997	19.3087	19.3087	OK	37.1065	3.15573	2	25.02	14.61	39.63	17.7977	2.05519	2	35.18	7.535	42.715	19.8529	40.2622	15.7426	33.9508	RAP1A	90	184	SL	90;184	2	90;184	2	single exon skipping	chr1:111619935-111691333	0;94	C21KG;G-22K;KREV-1;KREV1;RAP1;RAP1A;SMGP21	RAP1A, member of RAS oncogene family	NM_002884	NM_001010935
RBBP5~2	0.0105955	0.870997	-13.4904	13.4904	OK	50.2629	0.35443	2	5.735	5.8	11.535	63.7533	0.691173	2	3.165	5.555	8.72	63.0621	50.6173	64.4444	49.9084	RBBP5	90	204	SL	90;204	2	90;204	2	alternative 5-prime	chr1:205088816-205094986	0;114	RBBP5;RBQ3;SWD1	RB binding protein 5, histone lysine methyltransferase complex subunit	NM_001193272	NM_005057
REEP4~1	0.0456597	0.870997	-16.8576	16.8576	OK	77.2945	2.57444	2	9.535	32.69	42.225	94.1522	1.57823	2	2.68	43.215	45.895	92.5739	74.7201	95.7304	79.869	REEP4	90	226	SL	90;226	2	90;226	2	single exon skipping	chr8:22138794-22139415	0;136	C8orf20;PP432;REEP4;Yip2c	receptor accessory protein 4	NM_001316965	NM_025232
RHOH~1h	0.0203902	0.870997	10.7687	10.7687	OK	16.6145	1.06629	2	24.21	4.81	29.02	5.84573	1.13101	2	25.145	1.53	26.675	4.71472	15.5482	6.97674	17.6807	RHOH	144	218	S	90;144;218;242;256;272	6	90;144	2	mutually exclusive exon skipping	chr4:40197301-40242713	0;54;128;152;166;182	ARHH;RHOH;TTF	ras homolog family member H	NM_001278362	NM_001278361
RNF185~1a	0.0173224	0.870997	-13.2973	13.2973	OK	78.095	0.358506	2	5.37	19.15	24.52	91.3923	0.814104	2	1.59	16.86	18.45	90.5782	77.7365	92.2064	78.4535	RNF185	90	314	SL	90;314;412	3	90;314;412	3	single exon skipping	chr22:31160304-31192683	0;224;322	-;RNF185	ring finger protein 185	NR_024212	NM_001135825;NM_152267;NR_024210;NR_024211
RPS24~1b	0.0101743	0.870997	15.731	15.731	OK	61.3827	1.01307	2	1183.77	1881.71	3065.47	45.6516	0.660098	2	1678.53	1409.78	3088.3	44.9916	60.3696	46.3117	62.3957	RPS24	90	112	S	90;112;115;130;133	5	90	1	single exon skipping	chr10:78037305-78040614	0;22;25;40;43	DBA3;RPS24;S24;eS24	ribosomal protein S24	NM_001026	NM_033022
RSRC2~1c	0.048532	0.870997	11.0155	11.0155	OK	67.5195	0.186466	2	8.68	18.045	26.725	56.5041	0.971956	2	11.435	14.805	26.24	55.5321	67.3331	57.4761	67.706	RSRC2	90	190	SL	90;112;168;190	4	90;112;168;190	4	exon skipping and alternative 3-prime or 5-prime	chr12:122519030-122521384	0;22;78;100	-;RSRC2	arginine and serine rich coiled-coil 2	NM_023012	NR_036435
SLC11A2~2	0.0390764	0.870997	13.7833	13.7833	OK	84.1412	1.7209	2	1.895	10.02	11.915	70.3578	0.892176	2	3.21	7.63	10.84	69.4656	85.8621	71.25	82.4203	SLC11A2	90	1670	S	90;1670	2	90	1	intron retention	chr12:50980059-50981638	0;1580	AHMIO1;DCT1;DMT1;NRAMP2;SLC11A2	solute carrier family 11 member 2	NR_033422	NM_001174126;NM_001174127
SLC35C2~3	0.044065	0.870997	11.1213	11.1213	OK	32.7253	0.952787	2	33.385	16.195	49.58	21.604	0.220965	2	33.85	9.335	43.185	21.825	31.7725	21.383	33.6781	SLC35C2	90	222	SL	90;222	2	90;222	2	intron retention	chr20:46358559-46358690	0;132	BA394O2.1;C20orf5;CGI-15;OVCOV1;SLC35C2	solute carrier family 35 member C2	NM_001281458	NM_001281457;NM_001281459;NM_001281460;NM_015945;NM_173073;NM_173179
SLC38A2~1	8.70689e-05	0.870997	-13.5253	13.5253	OK	68.7188	0.0894868	2	23.445	51.48	74.925	82.2441	0.0799862	2	16.53	76.615	93.145	82.3241	68.6293	82.1641	68.8083	SLC38A2	90	206	SL	90;206	2	90;206	2	single exon skipping	chr12:46367341-46370775	0;116	ATA2;PRO1068;SAT2;SLC38A2;SNAT2	solute carrier family 38 member 2	NM_001307936	NM_018976
SMG5~2	0.0285055	0.870997	-13.4406	13.4406	OK	76.7959	0.88349	2	14.735	48.84	63.575	90.2365	1.49517	2	5.775	53.855	59.63	91.7317	77.6794	88.7414	75.9124	SMG5	90	228	SL	90;228	2	90;228	2	single exon skipping	chr1:156266381-156267469	0;138	EST1B;LPTS-RP1;LPTSRP1;SMG-5;SMG5	SMG5 nonsense mediated mRNA decay factor	NM_001323615	NM_001323614;NM_001323616;NM_001323617;NM_015327
SMG7~4	0.0149225	0.870997	19.5545	19.5545	OK	58.0174	1.64263	2	11.495	15.94	27.435	38.463	1.13481	2	17.6	11.005	28.605	37.3282	59.6601	39.5978	56.3748	SMG7	90	228	SL	90;228	2	90;228	2	alternative 5-prime	chr1:183542365-183544352	0;138	C1orf16;EST1C;SGA56M;SMG7	SMG7 nonsense mediated mRNA decay factor	NM_001331007;NM_001350219;NM_001350221;NM_001350222;NM_201568;NM_201569	NM_001174061;NM_001350220;NM_173156
SNHG17~2b	0.016818	0.870997	-12.4766	12.4766	OK	4.65403	1.19703	2	21.185	1.015	22.2	17.1307	1.08755	2	14.79	3.085	17.875	16.0431	3.457	18.2182	5.85106	SNHG17	90	354	S	90;168;208;240;245;282;354;358	8	90;168;208;282	4	multiple exon skipping	chr20:38421099-38426418	0;78;118;150;155;192;264;268	-;SNHG17	small nucleolar RNA host gene 17	NR_152757;NR_152761;NR_152762	NR_152754
SREK1~3	0.0194932	0.870997	-12.8458	12.8458	OK	29.6029	1.03148	2	15.56	6.57	22.13	42.4487	1.3222	2	16.08	11.77	27.85	41.1265	30.6344	43.7709	28.5714	SREK1	90	214	SL	90;214	2	90;214	2	single exon skipping	chr5:66153597-66159218	0;124	SFRS12;SREK1;SRrp508;SRrp86	splicing regulatory glutamic acid and lysine rich protein 1	NM_001077199;NM_001323529;NM_001323533;NM_001323535	NM_001270492;NM_001323527;NM_001323534;NM_139168
SRSF2~2a	0.0188979	0.870997	-13.931	13.931	OK	16.558	1.14627	2	229.86	45.615	275.475	30.489	1.42055	2	185.975	81.925	267.9	31.9095	17.7043	29.0684	15.4117	SRSF2	90	1085	S	90;194;1085	3	90;194	2	intron retention	chr17:76735159-76736153	0;104;995	PR264;SC-35;SC35;SFRS2;SFRS2A;SRSF2;SRp30b	serine and arginine rich splicing factor 2	NM_001195427	NM_003016
SRSF3~1	0.0292669	0.870997	-23.5573	23.5573	OK	10.672	1.74834	2	156.65	18.69	175.34	34.2293	2.77573	2	93.825	48.81	142.635	37.005	12.4203	31.4535	8.92362	SRSF3	90	546	SL	90;546	2	90;546	2	single exon skipping	chr6:36598984-36601151	0;456	SFRS3;SRSF3;SRp20	serine and arginine rich splicing factor 3	NM_003017	NR_036610
ST3GAL1~1	0.0255768	0.870997	13.805	13.805	OK	56.8239	0.317154	2	29.435	38.815	68.25	43.0189	0.919775	2	39.44	29.65	69.09	42.0991	57.141	43.9387	56.5067	ST3GAL1	90	293	SL	90;293	2	90;293	2	intron retention	chr8:133476075-133476277	0;203	Gal-NAc6S;SIAT4A;SIATFL;ST3GAL1;ST3GalA;ST3GalA.1;ST3GalIA;ST3GalIA,1;ST3O	ST3 beta-galactoside alpha-2,3-sialyltransferase 1	NM_173344	NM_003033
STX16~1a	0.0198187	0.870997	11.9975	11.9975	OK	40.0365	1.1437	2	67.33	45.21	112.54	28.039	0.745312	2	91.06	35.58	126.64	28.7843	41.1802	27.2937	38.8928	STX16	90	102	SL	90;102;141;153	4	90;102	2	single exon skipping	chr20:58652088-58667489	0;12;51;63	STX16;SYN16	syntaxin 16	NM_003763;NR_037943	NM_001134773;NR_037941
STX16~5	0.00253044	0.870997	-13.299	13.299	OK	67.526	0.470037	2	41.385	85.84	127.225	80.8251	0.477301	2	27.42	115.295	142.715	80.3478	67.056	81.3024	67.9961	STX16	90	253	SL	90;253	2	90;253	2	single exon skipping	chr20:58668128-58670511	0;163	STX16;SYN16	syntaxin 16	NR_037941;NR_037942;NR_037943	NM_001001433;NM_001134772;NM_001134773;NM_001204868;NM_003763
TBC1D10C~1a	0.0382579	0.870997	-13.5836	13.5836	OK	72.9569	1.70348	2	18.63	50.67	69.3	86.5404	2.02888	2	7.92	50.32	58.24	84.5116	74.6603	88.5693	71.2534	TBC1D10C	90	201	S	90;201;205;229	4	90;229	2	single exon skipping	chr11:67405702-67406626	0;111;115;139	CARABIN;EPI64C;TBC1D10C	TBC1 domain family member 10C	NM_001369492	NM_001256508;NM_001369494;NM_001369495
TBRG4~3	0.0496356	0.870997	-30.4215	30.4215	OK	53.65	3.99483	2	26.59	30.855	57.445	84.0715	1.72864	2	7.555	39.955	47.51	82.3429	57.6448	85.8002	49.6552	TBRG4	90	420	SL	90;420	2	90;420	2	multiple exon skipping	chr7:45103444-45105440	0;330	CPR2;FASTKD4;TBRG4	transforming growth factor beta regulator 4	NM_030900;NM_199122	NM_001261834;NM_004749
TENT2~3a	0.0101564	0.870997	11.5314	11.5314	OK	14.8518	0.318712	2	10.4	1.81	12.21	3.32043	0.599346	2	10.99	0.375	11.365	2.72109	14.5331	3.91978	15.1706	TENT2	90	237	SL	90;160;237	3	90;160;237	3	multiple exon skipping	chr5:79613076-79619611	0;70;147	APD4;GLD2;PAPD4;TENT2;TUT2	terminal nucleotidyltransferase 2	NM_001114393;NM_001114394;NM_001297744;NM_001297745;NM_001349548;NM_001349549;NM_001349551;NM_173797	NM_001349553
TEPSIN~1	0.0338051	0.870997	-11.6532	11.6532	OK	74.6389	1.33844	2	12.585	37.205	49.79	86.2921	0.708205	2	5.455	34.24	39.695	85.5839	75.9773	87.0003	73.3005	TEPSIN	90	294	SL	90;294	2	90;294	2	single exon skipping	chr17:81232022-81233431	0;204	C17orf56;ENTHD2;TEPSIN	TEPSIN adaptor related protein complex 4 accessory protein	NM_144679	NM_001363764
TMEM127~1	0.0230292	0.870997	-12.0585	12.0585	OK	50.4889	1.0376	2	14.975	15.255	30.23	62.5474	0.529003	2	10.18	17	27.18	62.0183	49.4513	63.0764	51.5265	TMEM127	90	113	SL	90;113	2	90;113	2	alternative 3-prime	chr2:96265490-96265868	0;23	-;TMEM127	transmembrane protein 127	NM_001193304	NM_017849
TMEM167B~2	0.0312957	0.870997	11.3333	11.3333	OK	15.3313	1.43467	2	21.92	3.985	25.905	3.99802	0.957886	2	23.275	0.965	24.24	3.04013	16.766	4.9559	13.8967	TMEM167B	90	151	SL	90;151	2	90;151	2	alternative 5-prime	chr1:109093022-109094416	0;61	AD-020;C1orf119;TMEM167B	transmembrane protein 167B	NM_020141;NR_136242	NM_001322248
TMEM198B~4	0.0138998	0.870997	-16.6111	16.6111	OK	20.2653	0.173181	2	9.415	2.395	11.81	36.8764	0.58835	2	6.78	3.96	10.74	37.4648	20.4385	36.2881	20.0922	TMEM198B	90	178	SL	90;178	2	90;178	2	alternative 3-prime	chr12:55831350-55832958	0;88	-;TMEM198B	transmembrane protein 198B (pseudogene)	NR_036476	NR_036478
TNIP1~4	0.0367384	0.870997	-16.7653	16.7653	OK	78.6342	2.05273	2	3.415	12.52	15.935	95.3996	2.44987	2	0.83	15.79	16.62	97.8495	80.687	92.9497	76.5815	TNIP1	114	329	SL	114;329	2	114;329	2	exon skipping and alternative 3-prime or 5-prime	chr5:151030674-151035001	74;289	ABIN-1;NAF1;TNIP1;VAN;nip40-1	TNFAIP3 interacting protein 1	NM_001258456	NM_001252392;NM_001252393;NM_001364486
TOMM40~2a	0.017633	0.870997	20.9303	20.9303	OK	71.0496	0.971174	2	7.565	18.72	26.285	50.1192	0.31183	2	10.31	10.375	20.685	49.8074	70.0784	50.431	72.0207	TOMM40	90	185	L	90;93;185	3	185	1	intron retention	chr19:44891315-44891409	0;3;95	C19orf1;D19S1177E;PER-EC1;PEREC1;TOM40;TOMM40	translocase of outer mitochondrial membrane 40	NM_006114	NM_001128917
TOMM40L~1b	0.0156823	0.870997	-27.1696	27.1696	OK	69.5407	1.76892	2	3.985	9.105	13.09	96.7103	0.885833	2	0.445	12.86	13.305	97.5962	67.7718	95.8245	71.3096	TOMM40L	90	285	SL	90;183;285	3	90;183;285	3	multiple exon skipping	chr1:161226956-161227883	0;93;195	TOMM40B;TOMM40L	translocase of outer mitochondrial membrane 40 like	NM_001286374	NM_032174
TP53BP1~2	0.0448059	0.870997	-13.1351	13.1351	OK	5.55365	1.93494	2	10.525	0.615	11.14	18.6887	2.10336	2	9.075	2.11	11.185	16.5854	7.48858	20.7921	3.61871	TP53BP1	90	239	SL	90;239	2	90;239	2	single exon skipping	chr15:43446591-43447365	0;149	53BP1;TDRD30;TP53BP1;p202;p53BP1	tumor protein p53 binding protein 1	NM_001141979;NM_001141980;NM_005657	NM_001355001
U2AF1L4~7	0.049587	0.870997	-15.1415	15.1415	OK	51.2081	2.09083	2	14.665	15.19	29.855	66.3495	2.61093	2	7.625	15.37	22.995	68.9605	49.1172	63.7386	53.2989	U2AF1L4	90	136	SL	90;136	2	90;136	2	alternative 3-prime	chr19:35744693-35745124	0;46	U2AF1-RS3;U2AF1L3;U2AF1L3V1;U2AF1L4;U2AF1RS3;U2af26	U2 small nuclear RNA auxiliary factor 1 like 4	NR_163171	NR_110173;NR_163169;NR_163170;NR_163172
UBE2C~1f	0.0337905	0.870997	-26.3178	26.3178	OK	23.1359	3.08601	2	10.39	3.19	13.58	49.4538	3.6754	2	3.815	3.73	7.545	45.7784	26.2219	53.1292	20.0499	UBE2C	177	295	L	90;177;185;241;295;328;382	7	90;241;295;328;382	5	mutually exclusive exon skipping	chr20:45813465-45815853	0;87;95;151;205;238;292	UBCH10;UBE2C;dJ447F3.2	ubiquitin conjugating enzyme E2 C	NM_001281742	NM_181800
USF2~1	0.0279368	0.870997	-13.7067	13.7067	OK	71.5113	1.5587	2	72.15	181.235	253.385	85.218	0.970339	2	29.675	171.63	201.305	86.1883	73.07	84.2476	69.9526	USF2	90	291	SL	90;291	2	90;291	2	single exon skipping	chr19:35269700-35270446	0;201	FIP;USF2;bHLHb12	upstream transcription factor 2, c-fos interacting	NM_207291	NM_003367
UXS1~1	0.0172079	0.870997	-10.1184	10.1184	OK	15.025	0.928384	2	29.47	5.235	34.705	25.1434	0.968165	2	27.73	9.315	37.045	26.1116	15.9534	24.1752	14.0966	UXS1	90	105	SL	90;105	2	90;105	2	alternative 3-prime	chr2:106164785-106166055	0;15	SDR6E1;UGD;UXS1	UDP-glucuronate decarboxylase 1	NM_025076	NM_001253875
WDR60~1a	0.0488232	0.870997	-10.5873	10.5873	OK	78.1581	1.07877	2	2.975	10.535	13.51	88.7455	0.304754	2	2.57	20.335	22.905	89.0502	77.0794	88.4407	79.2369	WDR60	90	193	SL	90;193;311	3	90;193;311	3	single exon skipping	chr7:158902596-158911549	0;103;221	CFAP163;DIC6;DYNC2I1;FAP163;SRPS6;SRTD8;WDR60	dynein 2 intermediate chain 1	NM_001350916	NM_001350914;NM_001350915;NM_018051
XPC~3a	0.0492052	0.870997	-12.941	12.941	OK	82.2947	2.22053	2	10.28	47.22	57.5	95.2358	1.74805	2	1.97	38.07	40.04	96.9838	84.5153	93.4877	80.0742	XPC	90	251	S	90;245;251	3	90	1	single exon skipping	chr3:14152417-14158010	0;155;161	RAD4;XP3;XPC;XPCC;p125	XPC complex subunit, DNA damage recognition and repair factor	NR_148950;NR_148951	NM_001354726;NM_001354729;NM_004628
YDJC~2	0.0115476	0.870997	-23.3662	23.3662	OK	50.3873	1.44992	2	16.82	17.055	33.875	73.7535	0.83995	2	12.36	34.74	47.1	72.9136	51.8372	74.5935	48.9374	YDJC	90	268	SL	90;268	2	90;268	2	single exon skipping	chr22:21628788-21629307	0;178	-;YDJC	YdjC chitooligosaccharide deacetylase homolog	NM_001371350;NR_163923;NR_163925	NM_001017964;NR_163922;NR_163924
ZFAND5~1	0.0306523	0.870997	-12.5803	12.5803	OK	33.8531	0.607478	2	24.89	12.735	37.625	46.4333	0.0122933	2	19.145	16.595	35.74	46.4211	33.2456	46.4456	34.4605	ZFAND5	90	227	SL	90;227	2	90;227	2	single exon skipping	chr9:72360788-72364695	0;137	ZA20D2;ZFAND5;ZFAND5A;ZNF216	zinc finger AN1-type containing 5	NM_001102421	NM_001102420
ZNF121~1	0.0319506	0.870997	-11.8987	11.8987	OK	38.7255	0.575483	2	9.21	5.79	15	50.6241	1.21131	2	6.605	6.83	13.435	51.8354	38.15	49.4128	39.3009	ZNF121	90	148	SL	90;148	2	90;148	2	single exon skipping	chr19:9567110-9568094	0;58	D19S204;ZHC32;ZNF121;ZNF20	zinc finger protein 121	NM_001008727	NM_001308269
ZNF394~1	0.0416038	0.870997	-26.8769	26.8769	OK	53.6752	1.60744	2	65.045	75.45	140.495	80.5521	3.33411	2	18.12	75.93	94.05	83.8863	55.2827	77.218	52.0678	ZNF394	90	217	SL	90;217	2	90;217	2	single exon skipping	chr7:99494632-99499637	0;127	ZKSCAN14;ZNF394;ZSCAN46	zinc finger protein 394	NM_001345967	NM_032164
ZNF83~6a	0.0413982	0.870997	-13.4598	13.4598	OK	71.5403	1.4924	2	7.15	17.285	24.435	85.0001	0.615081	2	2.7	15.67	18.37	85.6152	70.0479	84.385	73.0327	ZNF83	90	116	S	90;110;116;206	4	90;206	2	alternative 3-prime	chr19:52616816-52618935	0;20;26;116	HPF1;ZNF816B;ZNF83	zinc finger protein 83	NM_001105550	NM_001105551;NM_001348015

## Sheet: 1H3 PSI analysis
Table S5b. List of differentially spliced events (1H3 vs DMSO)
Event Name	1H3 vs DMSO t-test	1H3 vs DMSO BH-adjusted t-test	1H3 vs DMSO Delta-PSI	1H3 vs DMSO Delta-PSI (abs)	1H3 vs DMSO Avg S+L Exp	1H3 Avg	1H3 Stdev	1H3 Size	1H3 Avg Short Exp	1H3 Avg Long Exp	1H3 Avg S+L Exp	DMSO Avg	DMSO Stdev	DMSO Size	DMSO Avg Short Exp	DMSO Avg Long Exp	DMSO Avg S+L Exp	Donor 167_DMSO (%PSI)	Donor 167_1H3 (%PSI)	Donor 168_DMSO (%PSI)	Donor 168_1H3 (%PSI)	Gene	Short PCR Amplicon	Long PCR Amplicon	Short and Long Detected	All PCR Amplicons	Nb All PCR Amplicons	All Detected PCR Amplicons	Nb Detectable PCR Amplicons	Event Type	Coordinates	Alt. Regions	Gene AKA	Gene Fullname	Short Transcripts	Long Transcripts
ABCB8~1b	0.0353489	0.640467	-10.909	10.909	OK	85.6698	1.54283	2	1.84	11.105	12.945	96.5788	1.15285	2	0.635	18.47	19.105	97.7317	87.2126	95.426	84.127	ABCB8	90	403	SL	90;403;454	3	90;403;454	3	single exon skipping	chr7:151028611-151034272	0;313;364	ABCB8;EST328128;M-ABC1;MABC1;MITOSUR	ATP binding cassette subfamily B member 8	NM_001282293	NM_001282292;NM_007188
ABHD3~2	0.0402496	0.640467	-11.8229	11.8229	OK	85.306	1.70218	2	3.555	20.66	24.215	97.1289	1.75395	2	0.7	24.28	24.98	98.8829	87.0082	95.375	83.6038	ABHD3	90	249	SL	90;249	2	90;249	2	multiple exon skipping	chr18:21659344-21702315	0;159	ABHD3;LABH3	abhydrolase domain containing 3, phospholipase	NM_001308256	NM_138340
ABHD5~2	0.0023974	0.617465	-69.4125	69.4125	OK	21.9203	2.42427	2	13.14	3.745	16.885	91.3328	2.3881	2	0.71	7.57	8.28	88.9447	19.496	93.7209	24.3446	ABHD5	90	277	SL	90;277	2	90;277	2	single exon skipping	chr3:43715059-43718442	0;187	ABHD5;CGI58;IECN2;NCIE2	abhydrolase domain containing 5, lysophosphatidic acid acyltransferase	NM_001365650	NM_001355186;NM_001365649;NM_016006
ABI1~4g	0.0153046	0.624476	-14.1904	14.1904	OK	7.64866	0.647867	2	32.07	2.635	34.705	21.839	1.08262	2	20.065	5.655	25.72	20.7564	8.29653	22.9217	7.0008	ABI1	90	264	S	90;171;177;258;264;267;345;348;351;354;432;435;481	13	90	1	single exon skipping	chr10:26751784-26765217	0;81;87;168;174;177;255;258;261;264;342;345;391	ABI-1;ABI1;ABLBP4;E3B1;NAP1BP;SSH3BP;SSH3BP1	abl interactor 1	NM_001178123;NM_001178124;NM_001178125	NM_001178120;NM_001178121
ACAD11~3	0.0323486	0.639384	-27.4304	27.4304	OK	17.6134	3.71601	2	15.205	3.045	18.25	45.0439	3.3251	2	8.32	6.97	15.29	48.369	13.8974	41.7188	21.3294	ACAD11	90	700	S	90;700	2	90	1	intron retention	chr3:132578882-132579491	0;610	ACAD-11;ACAD11	acyl-CoA dehydrogenase family member 11	NM_032169;NR_132428	NR_132426;NR_132427
ACBD4~4	0.033708	0.640467	-14.9844	14.9844	OK	70.9953	1.53219	2	3.115	7.725	10.84	85.9797	0.696831	2	2.89	17.71	20.6	85.2828	72.5275	86.6765	69.4631	ACBD4	90	100	SL	90;100	2	90;100	2	alternative 3-prime	chr17:45137831-45137922	0;10	ACBD4;HMFT0700	acyl-CoA binding domain containing 4	NM_001135707	NM_001135705;NM_001135706;NM_001321352;NM_001321353;NM_024722
ACBD4~5	0.033708	0.640467	14.9844	14.9844	OK	29.0047	1.53219	2	7.725	3.115	10.84	14.0203	0.696831	2	17.71	2.89	20.6	14.7172	27.4725	13.3235	30.5369	ACBD4	90	950	S	90;950	2	90	1	alternative 3-prime	chr17:45139161-45143442	0;860	ACBD4;HMFT0700	acyl-CoA binding domain containing 4	NM_001135705;NM_001135706;NM_001321352;NM_001321353;NM_024722	NM_001135707
ACBD5~4	0.0488615	0.640467	26.4517	26.4517	OK	57.4739	2.15345	2	7.595	10.335	17.93	31.0221	0.252915	2	8.335	3.75	12.085	31.2751	59.6273	30.7692	55.3204	ACBD5	90	279	SL	90;279	2	90;279	2	intron retention	chr10:27240485-27240673	0;189	ACBD5;RDLKD	acyl-CoA binding domain containing 5	NM_001352569;NM_001352570;NM_001352573;NM_001352581;NM_001352584;NM_001352588;NM_145698	NM_001271512;NM_001352571;NM_001352586;NM_001352587
ACOT2~1	0.0139769	0.624476	-21.3834	21.3834	OK	68.5633	1.4951	2	10.425	22.32	32.745	89.9466	0.865654	2	2.71	24.715	27.425	89.081	70.0584	90.8123	67.0682	ACOT2	90	577	SL	90;577	2	90;577	2	alternative 5-prime	chr14:73569397-73573387	0;487	ACOT2;CTE-IA;CTE1A;MTE1;PTE2;PTE2A;ZAP128	acyl-CoA thioesterase 2	NM_001364177;NR_046028	NM_001364178;NM_006821
ACP1~4	0.0127414	0.617465	-18.6453	18.6453	OK	59.6296	1.48025	2	34.62	51.245	85.865	78.2749	1.07993	2	15.68	56.6	72.28	79.3548	61.1099	77.195	58.1494	ACP1	154	154	S	154	1	154	1	mutually exclusive exon skipping	chr2:271940-275139	114;114	ACP1;HAAP;LMW-PTP;LMWPTP	acid phosphatase 1	NM_007099	NM_004300
ACYP1~5	0.0263914	0.628376	-14.4062	14.4062	OK	14.7814	0.710913	2	37.2	6.44	43.64	29.1876	1.37548	2	28.72	11.84	40.56	27.8121	15.4923	30.5631	14.0705	ACYP1	90	169	SL	90;169	2	90;169	2	single exon skipping	chr14:75053660-75063469	0;79	ACYP1;ACYPE	acylphosphatase 1	NM_001107;NM_001302616;NM_001302617	NR_126393
AFG3L1P~2	0.0192429	0.628376	15.1808	15.1808	OK	57.2073	1.27353	2	8.295	11.035	19.33	42.0265	0.721191	2	12.17	8.805	20.975	41.3053	55.9338	42.7477	58.4809	AFG3L1P	90	190	SL	90;190	2	90;190	2	single exon skipping	chr16:89984600-89990865	0;100	AFG3;AFG3L1;AFG3L1P	AFG3 like matrix AAA peptidase subunit 1, pseudogene	NR_003227	NR_003226;NR_003228
AHSA2P~1b	0.0291249	0.629396	-11.6747	11.6747	OK	25.7606	1.38585	2	59.73	20.545	80.275	37.4354	1.47914	2	55.595	33.115	88.71	35.9562	24.3748	38.9145	27.1465	AHSA2P	90	917	S	90;192;917	3	90;192	2	intron retention	chr2:61185619-61186445	0;102;827	AHA1;AHSA2;AHSA2P;Hch1	activator of HSP90 ATPase homolog 2, pseudogene	NR_152210;NR_152211;NR_152213;NR_152215	NR_152216
ALAS1~2	0.033771	0.640467	-11.5899	11.5899	OK	6.62471	0.0640711	2	17.84	1.265	19.105	18.2147	0.645703	2	22.215	4.93	27.145	18.8604	6.56064	17.5689	6.68878	ALAS1	90	267	SL	90;267	2	90;267	2	single exon skipping	chr3:52198256-52199209	0;177	ALAS;ALAS-H;ALAS1;ALAS3;ALASH;MIG4	5'-aminolevulinate synthase 1	NM_199166	NM_000688
ALDH9A1~1	0.0271126	0.628376	18.2279	18.2279	OK	21.2715	0.359151	2	19.28	5.22	24.5	3.04364	1.17254	2	33.445	1.06	34.505	4.21619	21.6307	1.8711	20.9124	ALDH9A1	90	218	SL	90;218	2	90;218	2	alternative 5-prime	chr1:165695398-165698377	0;128	ALDH4;ALDH7;ALDH9;ALDH9A1;E3;TMABA-DH;TMABADH;TMABALDH	aldehyde dehydrogenase 9 family member A1	NM_000696	NM_001365774
ALKBH2~3	0.0137978	0.624476	-27.4079	27.4079	OK	38.7232	1.26924	2	17.25	10.865	28.115	66.1311	2.03537	2	2.765	5.44	8.205	64.0957	37.4539	68.1665	39.9924	ALKBH2	90	289	SL	90;289	2	90;289	2	single exon skipping	chr12:109088513-109092506	0;199	ABH2;ALKBH2	alkB homolog 2, alpha-ketoglutarate dependent dioxygenase	NM_001205179;NM_001205180	NM_001001655;NM_001145374;NM_001145375
ALKBH2~4	0.0265389	0.628376	-21.6151	21.6151	OK	49.2332	0.718801	2	11.02	10.675	21.695	70.8483	1.72552	2	1.855	4.55	6.405	69.1228	48.5144	72.5738	49.952	ALKBH2	90	193	SL	90;193	2	90;193	2	alternative 5-prime	chr12:109092938-109093349	0;103	ABH2;ALKBH2	alkB homolog 2, alpha-ketoglutarate dependent dioxygenase	NM_001205179	NM_001145374
ANAPC11~2h	0.00158244	0.617465	16.0172	16.0172	OK	76.4304	0.452732	2	2.625	8.52	11.145	60.4132	0.449279	2	4.625	7.065	11.69	60.8625	76.8831	59.9639	75.9777	ANAPC11	120	153	S	90;98;120;153;161;183;245	7	120;183;245	3	exon skipping and alternative 3-prime or 5-prime	chr17:81891834-81894466	0;8;30;63;71;93;155	ANAPC11;APC11;Apc11p;HSPC214	anaphase promoting complex subunit 11	NM_001002244;NM_001289415	NM_001002246
ANAPC13~1b	0.0295577	0.629396	13.612	13.612	OK	48.5331	1.53738	2	18.245	17.205	35.45	34.9212	1.76499	2	15.76	8.45	24.21	36.6861	50.0705	33.1562	46.9958	ANAPC13	90	722	S	90;341;722	3	90;341	2	alternative 5-prime	chr3:134482932-134485951	0;251;632	ANAPC13;APC13;SWM1	anaphase promoting complex subunit 13	NM_015391	NM_001242374
ANKMY1~11a	0.0217197	0.628376	23.6287	23.6287	OK	36.4595	1.81446	2	7.11	4.065	11.175	12.8308	0.853445	2	11.54	1.69	13.23	13.6842	38.2739	11.9773	34.645	ANKMY1	90	780	S	90;563;780	3	90;563	2	multiple exon skipping	chr2:240525850-240552913	0;473;690	ANKMY1;ZMYND13	ankyrin repeat and MYND domain containing 1	NM_001282780;NM_001282781;NM_001308375;NM_001354026;NM_017844;NR_148697	NM_001282771;NM_001354023;NM_001354024;NM_016552;NR_148696
ANKRD12~1	0.0362961	0.640467	-20.1285	20.1285	OK	28.6555	2.36016	2	46.685	18.705	65.39	48.7839	1.20215	2	20.045	19.02	39.065	47.5818	26.2953	49.9861	31.0156	ANKRD12	90	159	SL	90;159	2	90;159	2	single exon skipping	chr18:9195699-9208656	0;69	ANCO-2;ANCO1;ANKRD12;GAC-1;Nbla00144	ankyrin repeat domain 12	NM_001083625;NM_001204056	NM_015208
AP1G2~1b	0.0183585	0.624476	10.5316	10.5316	OK	90.9891	0.119419	2	6.405	64.545	70.95	80.4575	0.444559	2	25.085	103.39	128.475	80.9021	90.8697	80.013	91.1086	AP1G2	90	167	SL	90;167;338	3	90;167;338	3	single exon skipping	chr14:23565702-23566063	0;77;248	AP1G2;G2AD	adaptor related protein complex 1 subunit gamma 2	NM_001354675;NM_001354677;NM_001354681;NR_148938	NM_001354673;NM_001354674;NM_003917
AP1G2~2	0.0212464	0.628376	-12.7468	12.7468	OK	15.7702	0.855629	2	71.94	13.595	85.535	28.517	1.28397	2	112.455	45.02	157.475	29.8009	16.6258	27.233	14.9146	AP1G2	90	152	SL	90;152	2	90;152	2	alternative 3-prime	chr14:23564160-23564332	0;62	AP1G2;G2AD	adaptor related protein complex 1 subunit gamma 2	NM_001282475;NM_001354673;NM_001354677;NM_003917;NR_148937	NM_001282474;NM_001354674;NM_001354675;NM_001354681;NR_148938
AP3M2~1	0.0181164	0.624476	-13.8182	13.8182	OK	12.2707	1.38441	2	24.31	3.385	27.695	26.0888	1.20915	2	33.92	12.045	45.965	27.298	13.6551	24.8797	10.8863	AP3M2	90	149	SL	90;149	2	90;149	2	single exon skipping	chr8:42153106-42154615	0;59	AP3M2;AP47B;CLA20;P47B	adaptor related protein complex 3 subunit mu 2	NM_006803	NM_001134296
APOBEC3D~1	0.0259801	0.628376	-39.0572	39.0572	OK	42.0864	3.4598	2	6.1	4.51	10.61	81.1436	4.64494	2	3.445	14.635	18.08	76.4987	45.5462	85.7886	38.6266	APOBEC3D	90	642	SL	90;642	2	90;642	2	multiple exon skipping	chr22:39023015-39031693	0;552	A3D;A3DE;APOBEC3D;APOBEC3DE;APOBEC3E;ARP6	apolipoprotein B mRNA editing enzyme catalytic subunit 3D	NM_001363781	NM_152426
APOBEC3G~1	0.0194387	0.628376	-13.9824	13.9824	OK	68.4472	0.10568	2	18.93	41.055	59.985	82.4296	0.532013	2	12.065	56.745	68.81	82.9617	68.3415	81.8976	68.5529	APOBEC3G	90	244	SL	90;244	2	90;244	2	single exon skipping	chr22:39077379-39080932	0;154	A3G;APOBEC3G;ARCD;ARP-9;ARP9;CEM-15;CEM15;MDS019;bK150C2.7;dJ494G10.1	apolipoprotein B mRNA editing enzyme catalytic subunit 3G	NM_001349437;NR_146179	NM_001349438;NM_021822
APOL3~3a	0.0235539	0.628376	-17.6123	17.6123	OK	6.58097	0.485938	2	92.365	6.545	98.91	24.1932	1.22851	2	70.615	22.535	93.15	25.4217	7.06691	22.9647	6.09503	APOL3	90	203	SL	90;203;319	3	90;203;319	3	single exon skipping	chr22:36149143-36160668	0;113;229	APOL3;APOLIII;CG121;CG12_1;apoL-III	apolipoprotein L3	NM_145639	NM_030644
APTX~4	0.000370508	0.617465	-21.6135	21.6135	OK	58.9572	0.294598	2	9.825	14.12	23.945	80.5707	0.293909	2	2.775	11.505	14.28	80.8646	58.6626	80.2768	59.2518	APTX	90	205	SL	90;205	2	90;205	2	alternative 3-prime	chr9:32987732-32988082	0;115	AOA;AOA1;APTX;AXA1;EAOH;EOAHA;FHA-HIT	aprataxin	NR_036577;NR_160921;NR_160922;NR_160923;NR_160924;NR_160925;NR_160928;NR_160930;NR_160931	NM_001195248;NM_001195249;NM_001195251;NM_001368995;NM_001368996;NM_001368997;NM_001368998;NM_001368999;NM_001369002;NM_001369003;NM_001369005;NM_001369006;NM_001370669;NM_001370670;NM_001370673;NM_175069;NM_175073;NR_160920;NR_160927;NR_160929
ARFRP1~1b	0.0411459	0.640467	-20.7687	20.7687	OK	73.4987	0.7714	2	2.64	7.35	9.99	94.2673	2.11337	2	0.8	13.415	14.215	96.3807	72.7273	92.154	74.2701	ARFRP1	90	184	S	90;184;189	3	90	1	single exon skipping	chr20:63706739-63707866	0;94;99	ARFRP1;ARL18;ARP;Arp1	ADP ribosylation factor related protein 1	NM_001267546	NM_001134758;NM_001267545;NM_003224;NR_051954;NR_051957;NR_051958
ARID4B~1	0.0113385	0.617465	-21.5349	21.5349	OK	41.2828	1.24665	2	17.31	12.21	29.52	62.8177	0.684225	2	10.915	18.46	29.375	63.502	42.5295	62.1335	40.0362	ARID4B	90	348	SL	90;348	2	90;348	2	single exon skipping	chr1:235196116-235219792	0;258	ARID4B;BCAA;BRCAA1;RBBP1L1;RBP1L1;SAP180	AT-rich interaction domain 4B	NM_031371	NM_001206794;NM_016374;NR_135074
ARIH2~8c	0.0402442	0.640467	15.668	15.668	OK	36.7233	2.31688	2	19.18	11.15	30.33	21.0553	2.26499	2	19.885	5.315	25.2	18.7903	34.4064	23.3203	39.0402	ARIH2	90	136	SL	90;136;167;290	4	90;136;167;290	4	single exon skipping	chr3:48927814-48961611	0;46;77;200	ARI2;ARIH2;TRIAD1	ariadne RBR E3 ubiquitin protein ligase 2	NM_001317333;NM_001349209;NM_001349210;NM_001349211;NM_001349213;NM_001349214;NM_001349215;NM_006321;NR_146082;NR_146083;NR_146084	NM_001349216;NM_001349217;NM_001349218;NM_001349219
ARL16~4b	0.00814921	0.617465	34.1102	34.1102	OK	63.683	0.395903	2	7.72	13.565	21.285	29.5728	1.02419	2	8.2	3.43	11.63	30.597	64.0789	28.5486	63.2871	ARL16	90	275	SL	90;275;616	3	90;275;616	3	single exon skipping	chr17:81682150-81683012	0;185;526	-;ARL16	ADP ribosylation factor like GTPase 16	NM_001040025;NM_001329609	NR_138058;NR_138060
ARL16~5	0.0275469	0.628376	-26.6852	26.6852	OK	60.0685	3.32159	2	13.565	21	34.565	86.7537	2.96743	2	3.43	23.565	26.995	89.7211	63.3901	83.7862	56.7469	ARL16	90	431	SL	90;431	2	90;431	2	intron retention	chr17:81682150-81682490	0;341	-;ARL16	ADP ribosylation factor like GTPase 16	NR_138058;NR_138060	NM_001329608
ARMC5~2	0.0215081	0.628376	19.3981	19.3981	OK	47.8334	0.679598	2	13.47	12.365	25.835	28.4353	0.0534454	2	21.57	8.57	30.14	28.3819	48.513	28.4888	47.1538	ARMC5	90	1052	S	90;1052	2	90	1	intron retention	chr16:31464888-31465849	0;962	AIMAH2;ARMC5	armadillo repeat containing 5	NM_001105247;NM_001288767;NM_001301820	NM_024742
ARMC5~4	0.0215081	0.628376	19.3981	19.3981	OK	47.8334	0.679598	2	13.47	12.365	25.835	28.4353	0.0534454	2	21.57	8.57	30.14	28.3819	48.513	28.4888	47.1538	ARMC5	90	186	SL	90;186	2	90;186	2	intron retention	chr16:31465983-31466078	0;96	AIMAH2;ARMC5	armadillo repeat containing 5	NM_001105247;NM_001288767;NM_001301820	NM_024742
ARPP19~1	0.0346169	0.640467	-12.3321	12.3321	OK	10.0684	0.988817	2	42.905	4.8	47.705	22.4004	0.3097	2	28.17	8.135	36.305	22.0907	11.0572	22.7101	9.07955	ARPP19	90	147	SL	90;147	2	90;147	2	single exon skipping	chr15:52557223-52568847	0;57	ARPP-16;ARPP-19;ARPP16;ARPP19;ENSAL	cAMP regulated phosphoprotein 19	NM_001306195;NM_006628	NM_001306191;NM_001306196
ARRB2~2	0.0279496	0.628376	-14.7612	14.7612	OK	38.8943	1.61471	2	158.935	101.295	260.23	53.6555	1.85849	2	133.835	154.645	288.48	55.514	40.509	51.7971	37.2796	ARRB2	90	121	SL	90;121	2	90;121	2	single exon skipping	chr17:4710745-4715972	0;31	ARB2;ARR2;ARRB2;BARR2	arrestin beta 2	NM_001330064;NR_047516	NM_001257328;NM_001257329;NM_001257330;NM_001257331;NM_004313;NM_199004
ARRDC3~1	0.0388772	0.640467	36.0532	36.0532	OK	47.9229	0.170974	2	31.935	29.435	61.37	11.8697	2.26379	2	13.16	1.845	15.005	14.1335	48.0939	9.60591	47.752	ARRDC3	90	128	SL	90;128	2	90;128	2	alternative 3-prime	chr5:91373839-91374113	0;38	ARRDC3;TLIMP	arrestin domain containing 3	NM_001329670;NM_001329671;NM_001329672;NM_020801	NR_138071;NR_138072
ARRDC3~2	0.0262016	0.628376	-43.7538	43.7538	OK	48.2319	0.137997	2	31.79	29.58	61.37	91.9857	1.85668	2	1.255	13.75	15.005	90.129	48.0939	93.8424	48.3699	ARRDC3	90	238	SL	90;238	2	90;238	2	single exon skipping	chr5:91375614-91378693	0;148	ARRDC3;TLIMP	arrestin domain containing 3	NM_001329671;NM_001329672	NM_001329670;NM_020801;NR_138071;NR_138072
ARSA~1b	0.010674	0.617465	-23.9467	23.9467	OK	63.3722	0.89395	2	9.955	17.185	27.14	87.3189	1.47849	2	3.285	22.45	25.735	88.7974	62.4782	85.8404	64.2661	ARSA	90	243	SL	90;138;243	3	90;138;243	3	intron retention	chr22:50627793-50627945	0;48;153	ARSA;ASA;MLD	arylsulfatase A	NM_001085426	NM_000487
ASB3~1c	0.00284396	0.617465	11.2502	11.2502	OK	21.2721	0.100586	2	9.235	2.495	11.73	10.022	0.21092	2	12.565	1.4	13.965	9.81105	21.1715	10.2329	21.3727	ASB3	299	626	SL	90;299;626	3	90;299;626	3	exon skipping and alternative 3-prime or 5-prime	chr2:53750942-53786820	0;209;536	ASB-3;ASB3	ankyrin repeat and SOCS box containing 3	NM_016115	NM_001201965
ASNS~1	0.0111192	0.617465	-10.5395	10.5395	OK	27.4354	0.313269	2	12.18	4.615	16.795	37.9749	0.585515	2	9.025	5.535	14.56	38.5604	27.7487	37.3894	27.1222	ASNS	90	368	SL	90;368	2	90;368	2	single exon skipping	chr7:97869814-97872350	0;278	ASNS;ASNSD;TS11	asparagine synthetase (glutamine-hydrolyzing)	NM_001178075;NM_001352496;NM_001673	NM_183356
ATP2A2~1	0.0399288	0.640467	25.7929	25.7929	OK	77.9738	1.79699	2	14.25	50.305	64.555	52.181	3.34584	2	35.455	38.39	73.845	55.5268	76.1768	48.8351	79.7708	ATP2A2	90	4060	S	90;4060	2	90	1	intron retention	chr12:110346322-110350291	0;3970	ATP2A2;ATP2B;DAR;DD;SERCA2	ATPase sarcoplasmic/endoplasmic reticulum Ca2+ transporting 2	NM_001681	NM_170665
ATP5IF1~1	0.0493821	0.640467	21.2201	21.2201	OK	86.435	3.23957	2	4.9	30.42	35.32	65.2149	3.60385	2	5.175	9.585	14.76	68.8188	83.1954	61.6111	89.6746	ATP5IF1	90	1398	S	90;1398	2	90	1	intron retention	chr1:28236453-28237760	0;1308	ATP5IF1;ATPI;ATPIF1;ATPIP;IP	ATP synthase inhibitory factor subunit 1	NM_178190	NM_178191
ATP5MD~1c	0.0242417	0.628376	-16.718	16.718	OK	32.9711	1.86724	2	12.18	5.985	18.165	49.6891	1.88207	2	8.095	8	16.095	47.807	34.8384	51.5712	31.1039	ATP5MD	286	377	SL	90;286;377	3	90;286;377	3	mutually exclusive exon skipping	chr10:103392467-103396408	0;196;287	ATP5MD;DAPIT;HCVFTP2;MC5DN6;USMG5;bA792D24.4	ATP synthase membrane subunit DAPIT	NM_032747	NM_001206427
ATXN2L~1f	0.0363117	0.640467	-10.6705	10.6705	OK	18.8702	1.17274	2	17.965	4.195	22.16	29.5407	1.53841	2	22.065	9.16	31.225	31.0791	20.0429	28.0023	17.6974	ATXN2L	113	144	SL	90;113;144;167;332;718	6	90;113;144;167;332	5	alternative 5-prime and 3-prime	chr16:28836123-28836750	0;23;54;77;242;628	A2D;A2LG;A2LP;A2RP;ATXN2L	ataxin 2 like	NM_148415	NM_145714
ATXN2L~3a	0.0413292	0.640467	15.8256	15.8256	OK	62.4574	1.63526	2	4.195	6.945	11.14	46.6318	0.607842	2	9.16	7.99	17.15	47.2396	60.8221	46.024	64.0927	ATXN2L	90	113	SL	90;113;278;664	4	90;113;278;664	4	alternative 3-prime	chr16:28836177-28836750	0;23;188;574	A2D;A2LG;A2LP;A2RP;ATXN2L	ataxin 2 like	NM_145714	NM_001308230;NM_017492
AURKB~4e	0.00238294	0.617465	-19.3064	19.3064	OK	66.9765	0.658739	2	11.095	22.525	33.62	86.2828	0.52926	2	9.605	60.455	70.06	85.7536	67.6352	86.8121	66.3177	AURKB	90	163	S	90;139;151;163	4	90	1	single exon skipping	chr17:8207841-8210529	0;49;61;73	AIK2;AIM-1;AIM1;ARK-2;ARK2;AURKB;AurB;IPL1;PPP1R48;STK-1;STK12;STK5;aurkb-sv1;aurkb-sv2	aurora kinase B	NM_001256834;NM_001313955	NM_001284526;NM_001313953;NM_001313954;NM_004217;NR_132730
AZIN1~1c	0.0466063	0.640467	-15.555	15.555	OK	12.8407	0.150639	2	55.7	8.205	63.905	28.3956	1.21674	2	35.665	14.1	49.765	29.6124	12.9913	27.1789	12.69	AZIN1	90	236	S	90;236;248;257	4	90	1	single exon skipping	chr8:102843748-102858012	0;146;158;167	AZI;AZI1;AZIA1;AZIN1;OAZI;OAZIN;ODC1L	antizyme inhibitor 1	NM_001301668;NM_001363010;NM_001363013;NM_148174	NM_001363011;NM_001363014;NM_015878
B4GALT4~1	0.0457098	0.640467	26.9249	26.9249	OK	66.8689	2.2814	2	5	10.105	15.105	39.944	3.97489	2	5.81	3.815	9.625	35.9691	69.1503	43.9189	64.5875	B4GALT4	90	173	SL	90;173	2	90;173	2	single exon skipping	chr3:119230245-119236852	0;83	B4GALT4;B4Gal-T4;beta4Gal-T4	beta-1,4-galactosyltransferase 4	NM_003778	NM_212543
BAHD1~2	0.0395929	0.640467	-13.0121	13.0121	OK	67.1217	1.94251	2	4.575	9.285	13.86	80.1338	1.80993	2	3.795	15.285	19.08	81.9437	65.1792	78.3238	69.0642	BAHD1	90	93		90;93	2		0	alternative 3-prime	chr15:40459897-40461914	0;3	-;BAHD1	bromo adjacent homology domain containing 1	NM_001301132	NM_014952
BCL2L11~5b	0.000978501	0.617465	-21.0225	21.0225	OK	64.1035	0.417551	2	8.495	15.125	23.62	85.126	0.472519	2	2.085	11.995	14.08	85.5985	63.6859	84.6535	64.521	BCL2L11	90	360	S	90;180;206;360;393	5	90;180;206	3	alternative 5-prime	chr2:111123870-111150043	0;90;116;270;303	BAM;BCL2L11;BIM;BOD	BCL2 like 11	NM_001204106;NM_001204107;NM_001204110;NM_207003	NM_001204108;NM_138621;NM_138622
BCL2L11~7	0.0309539	0.639384	20.8881	20.8881	OK	78.2195	1.67106	2	7.39	26.595	33.985	57.3314	2.58425	2	10.325	13.98	24.305	59.9156	79.8905	54.7471	76.5484	BCL2L11	90	270	SL	90;270	2	90;270	2	intron retention	chr2:111123870-111124049	0;180	BAM;BCL2L11;BIM;BOD	BCL2 like 11	NM_001204111;NM_001204112;NM_001204113;NM_006538;NM_138623;NM_207002	NM_001204108;NM_001204109;NM_138621;NM_138622;NM_138624;NM_138626
BCLAF1~2	0.0409376	0.640467	-17.1643	17.1643	OK	47.6787	1.78975	2	42.135	38.595	80.73	64.843	0.682269	2	27.155	50.165	77.32	65.5253	49.4685	64.1607	45.8889	BCLAF1	90	237	SL	90;237	2	90;237	2	single exon skipping	chr6:136261478-136268161	0;147	BCLAF1;BTF;bK211L9.1	BCL2 associated transcription factor 1	NM_001077440;NM_001363659	NM_001077441;NM_001301038;NM_014739
BCOR~1	0.00327194	0.617465	28.3465	28.3465	OK	64.541	1.03595	2	21.65	39.41	61.06	36.1945	0.734294	2	17.675	10.015	27.69	36.9288	63.5051	35.4603	65.577	BCOR	90	192	SL	90;192	2	90;192	2	alternative 3-prime	chrX:40063851-40064335	0;102	ANOP2;BCOR;MAA2;MCOPS2	BCL6 corepressor	NM_001123383;NM_001123384;NM_017745	NM_001123385
BCS1L~4s	0.0101213	0.617465	28.7381	28.7381	OK	83.4741	2.0556	2	2.985	15.22	18.205	54.736	1.56449	2	5.695	6.88	12.575	53.1715	85.5297	56.3005	81.4185	BCS1L	90	992	S	90;147;205;220;262;272;273;299;387;475;768;992;1095	13	90;147;387;475	4	alternative 3-prime	chr2:218659744-218660938	0;57;115;130;172;182;183;209;297;385;678;902;1005	BCS;BCS1;BCS1L;BJS;FLNMS;GRACILE;Hs.6719;MC3DN1;PTD;h-BCS;h-BCS1	BCS1 homolog, ubiquinol-cytochrome c reductase complex chaperone	NM_001079866;NM_001371455	NM_001371453;NR_163955
BEX4~1	0.0158741	0.624476	-46.9492	46.9492	OK	43.138	2.31846	2	22.1	17.08	39.18	90.0873	0.878638	2	2.865	26.55	29.415	90.9659	45.4565	89.2086	40.8196	BEX4	90	173	SL	90;173	2	90;173	2	single exon skipping	chrX:103215239-103216148	0;83	BEX4;BEXL1	brain expressed X-linked 4	NM_001127688	NM_001080425
BICD2~1	0.0209725	0.628376	12.1959	12.1959	OK	60.9686	0.988725	2	11.135	17.36	28.495	48.7727	1.29764	2	15	14.26	29.26	47.4751	59.9799	50.0704	61.9573	BICD2	90	1881	S	90;1881	2	90	1	intron retention	chr9:92713462-92715252	0;1791	BICD2;SMALED2;SMALED2A;SMALED2B;bA526D8.1	BICD cargo adaptor 2	NM_015250	NM_001003800
BICDL1~3a	0.00224483	0.617465	10.4348	10.4348	OK	95.4548	0.301879	2	1.06	22.13	23.19	85.02	0.354608	2	3.635	20.585	24.22	84.6654	95.153	85.3746	95.7567	BICDL1	90	309	SL	90;309;453	3	90;309;453	3	single exon skipping	chr12:120071802-120080886	0;219;363	BICDL1;BICDR-1;BICDR1;CCDC64;CCDC64A;H_267D11.1	BICD family like cargo adaptor 1	NR_147894	NM_207311;NR_147893
BIN3~2	0.025242	0.628376	-15.7082	15.7082	OK	6.29094	1.14496	2	25.63	1.72	27.35	21.9992	1.7387	2	31.63	8.935	40.565	20.2605	7.4359	23.7379	5.14599	BIN3	90	247	SL	90;247	2	90;247	2	single exon skipping	chr8:22621569-22623914	0;157	-;BIN3	bridging integrator 3	NM_001363046;NM_018688	NR_156436
BLOC1S1~2	0.0454286	0.640467	-14.622	14.622	OK	64.1445	1.66402	2	7.385	13.28	20.665	78.7665	2.35383	2	5.03	18.7	23.73	81.1203	62.4805	76.4127	65.8085	BLOC1S1	90	163	SL	90;163	2	90;163	2	single exon skipping	chr12:55716718-55719090	0;73	BLOC1S1;BLOS1;BORCS1;GCN5L1;MICoA;RT14	biogenesis of lysosomal organelles complex 1 subunit 1	NR_037657	NR_037656
BLOC1S6~10	0.0345243	0.640467	-28.6744	28.6744	OK	45.9033	3.89611	2	9.205	7.84	17.045	74.5777	2.67964	2	4.11	12.205	16.315	77.2573	49.7994	71.8981	42.0072	BLOC1S6	90	232	SL	90;232	2	90;232	2	single exon skipping	chr15:45587526-45603099	0;142	BLOC1S6;BLOS6;HPS9;PA;PALLID;PLDN	biogenesis of lysosomal organelles complex 1 subunit 6	NR_132353	NM_012388
BNIP1~2	0.0324831	0.639384	16.5131	16.5131	OK	18.48	1.98071	2	17.535	3.99	21.525	1.9669	1.1581	2	29.9	0.595	30.495	0.8088	20.4607	3.125	16.4993	BNIP1	90	219	SL	90;219	2	90;219	2	single exon skipping	chr5:173146959-173154321	0;129	BNIP1;NIP1;SEC20;TRG-8	BCL2 interacting protein 1	NM_001205;NM_013978	NM_013979;NM_013980
BOLA2-SMG1P6~2	0.00728156	0.617465	19.9719	19.9719	OK	24.9208	1.02181	2	15.515	5.2	20.715	4.94889	0.643954	2	11.665	0.615	12.28	5.59284	25.9426	4.30493	23.899	BOLA2-SMG1P6	90	167	SL	90;167	2	90;167	2	intron retention	chr16:29454114-29454190	0;77	-;BOLA2-SMG1P6	BOLA2-SMG1P6 readthrough	NM_001320623;NM_001320627;NR_135316	NM_001320628
BOLA2-SMG1P6~7	0.0282278	0.628376	22.1275	22.1275	OK	71.0695	1.95645	2	6.275	15.14	21.415	48.942	0.871837	2	6.33	6.085	12.415	49.8138	69.113	48.0702	73.0259	BOLA2-SMG1P6	90	194	SL	90;194	2	90;194	2	alternative 3-prime	chr16:29446923-29454015	0;104	-;BOLA2-SMG1P6	BOLA2-SMG1P6 readthrough	NM_001320623	NM_001320622;NM_001320627;NM_001320628
BRD2~2	0.0228025	0.628376	-12.8722	12.8722	OK	20.3885	0.492841	2	425.595	108.945	534.54	33.2607	0.0534987	2	152.3	75.9	228.2	33.2072	19.8957	33.3142	20.8814	BRD2	90	182	SL	90;182	2	90;182	2	single exon skipping	chr6:32974766-32975383	0;92	BRD2;BRD2-IT1;D6S113E;FSH;FSRG1;NAT;O27.1.1;RING3;RNF3	bromodomain containing 2	NM_001113182;NM_001199455;NM_001199456;NM_005104	NM_001291986
BRD8~1	0.00774185	0.617465	-13.0662	13.0662	OK	79.2327	0.261617	2	6.595	25.17	31.765	92.2989	0.523851	2	1.875	22.51	24.385	92.8228	78.9711	91.7751	79.4943	BRD8	90	309	SL	90;309	2	90;309	2	single exon skipping	chr5:138168079-138169221	0;219	BRD8;SMAP;SMAP2;p120	bromodomain containing 8	NM_001300961;NM_001300962;NM_139199	NM_001164326;NM_001300966;NM_006696
BRD8~3b	0.0107834	0.617465	-12.1713	12.1713	OK	81.5493	0.669234	2	5.77	25.465	31.235	93.7206	0.893809	2	1.505	22.53	24.035	94.6144	82.2185	92.8268	80.8801	BRD8	90	160	S	90;160;165	3	90	1	single exon skipping	chr5:138171411-138177570	0;70;75	BRD8;SMAP;SMAP2;p120	bromodomain containing 8	NM_001300962	NM_001164326;NM_001300966;NM_006696;NM_139199
BROX~1	0.0145346	0.624476	-14.3861	14.3861	OK	77.102	1.27988	2	7.895	26.375	34.27	91.4881	1.16394	2	1.725	18.575	20.3	90.3242	78.3819	92.6521	75.8222	BROX	90	186	SL	90;186	2	90;186	2	single exon skipping	chr1:222719360-222724091	0;96	BROX;C1orf58	BRO1 domain and CAAX motif containing	NM_001288579;NM_001288580	NM_001288581;NM_144695
BTBD10~1	0.0401261	0.640467	-12.2849	12.2849	OK	19.4254	1.86226	2	7.545	1.825	9.37	31.7103	1.68506	2	7.74	3.58	11.32	33.3953	17.5631	30.0252	21.2876	BTBD10	90	248	SL	90;248	2	90;248	2	single exon skipping	chr11:13421839-13463091	0;158	BTBD10;GMRP-1;GMRP1	BTB domain containing 10	NM_001297741	NM_032320
BTN2A1~2	0.0261024	0.628376	21.7344	21.7344	OK	46.7341	1.82194	2	22.155	19.54	41.695	24.9997	2.55226	2	21.84	7.35	29.19	27.552	48.5561	22.4475	44.9122	BTN2A1	90	319	SL	90;319	2	90;319	2	alternative 3-prime	chr6:26466089-26467947	0;229	BK14H9.1;BT2.1;BTF1;BTN2.1;BTN2A1;DJ3E1.1	butyrophilin subfamily 2 member A1	NM_001197233;NM_007049	NM_078476
C11orf1~1	0.0487139	0.640467	15.3533	15.3533	OK	54.5682	2.6026	2	7.195	8.615	15.81	39.2149	1.93418	2	4.04	2.6	6.64	41.1491	51.9656	37.2807	57.1708	C11orf1	90	157	SL	90;157	2	90;157	2	single exon skipping	chr11:111882599-111883770	0;67	-;C11orf1	chromosome 11 open reading frame 1	NM_001330371	NM_022761
C11orf98~1	0.0174526	0.624476	17.3845	17.3845	OK	21.7244	0.379688	2	140.985	39.135	180.12	4.33985	0.961424	2	146.635	6.625	153.26	5.30127	22.104	3.37842	21.3447	C11orf98	90	247	SL	90;247	2	90;247	2	intron retention	chr11:62664974-62665130	0;157	C11orf48;C11orf98	chromosome 11 open reading frame 98	NM_001286086	NR_104414
C12orf43~3	0.0220381	0.628376	-13.0387	13.0387	OK	75.0551	1.33769	2	2.915	8.715	11.63	88.0938	0.886875	2	1.755	12.97	14.725	87.207	73.7174	88.9807	76.3928	C12orf43	90	93		90;93	2		0	alternative 3-prime	chr12:121004490-121005002	0;3	C12orf43;Custos	chromosome 12 open reading frame 43	NM_001286191;NM_001286196;NM_022895	NM_001286192;NM_001286195;NM_001286197;NM_001286198;NR_104409
C19orf48~3e	0.0439178	0.640467	-10.3059	10.3059	OK	0	0	2	20.665	0	20.665	10.3059	0.712092	2	58.495	6.715	65.21	11.018	0	9.59382	0	C19orf48	90	195	SL	90;195;251;573	4	90;195;251;573	4	alternative 5-prime	chr19:50802258-50804571	0;105;161;483	-;C19orf48	chromosome 19 open reading frame 48	NM_001290150;NM_001290151;NM_001290152;NM_001290155;NM_199250	NM_032712
C19orf54~5	0.0052005	0.617465	10.8916	10.8916	OK	95.0293	0.0292588	2	0.415	7.93	8.345	84.1376	0.131275	2	2.145	11.385	13.53	84.0063	95.0585	84.2689	95	C19orf54	90	740	S	90;740	2	90	1	intron retention	chr19:40741865-40742514	0;650	-;C19orf54	chromosome 19 open reading frame 54	NM_001353808;NM_001353809;NR_148548	NM_001353805;NM_001353806;NM_001353807;NM_198476;NR_148549;NR_148551
C5orf24~1	0.0161805	0.624476	24.1822	24.1822	OK	90.3401	1.51258	2	2.41	22.8	25.21	66.1579	0.713627	2	6.37	12.4	18.77	65.4443	91.8527	66.8715	88.8275	C5orf24	90	2119	S	90;2119	2	90	1	intron retention	chr5:134855328-134857356	0;2029	-;C5orf24	chromosome 5 open reading frame 24	NM_001300894	NM_001135586;NM_152409
C6orf136~2	0.0338345	0.640467	-29.2568	29.2568	OK	24.1774	1.67626	2	16.09	5.115	21.205	53.4342	3.27863	2	9.335	10.77	20.105	56.7129	22.5011	50.1556	25.8537	C6orf136	90	633	SL	90;633	2	90;633	2	alternative 5-prime	chr6:30647304-30649557	0;543	-;C6orf136	chromosome 6 open reading frame 136	NM_001109938	NM_001161376
CAMK2G~1e	0.0129972	0.617465	-13.5222	13.5222	OK	66.9078	0.772094	2	10.525	21.29	31.815	80.43	1.07559	2	8.425	34.625	43.05	81.5056	67.6799	79.3544	66.1357	CAMK2G	90	159	S	90;117;123;150;159;186;192	7	90	1	single exon skipping	chr10:73824085-73837467	0;27;33;60;69;96;102	CAMK;CAMK-II;CAMK2G;CAMKG;MRD59	calcium/calmodulin dependent protein kinase II gamma	NM_001222;NM_001367527;NM_001367528;NM_001367537;NM_001367538;NM_001367540;NM_001367541;NM_001367545;NR_160045	NM_001204492;NM_001367514;NM_001367516;NM_001367517;NM_001367521;NM_001367525;NM_001367526;NM_001367529;NM_001367532;NM_001367535;NM_001367539;NM_001367542;NM_001367544;NM_172170;NM_172171;NR_160040;NR_160042;NR_160044;NR_160046;NR_160263
CAMK2G~1h	0.0374369	0.640467	-25.5533	25.5533	OK	15.4732	3.68895	2	10.525	1.945	12.47	41.0265	2.63639	2	8.425	5.925	14.35	38.3901	19.1621	43.6629	11.7842	CAMK2G	90	117	S	90;117;123;150;159;186;192	7	90	1	single exon skipping	chr10:73824085-73837467	0;27;33;60;69;96;102	CAMK;CAMK-II;CAMK2G;CAMKG;MRD59	calcium/calmodulin dependent protein kinase II gamma	NM_001222;NM_001367527;NM_001367528;NM_001367537;NM_001367538;NM_001367540;NM_001367541;NM_001367545;NR_160045	NM_001367520;NM_001367533;NM_172173;NR_160041;NR_160047
CARD19~8a	0.0319965	0.639384	-25.1544	25.1544	OK	62.2416	2.59902	2	19.685	31.96	51.645	87.3959	3.38461	2	7.99	56.655	64.645	84.0113	64.8406	90.7806	59.6426	CARD19	90	150	SL	90;150;1586	3	90;150	2	single exon skipping	chr9:93110722-93112217	0;60;1496	BinCARD;C9orf89;CARD19	caspase recruitment domain family member 19	NM_001318011;NR_134468	NM_032310;NR_134466;NR_134467;NR_160513
CARD8~7b	0.0146791	0.624476	10.096	10.096	OK	45.9626	0.538864	2	6.085	5.2	11.285	35.8666	0.815085	2	6.585	3.665	10.25	35.0515	46.5015	36.6817	45.4237	CARD8	90	283	SL	90;131;283	3	90;131;283	3	multiple exon skipping	chr19:48231811-48234402	0;41;193	CARD8;CARDINAL;DACAR;DAKAR;NDPP;NDPP1;TUCAN	caspase recruitment domain family member 8	NM_001351784;NM_001351787;NM_001351790;NM_001351791;NM_001351792;NM_001365950;NR_033678;NR_033679;NR_033680;NR_147707	NM_001351786
CASP3~1c	0.0476392	0.640467	-14.104	14.104	OK	10.1574	0.511901	2	60.015	6.78	66.795	24.2614	1.5329	2	52.845	16.805	69.65	22.7285	9.64549	25.7943	10.6693	CASP3	90	257	SL	90;219;257;449	4	90;219;257;449	4	single exon skipping	chr4:184638469-184649394	0;129;167;359	CASP3;CPP32;CPP32B;SCA-1	caspase 3	NM_001354779;NM_001354781;NM_001354784;NM_032991	NM_001354780;NM_001354782;NM_004346
CC2D1B~1	0.0121581	0.617465	25.8097	25.8097	OK	50.7853	1.99722	2	12.91	13.21	26.12	24.9757	1.45795	2	21.605	7.265	28.87	26.4336	48.7881	23.5177	52.7825	CC2D1B	90	384	SL	90;384	2	90;384	2	intron retention	chr1:52353224-52353517	0;294	-;CC2D1B	coiled-coil and C2 domain containing 1B	NM_001330585	NM_032449
CC2D1B~2	0.0121581	0.617465	25.8097	25.8097	OK	50.7853	1.99722	2	12.91	13.21	26.12	24.9757	1.45795	2	21.605	7.265	28.87	26.4336	48.7881	23.5177	52.7825	CC2D1B	90	108	SL	90;108	2	90;108	2	alternative 3-prime	chr1:52357899-52358330	0;18	-;CC2D1B	coiled-coil and C2 domain containing 1B	NM_001330585	NM_032449
CCAR1~2	0.00707027	0.617465	-20.2944	20.2944	OK	69.0273	0.0690929	2	15.5	34.55	50.05	89.3218	0.31819	2	4.565	38.13	42.695	89.0036	69.0964	89.64	68.9582	CCAR1	90	301	SL	90;301	2	90;301	2	single exon skipping	chr10:68755537-68757293	0;211	-;CCAR1	cell division cycle and apoptosis regulator 1	NR_104262	NM_001282959;NM_001282960;NM_018237
CCDC107~3	0.0343809	0.640467	11.0849	11.0849	OK	76.8783	0.994551	2	6.625	21.955	28.58	65.7934	1.48536	2	20.315	39.005	59.32	67.2787	77.8728	64.308	75.8837	CCDC107	90	171	SL	90;171	2	90;171	2	intron retention	chr9:35660859-35660939	0;81	CCDC107;PSEC0222	coiled-coil domain containing 107	NM_001195200;NM_001195201	NM_001195217;NM_174923
CCDC130~4	0.0389224	0.640467	-17.7225	17.7225	OK	43.7335	1.00593	2	19.345	15.14	34.485	61.456	2.09284	2	16.76	26.785	43.545	63.5489	44.7395	59.3632	42.7276	CCDC130	90	179	SL	90;179	2	90;179	2	intron retention	chr19:13759011-13759099	0;89	-;CCDC130	coiled-coil domain containing 130	NM_001320561;NM_001320564;NM_001320565;NM_001320569;NM_030818	NM_001320566;NM_001320567;NM_001320568
CCDC25~5	0.0103093	0.617465	-16.5556	16.5556	OK	75.1393	0.625609	2	5.05	15.27	20.32	91.6949	0.252219	2	1.45	15.985	17.435	91.9471	75.7649	91.4427	74.5137	CCDC25	90	194	SL	90;194	2	90;194	2	single exon skipping	chr8:27748280-27752511	0;104	-;CCDC25	coiled-coil domain containing 25	NR_130761;NR_130762;NR_156432	NM_001304530;NM_001304532;NM_018246
CCDC28B~1	0.0430099	0.640467	14.3482	14.3482	OK	28.8281	2.27835	2	10.815	4.355	15.17	14.4799	1.7558	2	19.86	3.37	23.23	16.2357	31.1065	12.7241	26.5498	CCDC28B	90	663	SL	90;663	2	90;663	2	intron retention	chr1:32204621-32205193	0;573	-;CCDC28B	coiled-coil domain containing 28B	NM_024296	NM_001301011
CCNDBP1~2	0.0484702	0.640467	-11.7076	11.7076	OK	82.3002	0.0410226	2	5.27	24.505	29.775	94.0077	0.901033	2	1.96	30.915	32.875	93.1067	82.2592	94.9088	82.3412	CCNDBP1	90	170	SL	90;170	2	90;170	2	single exon skipping	chr15:43185880-43189198	0;80	CCNDBP1;DIP1;GCIP;HHM	cyclin D1 binding protein 1	NR_027513;NR_045998	NM_012142;NR_027514
CCNDBP1~3	0.0478486	0.640467	-27.4356	27.4356	OK	64.4417	3.07128	2	11.765	21.29	33.055	91.8773	1.07345	2	2.68	30.47	33.15	90.8039	61.3704	92.9508	67.513	CCNDBP1	90	187	SL	90;187	2	90;187	2	single exon skipping	chr15:43189281-43190324	0;97	CCNDBP1;DIP1;GCIP;HHM	cyclin D1 binding protein 1	NR_027513;NR_027514;NR_045999	NM_012142;NR_045998
CCNL2~1	0.00136672	0.617465	-34.3159	34.3159	OK	51.5372	0.371208	2	4.93	5.265	10.195	85.8531	0.610877	2	3.925	23.665	27.59	85.2422	51.9084	86.464	51.166	CCNL2	90	188	SL	90;188	2	90;188	2	single exon skipping	chr1:1388744-1390229	0;98	ANIA-6B;CCNL2;CCNM;CCNS;HCLA-ISO;HLA-ISO;PCEE;SB138	cyclin L2	NR_146722;NR_146723	NR_135154
CCNL2~10b	0.00645417	0.617465	11.3073	11.3073	OK	36.7201	0.660574	2	7.17	4.195	11.365	25.4127	0.555172	2	9.195	3.12	12.315	24.8575	37.3806	25.9679	36.0595	CCNL2	90	800	S	90;369;800;1903	4	90;369	2	alternative 3-prime	chr1:1390866-1392678	0;279;710;1813	ANIA-6B;CCNL2;CCNM;CCNS;HCLA-ISO;HLA-ISO;PCEE;SB138	cyclin L2	NM_001350497;NM_001350498	NR_146723
CCNL2~10c	0.00136298	0.617465	-29.8278	29.8278	OK	42.2552	0.297968	2	7.17	5.265	12.435	72.083	0.504374	2	9.195	23.665	32.86	71.5787	42.5532	72.5874	41.9573	CCNL2	90	1903	S	90;369;800;1903	4	90;369	2	intron retention	chr1:1390866-1392678	0;279;710;1813	ANIA-6B;CCNL2;CCNM;CCNS;HCLA-ISO;HLA-ISO;PCEE;SB138	cyclin L2	NM_001350497;NM_001350498	NR_135154
CCNL2~2a	0.0328274	0.640467	-22.322	22.322	OK	10.6165	1.15431	2	43.33	5.265	48.595	32.9385	0.0226816	2	48.175	23.665	71.84	32.9612	11.7708	32.9158	9.4622	CCNL2	90	306	SL	90;208;227;306	4	90;306	2	multiple exon skipping	chr1:1388066-1390229	0;118;137;216	ANIA-6B;CCNL2;CCNM;CCNS;HCLA-ISO;HLA-ISO;PCEE;SB138	cyclin L2	NM_001320153;NM_001320155;NM_001350497;NM_001350498;NM_001350499;NM_001350500;NM_030937	NR_135154
CCNL2~3e	0.0124603	0.617465	-51.3097	51.3097	OK	17.0763	2.88843	2	24.91	5.265	30.175	68.386	1.46148	2	10.865	23.665	34.53	69.8475	19.9648	66.9246	14.1879	CCNL2	90	2028	S	90;104;215;383;494;814;925;2028	8	90;104;215;383;494	5	alternative 3-prime	chr1:1390866-1393395	0;14;125;293;404;724;835;1938	ANIA-6B;CCNL2;CCNM;CCNS;HCLA-ISO;HLA-ISO;PCEE;SB138	cyclin L2	NM_030937	NR_135154
CCNL2~3f	0.0353974	0.640467	-23.7095	23.7095	OK	21.9034	3.28869	2	24.91	7.17	32.08	45.613	2.29804	2	10.865	9.195	20.06	47.911	25.1921	43.3149	18.6147	CCNL2	90	215	SL	90;104;215;383;494;814;925;2028	8	90;104;215;383;494	5	single exon skipping	chr1:1390866-1393395	0;14;125;293;404;724;835;1938	ANIA-6B;CCNL2;CCNM;CCNS;HCLA-ISO;HLA-ISO;PCEE;SB138	cyclin L2	NM_030937	NM_001350497;NM_001350498
CCNL2~3g	0.00549497	0.617465	-55.411	55.411	OK	10.5525	2.5215	2	24.91	3.035	27.945	65.9635	1.66284	2	10.865	21.22	32.085	67.6263	13.074	64.3006	8.03098	CCNL2	90	814	S	90;104;215;383;494;814;925;2028	8	90;104;215;383;494	5	exon skipping and alternative 3-prime or 5-prime	chr1:1390866-1393395	0;14;125;293;404;724;835;1938	ANIA-6B;CCNL2;CCNM;CCNS;HCLA-ISO;HLA-ISO;PCEE;SB138	cyclin L2	NM_030937	NM_001320153
CCNL2~4b	0.0185427	0.624476	-40.5693	40.5693	OK	29.2516	1.62188	2	7.17	3.035	10.205	69.821	0.391807	2	9.195	21.22	30.415	69.4292	30.8735	70.2128	27.6297	CCNL2	201	800	S	90;201;369;480;800;911;2014	7	90;201;369;480	4	alternative 5-prime and 3-prime	chr1:1390866-1392789	0;111;279;390;710;821;1924	ANIA-6B;CCNL2;CCNM;CCNS;HCLA-ISO;HLA-ISO;PCEE;SB138	cyclin L2	NM_001350497;NM_001350498	NM_001320153
CCNL2~4c	0.00663443	0.617465	-55.0095	55.0095	OK	26.7208	1.4967	2	8.135	3.035	11.17	81.7303	0.606488	2	4.72	21.22	25.94	82.3368	28.2175	81.1238	25.2241	CCNL2	90	800	S	90;201;369;480;800;911;2014	7	90;201;369;480	4	alternative 3-prime	chr1:1390866-1392789	0;111;279;390;710;821;1924	ANIA-6B;CCNL2;CCNM;CCNS;HCLA-ISO;HLA-ISO;PCEE;SB138	cyclin L2	NM_001320155	NM_001320153
CCNL2~4e	0.0441255	0.640467	-19.0491	19.0491	OK	46.861	0.0481202	2	8.135	7.17	15.305	65.9101	1.33019	2	4.72	9.195	13.915	67.2403	46.8129	64.5799	46.9091	CCNL2	90	201	SL	90;201;369;480;800;911;2014	7	90;201;369;480	4	alternative 5-prime	chr1:1390866-1392789	0;111;279;390;710;821;1924	ANIA-6B;CCNL2;CCNM;CCNS;HCLA-ISO;HLA-ISO;PCEE;SB138	cyclin L2	NM_001320155	NM_001350497;NM_001350498
CCNL2~4g	0.00101526	0.617465	-44.0949	44.0949	OK	39.221	0.245041	2	8.135	5.265	13.4	83.3159	0.474711	2	4.72	23.665	28.385	83.7906	39.466	82.8412	38.976	CCNL2	90	2014	S	90;201;369;480;800;911;2014	7	90;201;369;480	4	intron retention	chr1:1390866-1392789	0;111;279;390;710;821;1924	ANIA-6B;CCNL2;CCNM;CCNS;HCLA-ISO;HLA-ISO;PCEE;SB138	cyclin L2	NM_001320155	NR_135154
CCNL2~6	0.0185245	0.624476	29.5498	29.5498	OK	40.8749	0.957183	2	6	4.195	10.195	11.3251	0.128449	2	24.47	3.12	27.59	11.1967	41.8321	11.4536	39.9177	CCNL2	90	109	SL	90;109	2	90;109	2	single exon skipping	chr1:1388066-1388625	0;19	ANIA-6B;CCNL2;CCNM;CCNS;HCLA-ISO;HLA-ISO;PCEE;SB138	cyclin L2	NR_135154;NR_146722	NR_146723
CCNL2~7b	0.00695651	0.617465	40.9297	40.9297	OK	62.9774	2.40047	2	3.035	5.01	8.045	22.0477	1.84046	2	21.22	6.1	27.32	23.8882	60.5769	20.2073	65.3779	CCNL2	90	201	SL	90;201;1304	3	90;201	2	alternative 5-prime	chr1:1391576-1392789	0;111;1214	ANIA-6B;CCNL2;CCNM;CCNS;HCLA-ISO;HLA-ISO;PCEE;SB138	cyclin L2	NM_001320153;NM_001350500	NM_001350499;NR_146722;NR_146723
CCNL2~9	0.0150765	0.624476	-28.7845	28.7845	OK	50.9878	0.920641	2	5.01	5.265	10.275	79.7723	1.83151	2	6.1	23.665	29.765	77.9407	51.9084	81.6038	50.0671	CCNL2	90	1193	S	90;1193	2	90	1	intron retention	chr1:1391576-1392678	0;1103	ANIA-6B;CCNL2;CCNM;CCNS;HCLA-ISO;HLA-ISO;PCEE;SB138	cyclin L2	NM_001350499;NR_146722;NR_146723	NR_135154
CCNT2~1b	0.0209917	0.628376	42.2147	42.2147	OK	86.3111	1.50383	2	2.86	17.89	20.75	44.0964	0.173777	2	8.68	6.85	15.53	44.2702	84.8073	43.9227	87.8149	CCNT2	90	177	S	90;177;184	3	90	1	single exon skipping	chr2:134942675-134946100	0;87;94	CCNT2;CYCT2	cyclin T2	NM_001241;NM_058241	NM_001320749;NR_037649;NR_135468
CCNT2~2	0.0485431	0.640467	37.7065	37.7065	OK	84.1033	2.92265	2	3.42	17.865	21.285	46.3968	0.170375	2	8.465	7.33	15.795	46.5672	81.1806	46.2264	87.0259	CCNT2	90	191	SL	90;191	2	90;191	2	intron retention	chr2:134954380-134954480	0;101	CCNT2;CYCT2	cyclin T2	NM_001241;NR_037649	NM_001320748;NM_001320749;NM_058241;NR_135468
CCNT2~3	0.0180754	0.624476	41.9019	41.9019	OK	81.566	2.51584	2	3.955	17.33	21.285	39.6641	1.05228	2	9.52	6.275	15.795	40.7164	79.0502	38.6119	84.0818	CCNT2	90	409	SL	90;409	2	90;409	2	alternative 5-prime	chr2:134946147-134947735	0;319	CCNT2;CYCT2	cyclin T2	NM_001241;NM_001320748;NM_001320749;NM_058241;NR_037649	NR_135468
CCPG1~2	0.0238326	0.628376	14.3129	14.3129	OK	38.3192	1.53415	2	6.895	4.31	11.205	24.0063	1.01331	2	9.72	3.07	12.79	25.0196	36.785	22.993	39.8533	CCPG1	90	3219	S	90;3219	2	90	1	intron retention	chr15:55356410-55359538	0;3129	CCPG1;CPR8	cell cycle progression 1	NM_001204450;NM_001204451	NM_004748;NM_020739
CCPG1~3	0.016295	0.624476	13.3841	13.3841	OK	21.128	0.713845	2	8.83	2.375	11.205	7.74392	1.11882	2	11.8	0.99	12.79	8.86275	20.4142	6.6251	21.8419	CCPG1	90	464	SL	90;464	2	90;464	2	alternative 5-prime	chr15:55389434-55408220	0;374	CCPG1;CPR8	cell cycle progression 1	NM_001204450;NM_001204451;NM_020739	NM_004748
CCT5~1	0.00911898	0.617465	-10.2045	10.2045	OK	86.933	0.319997	2	9.015	59.96	68.975	97.1376	0.119076	2	2.49	84.635	87.125	97.0185	86.613	97.2566	87.253	CCT5	90	255	SL	90;255	2	90;255	2	single exon skipping	chr5:10254206-10255954	0;165	CCT-epsilon;CCT5;CCTE;HEL-S-69;PNAS-102;TCP-1-epsilon	chaperonin containing TCP1 subunit 5	NM_001306154;NM_001306155	NM_001306153;NM_001306156;NM_012073
CD3D~1	0.00177497	0.617465	-10.3052	10.3052	OK	82.7504	0.176986	2	57.61	276.295	333.905	93.0555	0.257714	2	27.845	373.495	401.34	93.3132	82.5734	92.7978	82.9274	CD3D	90	222	SL	90;222	2	90;222	2	single exon skipping	chr11:118339495-118340374	0;132	CD3-DELTA;CD3D;IMD19;T3D	CD3d molecule	NM_001040651	NM_000732
CDK11B~3	0.0314151	0.639384	13.8632	13.8632	OK	86.4157	1.62935	2	8.24	51.915	60.155	72.5524	0.953854	2	19.435	51.26	70.695	73.5063	84.7863	71.5986	88.045	CDK11B	90	227	SL	90;227	2	90;227	2	single exon skipping	chr1:1642509-1649498	0;137	CDC2L1;CDK11;CDK11-p110;CDK11-p46;CDK11-p58;CDK11B;CLK-1;PITSLREA;PK58;p58;p58CDC2L1;p58CLK-1	cyclin dependent kinase 11B	NM_033490	NM_001291345;NM_001787;NM_033486;NM_033489
CENPN~2	0.0201772	0.628376	-31.067	31.067	OK	45.2787	2.40223	2	8.46	7.03	15.49	76.3456	3.2148	2	3.12	10.125	13.245	79.5604	42.8764	73.1308	47.6809	CENPN	90	192	SL	90;192	2	90;192	2	single exon skipping	chr16:81020277-81024714	0;102	BM039;C16orf60;CENP-N;CENPN;ICEN32	centromere protein N	NM_001270474	NM_001100624;NM_001100625;NM_001270473
CEP250~1	0.0109775	0.617465	-22.607	22.607	OK	67.5193	1.66292	2	9.515	19.895	29.41	90.1262	1.71003	2	4.005	36.88	40.885	91.8363	69.1822	88.4162	65.8564	CEP250	90	93		90;93	2		0	alternative 3-prime	chr20:35476596-35477870	0;3	C-NAP1;CEP2;CEP250;CNAP1;CRDHL2	centrosomal protein 250	NM_007186	NM_001318219
CEP57~2	0.0358484	0.640467	-19.622	19.622	OK	63.7696	1.81896	2	15.72	27.605	43.325	83.3917	0.680436	2	7.97	39.985	47.955	82.7112	65.5886	84.0721	61.9507	CEP57	90	168	SL	90;168	2	90;168	2	single exon skipping	chr11:95821979-95827785	0;78	CEP57;MVA2;PIG8;TSP57	centrosomal protein 57	NM_001243777	NM_001243776;NM_001363604;NM_014679
CHCHD7~5	0.00399913	0.617465	17.2291	17.2291	OK	67.2835	0.786842	2	8.705	17.785	26.49	50.0544	0.665503	2	8.32	8.32	16.64	49.3889	66.4967	50.7199	68.0703	CHCHD7	90	110	SL	90;110	2	90;110	2	alternative 5-prime	chr8:56212890-56214597	0;20	CHCHD7;COX23	coiled-coil-helix-coiled-coil-helix domain containing 7	NM_001011669;NM_001317858;NM_024300	NM_001011667;NM_001011668;NR_133934;NR_133935;NR_133936
CHID1~1	0.0240863	0.628376	-13.8077	13.8077	OK	30.6475	0.699327	2	6.26	2.76	9.02	44.4552	1.29035	2	6.65	5.32	11.97	43.1649	29.9482	45.7456	31.3468	CHID1	90	194	SL	90;194	2	90;194	2	single exon skipping	chr11:904860-910774	0;104	CHID1;GL008;SI-CLP;SICLP	chitinase domain containing 1	NM_001142676;NM_001142677;NM_023947	NM_001142674
CIRBP~2	0.0273801	0.628376	-23.8779	23.8779	OK	22.8664	2.59533	2	48.035	14.61	62.645	46.7443	1.53815	2	61.77	54.5	116.27	48.2824	25.4617	45.2061	20.2711	CIRBP	90	2345	S	90;2345	2	90	1	intron retention	chr19:1272052-1274306	0;2255	CIRBP;CIRP	cold inducible RNA binding protein	NM_001300815	NM_001300829;NR_023312;NR_023313
CLASP1~1a	0.015722	0.624476	11.6676	11.6676	OK	70.5851	1.08537	2	5.04	12.115	17.155	58.9175	0.918554	2	8.195	11.77	19.965	57.999	71.6704	59.8361	69.4997	CLASP1	90	138	SL	90;114;138	3	90;114;138	3	single exon skipping	chr2:121430178-121447336	0;24;48	CLASP1;MAST1	cytoplasmic linker associated protein 1	NM_001142274;NM_015282	NM_001207051
CLASP1~3	0.0409015	0.640467	-11.1924	11.1924	OK	29.8901	1.56054	2	12.115	5.155	17.27	41.0825	0.918554	2	11.77	8.195	19.965	42.001	28.3296	40.1639	31.4507	CLASP1	90	117	SL	90;117	2	90;117	2	single exon skipping	chr2:121425307-121430072	0;27	CLASP1;MAST1	cytoplasmic linker associated protein 1	NM_001207051	NM_001142273;NM_001142274;NM_015282
CLK1~1b	0.028328	0.628376	-17.5361	17.5361	OK	23.9947	0.309782	2	62.52	19.78	82.3	41.5308	1.10752	2	58.715	41.975	100.69	42.6384	24.3045	40.4233	23.6849	CLK1	90	1581	S	90;181;1581	3	90;181	2	intron retention	chr2:200859747-200861237	0;91;1491	CLK;CLK/STY;CLK1;STY	CDC like kinase 1	NR_027855	NR_027856
CNN2~1	0.0041638	0.617465	-19.5626	19.5626	OK	10.5827	0.495867	2	15.84	1.89	17.73	30.1453	0.241945	2	9.21	3.97	13.18	30.3872	10.0868	29.9033	11.0786	CNN2	90	174	SL	90;174	2	90;174	2	exon skipping and alternative 3-prime or 5-prime	chr19:1032664-1036415	33;117	-;CNN2	calponin 2	NM_201277	NM_001303499
CNOT7~3	0.0477873	0.640467	19.2122	19.2122	OK	57.3792	2.64991	2	12.765	17.04	29.805	38.167	1.29339	2	15.62	9.61	25.23	36.8736	54.7293	39.4604	60.0291	CNOT7	90	762	S	90;762	2	90	1	alternative 3-prime	chr8:17230177-17232426	0;672	CAF-1;CAF1;CNOT7;Caf1a;hCAF-1	CCR4-NOT transcription complex subunit 7	NM_001322094	NM_001322090;NM_001322091;NM_001322092;NM_001322093;NM_001322095;NM_001322096;NM_001322097;NM_013354
CNOT8~4b	0.0226039	0.628376	-17.525	17.525	OK	63.0612	1.92857	2	17.105	29.34	46.445	80.5862	1.43566	2	8.12	33.53	41.65	79.1506	64.9898	82.0219	61.1327	CNOT8	90	279	SL	90;279;327	3	90;279;327	3	single exon skipping	chr5:154858769-154865191	0;189;237	CAF1;CALIF;CNOT8;Caf1b;POP2;hCAF1	CCR4-NOT transcription complex subunit 8	NM_001301077;NM_001301080;NM_001301086	NM_001301073;NM_001301074
CNOT9~1a	0.00718121	0.617465	-13.0916	13.0916	OK	71.9873	0.607961	2	9.565	24.63	34.195	85.0789	0.354474	2	6.395	36.425	42.82	84.7244	72.5952	85.4334	71.3793	CNOT9	90	200	SL	90;200;296	3	90;200;296	3	single exon skipping	chr2:218583087-218587585	0;110;206	CAF40;CNOT9;CT129;RCD-1;RCD1;RQCD1	CCR4-NOT transcription complex subunit 9	NR_073390	NM_001271635;NM_005444
COPE~1b	0.0384382	0.640467	-36.3555	36.3555	OK	8.62676	1.28731	2	10.855	1.07	11.925	44.9823	3.51269	2	6.545	5.355	11.9	41.4696	9.91408	48.495	7.33945	COPE	90	312	SL	90;243;312	3	90;243;312	3	multiple exon skipping	chr19:18905630-18910970	0;153;222	COPE;epsilon-COP	COPI coat complex subunit epsilon	NM_199442	NM_001330469
CREBZF~2	0.0210787	0.628376	24.0253	24.0253	OK	71.3539	2.59145	2	14.58	35.89	50.47	47.3286	2.35443	2	23.375	20.725	44.1	44.9742	68.7625	49.683	73.9454	CREBZF	90	1156	S	90;1156	2	90	1	intron retention	chr11:85662458-85663523	0;1066	CREBZF;SMILE;ZF	CREB/ATF bZIP transcription factor	NR_028024;NR_028025;NR_028026;NR_028027	NM_001039618
CREBZF~5	0.0446397	0.640467	10.7365	10.7365	OK	75.8767	1.58783	2	12.25	38.22	50.47	65.1401	1.71144	2	15.48	28.62	44.1	63.4287	74.2888	66.8516	77.4645	CREBZF	90	303	SL	90;303	2	90;303	2	intron retention	chr11:85663602-85663814	0;213	CREBZF;SMILE;ZF	CREB/ATF bZIP transcription factor	NR_028025;NR_028026;NR_028027	NM_001039618;NR_028024
CREM~14	0.0209088	0.628376	-15.19	15.19	OK	77.1932	1.17513	2	1.935	6.53	8.465	92.3832	1.59474	2	4.95	60.085	65.035	93.9779	76.0181	90.7885	78.3684	CREM	90	492	SL	90;492	2	90;492	2	alternative 3-prime	chr10:35207052-35211655	0;402	CREM;CREM-2;ICER;hCREM-2	cAMP responsive element modulator	NM_001267562;NM_001267563;NM_001267564;NM_001267567;NM_001267570;NM_001352446;NM_001352465;NM_181571;NM_182718;NM_182719;NM_182724;NM_182769;NM_182770;NM_182771;NM_182772;NM_183060	NM_001352445;NM_001352466;NM_001352467;NM_182717;NM_182720;NM_182721;NM_182723;NM_183011;NM_183012;NM_183013
CREM~7	0.023821	0.628376	-20.3116	20.3116	OK	27.3311	2.04894	2	2.965	1.105	4.07	47.6427	1.23509	2	29.995	27.36	57.355	48.8778	25.2822	46.4076	29.3801	CREM	90	126	SL	90;126	2	90;126	2	single exon skipping	chr10:35195215-35206894	0;36	CREM;CREM-2;ICER;hCREM-2	cAMP responsive element modulator	NM_001267568;NM_182718;NM_182720	NM_001267569;NM_182717;NM_182719
CTNNB1~1b	0.0374284	0.640467	34.6309	34.6309	OK	90.7422	1.88424	2	3.13	30.145	33.275	56.1112	3.95353	2	18.935	23.96	42.895	60.0648	92.6264	52.1577	88.8579	CTNNB1	90	249	SL	90;249;554	3	90;249;554	3	alternative 3-prime	chr3:41239355-41239818	0;159;464	CTNNB;CTNNB1;EVR7;MRD19;NEDSDV;armadillo	catenin beta 1	NM_001098210	NM_001098209;NM_001330729
CXorf40A~2	0.0296551	0.629702	24.0318	24.0318	OK	51.643	3.1218	2	12.065	12.88	24.945	27.6112	2.50349	2	11.875	4.535	16.41	30.1147	48.5212	25.1077	54.7648	CXorf40A	90	572	SL	90;572	2	90;572	2	alternative 5-prime	chrX:149541344-149542018	0;482	CXorf40;CXorf40A;EOLA1	endothelium and lymphocyte associated ASCH domain 1	NM_001171907;NM_001324276;NM_178124	NM_001324277;NM_001324280
CYBC1~1e	0.0436666	0.640467	-14.7511	14.7511	OK	30.6447	2.3127	2	17.005	7.495	24.5	45.3958	1.61677	2	22.685	18.945	41.63	47.0126	32.9574	43.779	28.332	CYBC1	90	164	SL	90;164;206;255;287;329;379;546;549;599	10	90;164;206;255;287;329;379	7	single exon skipping	chr17:82445961-82450699	0;74;116;165;197;239;289;456;459;509	C17orf62;CGD5;CYBC1;Eros	cytochrome b-245 chaperone 1	NR_036518	NR_036517
CYBC1~1f	0.0470513	0.640467	12.7257	12.7257	OK	27.5077	1.60009	2	17.005	6.435	23.44	14.782	2.11998	2	22.685	3.925	26.61	12.662	29.1078	16.9019	25.9076	CYBC1	90	287	SL	90;164;206;255;287;329;379;546;549;599	10	90;164;206;255;287;329;379	7	multiple exon skipping	chr17:82445961-82450699	0;74;116;165;197;239;289;456;459;509	C17orf62;CGD5;CYBC1;Eros	cytochrome b-245 chaperone 1	NR_036518	NM_001100408
CYBC1~1h	0.016827	0.624476	-14.6723	14.6723	OK	17.6966	1.03762	2	17.005	3.645	20.65	32.3688	0.537863	2	22.685	10.87	33.555	32.9067	18.7342	31.831	16.6589	CYBC1	90	379	SL	90;164;206;255;287;329;379;546;549;599	10	90;164;206;255;287;329;379	7	multiple exon skipping	chr17:82445961-82450699	0;74;116;165;197;239;289;456;459;509	C17orf62;CGD5;CYBC1;Eros	cytochrome b-245 chaperone 1	NR_036518	NM_001100407
DAZAP1~3	0.018513	0.624476	-12.337	12.337	OK	76.8089	1.25084	2	16.575	54.425	71	89.1459	1.0714	2	17.135	140.15	157.285	88.0745	75.5581	90.2173	78.0597	DAZAP1	90	173	SL	90;173	2	90;173	2	single exon skipping	chr19:1422397-1428841	0;83	-;DAZAP1	DAZ associated protein 1	NM_001352035	NM_001352033;NM_001352034;NM_018959;NM_170711
DAZAP2~1c	0.0121331	0.617465	-10.7227	10.7227	OK	4.56355	0.86148	2	21.995	1.055	23.05	15.2862	0.688894	2	4.57	0.82	5.39	14.5973	3.70207	15.9751	5.42503	DAZAP2	90	259	S	90;240;259;270;336	5	90;336	2	single exon skipping	chr12:51240462-51242329	0;150;169;180;246	DAZAP2;PRTB	DAZ associated protein 2	NM_001136268	NM_001136266
DCTN5~1	0.00564479	0.617465	-36.3804	36.3804	OK	10.5875	0.348893	2	12.345	1.465	13.81	46.968	0.867218	2	7.64	6.765	14.405	47.8352	10.9364	46.1008	10.2386	DCTN5	90	120	SL	90;120	2	90;120	2	alternative 3-prime	chr16:23665729-23667046	0;30	-;DCTN5	dynactin subunit 5	NM_032486;NR_037573	NM_001199743
DDHD2~1a	0.00921031	0.617465	-11.8012	11.8012	OK	78.9988	0.729357	2	3.435	12.965	16.4	90.8001	0.832583	2	1.9	18.665	20.565	89.9675	79.7282	91.6327	78.2695	DDHD2	90	1028	S	90;1028;1064	3	90	1	alternative 3-prime	chr8:38260148-38261537	0;938;974	DDHD2;SAMWD1;SPG54;iPLA(1)gamma	DDHD domain containing 2	NM_001362911;NR_156417	NM_001164232;NM_001362913;NM_001362914;NM_015214;NR_156416
DDIT3~2a	0.00491177	0.617465	33.761	33.761	OK	97.3254	0.163049	2	6.24	227.065	233.305	63.5644	0.523266	2	15.38	26.77	42.15	63.0411	97.4884	64.0877	97.1623	DDIT3	90	371	SL	90;104;185;208;261;371	6	90;104;185;208;261;371	6	intron retention	chr12:57517425-57517705	0;14;95;118;171;281	AltDDIT3;C/EBPzeta;CEBPZ;CHOP;CHOP-10;CHOP10;DDIT3;GADD153	DNA damage inducible transcript 3	NM_001195057	NM_001195056
DDIT3~2b	0.0105566	0.617465	15.3741	15.3741	OK	94.92	1.15237	2	6.24	121.47	127.71	79.5459	0.936315	2	15.38	60.37	75.75	80.4823	96.0724	78.6096	93.7677	DDIT3	90	104	SL	90;104;185;208;261;371	6	90;104;185;208;261;371	6	alternative 3-prime	chr12:57517425-57517705	0;14;95;118;171;281	AltDDIT3;C/EBPzeta;CEBPZ;CHOP;CHOP-10;CHOP10;DDIT3;GADD153	DNA damage inducible transcript 3	NM_001195057	NM_004083
DDIT3~4c	0.0440866	0.640467	34.434	34.434	OK	65.4081	4.06505	2	121.47	227.065	348.535	30.974	1.71282	2	60.37	26.77	87.14	29.2612	61.343	32.6869	69.4731	DDIT3	90	357	SL	90;171;194;247;357	5	90;171;194;247;357	5	intron retention	chr12:57517439-57517705	0;81;104;157;267	AltDDIT3;C/EBPzeta;CEBPZ;CHOP;CHOP-10;CHOP10;DDIT3;GADD153	DNA damage inducible transcript 3	NM_004083	NM_001195056
DDX27~1	0.00748194	0.617465	-10.1263	10.1263	OK	6.45418	0.458925	2	41.185	2.83	44.015	16.5805	0.6107	2	58.465	11.64	70.105	17.1912	5.99526	15.9698	6.91311	DDX27	90	183	SL	90;183	2	90;183	2	single exon skipping	chr20:49230350-49233305	0;93	DDX27;DRS1;Drs1p;HSPC259;PP3241;RHLP;dJ686N3.1	DEAD-box helicase 27	NM_017895	NM_001348187
DDX39A~1	0.0242855	0.628376	-10.8494	10.8494	OK	81.2991	0.900244	2	16.185	69.87	86.055	92.1485	0.422637	2	20.51	240.6	261.11	91.7259	80.3989	92.5711	82.1994	DDX39A	90	200	SL	90;200	2	90;200	2	single exon skipping	chr19:14409448-14409741	0;110	BAT1;BAT1L;DDX39;DDX39A;DDXL;URH49	DExD-box helicase 39A	NR_046366	NM_005804
DEDD2~3	0.0253335	0.628376	-34.2006	34.2006	OK	27.2264	1.88472	2	36.665	13.695	50.36	61.427	3.38016	2	16.085	25.765	41.85	64.8072	25.3417	58.0468	29.1111	DEDD2	90	456	SL	90;456	2	90;456	2	single exon skipping	chr19:42215253-42217631	0;366	DEDD2;FLAME-3;FLAME3	death effector domain containing 2	NR_073046;NR_073048;NR_073049;NR_073050;NR_073051;NR_073052	NM_001270615;NM_133328
DERL2~3	0.00161108	0.617465	24.4416	24.4416	OK	29.013	0.676662	2	10.865	4.43	15.295	4.57141	0.540699	2	10.29	0.495	10.785	5.11211	28.3364	4.03071	29.6897	DERL2	90	296	SL	90;296	2	90;296	2	alternative 5-prime	chr17:5485217-5486068	0;206	CGI-101;DERL2;DERtrin-2;F-LAN-1;F-LANa;FLANa;derlin-2	derlin 2	NM_001304779;NM_016041;NR_130906	NR_130905
DERL2~4	0.0469666	0.640467	-19.8408	19.8408	OK	69.9282	0.0156055	2	4.55	10.58	15.13	89.769	1.46714	2	1.095	9.625	10.72	91.2362	69.9126	88.3019	69.9438	DERL2	90	184	SL	90;184	2	90;184	2	single exon skipping	chr17:5480583-5482808	0;94	CGI-101;DERL2;DERtrin-2;F-LAN-1;F-LANa;FLANa;derlin-2	derlin 2	NR_130905;NR_130906	NM_001304777;NM_016041
DGLUCY~4b	0.0382564	0.640467	-10.6279	10.6279	OK	8.74509	1.14755	2	10.375	1.015	11.39	19.373	1.56474	2	13.055	3.125	16.18	17.8082	9.89264	20.9377	7.59754	DGLUCY	90	506	SL	90;261;335;506;785	5	90;261;335;506	4	exon skipping and alternative 3-prime or 5-prime	chr14:91114284-91157638	0;171;245;416;695	C14orf159;DGLUCY	D-glutamate cyclase	NM_001102368	NM_001102366
DHX33~1	0.0399213	0.640467	-18.213	18.213	OK	37.7293	0.458667	2	6.385	3.88	10.265	55.9423	1.57985	2	5.02	6.41	11.43	57.5221	38.188	54.3624	37.2706	DHX33	90	251	SL	90;251	2	90;251	2	single exon skipping	chr17:5462547-5468570	0;161	DDX33;DHX33	DEAH-box helicase 33	NM_001199699	NM_020162
DKC1~2	0.0332306	0.640467	13.6264	13.6264	OK	18.0601	1.02569	2	46.5	10.21	56.71	4.43368	0.306252	2	46.635	2.16	48.795	4.12743	17.0344	4.73993	19.0858	DKC1	90	567	SL	90;567	2	90;567	2	intron retention	chrX:154764967-154765443	0;477	CBF5;DKC;DKC1;DKCX;NAP57;NOLA4;XAP101	dyskerin pseudouridine synthase 1	NM_001142463;NM_001288747;NM_001363;NR_110022;NR_110023	NR_110021
DNAJC19~3a	0.0147119	0.624476	-22.0455	22.0455	OK	54.3405	1.64192	2	7.91	9.445	17.355	76.3861	1.97688	2	3.6	11.685	15.285	78.3629	55.9824	74.4092	52.6986	DNAJC19	90	170	SL	90;115;170	3	90;115;170	3	single exon skipping	chr3:180985997-180988022	0;25;80	DNAJC19;PAM18;TIM14;TIMM14	DnaJ heat shock protein family (Hsp40) member C19	NR_033722	NM_001190233;NM_145261;NR_033721
DNASE1L1~1	0.0317431	0.639384	-25.0802	25.0802	OK	70.2687	2.75765	2	3.525	8.615	12.14	95.3488	1.45627	2	0.715	15.47	16.185	96.8051	73.0263	93.8926	67.511	DNASE1L1	90	348	SL	90;348	2	90;348	2	single exon skipping	chrX:154409197-154411890	0;258	DNAS1L1;DNASE1L1;DNASEX;DNL1L;G4.8;XIB	deoxyribonuclease 1 like 1	NM_001009933	NM_001009932
DNMT3A~1	0.0491319	0.640467	29.6068	29.6068	OK	70.2623	0.524686	2	6.515	15.465	21.98	40.6554	2.66185	2	21.775	15.035	36.81	43.3173	70.7869	37.9936	69.7376	DNMT3A	90	289	SL	90;289	2	90;289	2	single exon skipping	chr2:25239216-25240301	0;199	DNMT3A;DNMT3A2;HESJAS;M.HsaIIIA;TBRS	DNA methyltransferase 3 alpha	NM_001320893;NM_022552;NM_153759;NM_175629	NR_135490
DNPEP~3	0.0129512	0.617465	19.2016	19.2016	OK	45.7746	1.60408	2	13.345	11.15	24.495	26.5729	1.4863	2	27.895	10.105	38	28.0592	44.1705	25.0866	47.3786	DNPEP	90	122	SL	90;122	2	90;122	2	alternative 3-prime	chr2:219386949-219387069	0;32	ASPEP;DAP;DNPEP	aspartyl aminopeptidase	NM_001319121;NM_001319122	NM_001319116;NM_001319117;NM_001319118;NM_001319119;NM_001319120;NM_012100;NR_134970
DOCK9~3	0.0129619	0.617465	-10.0093	10.0093	OK	7.20815	0.212144	2	32.255	2.505	34.76	17.2175	0.488372	2	31.195	6.49	37.685	16.7291	6.996	17.7059	7.42029	DOCK9	90	159	SL	90;159	2	90;159	2	single exon skipping	chr13:98824505-98826829	0;69	DOCK9;ZIZ1;ZIZIMIN1	dedicator of cytokinesis 9	NM_001318849;NM_001366676;NM_001366677;NM_001366679;NM_001366680;NM_001366682;NM_001366683	NM_001130048;NM_001366678;NM_001366681;NM_001366684;NM_015296
DOK2~2a	0.037255	0.640467	-39.137	39.137	OK	58.2183	2.36879	2	86.09	120.325	206.415	97.3553	0.196601	2	7.09	261.24	268.33	97.1587	55.8495	97.5519	60.5871	DOK2	90	460	SL	90;372;460	3	90;372;460	3	multiple exon skipping	chr8:21910858-21913538	0;282;370	DOK2;p56DOK;p56dok-2	docking protein 2	NM_001317800	NM_003974
DOK2~2b	0.000376316	0.617465	-64.3119	64.3119	OK	23.9609	0.898058	2	86.09	27.11	113.2	88.2728	0.841637	2	7.09	53.41	60.5	87.4311	23.0628	89.1144	24.859	DOK2	90	372	SL	90;372;460	3	90;372;460	3	single exon skipping	chr8:21910858-21913538	0;282;370	DOK2;p56DOK;p56dok-2	docking protein 2	NM_001317800	NM_201349
DPH2~1a	0.0328597	0.640467	-24.9819	24.9819	OK	69.6551	0.731132	2	4.825	11.14	15.965	94.637	2.07308	2	0.89	15.57	16.46	92.564	70.3863	96.7101	68.924	DPH2	90	314	S	90;314;345;374;423	5	90;423	2	single exon skipping	chr1:43970709-43971386	0;224;255;284;333	DPH2;DPH2L2	diphthamide biosynthesis 2	NM_001319169	NM_001319165;NM_001319168;NM_001384
DPH7~13	0.0260841	0.628376	-13.9814	13.9814	OK	59.7954	0.845215	2	7.535	11.29	18.825	73.7768	0.247407	2	4.09	11.5	15.59	73.5294	60.6406	74.0242	58.9502	DPH7	90	184	SL	90;184	2	90;184	2	single exon skipping	chr9:137576168-137577469	0;94	C9orf112;DPH7;RRT2;WDR85	diphthamide biosynthesis 7	NM_001346370;NM_001346371;NM_001346372;NM_001346374;NM_001346382;NM_001346383;NM_001346391;NM_001346392;NM_138778	NM_001346376;NM_001346377;NM_001346378;NM_001346379;NM_001346380;NM_001346381;NM_001346389;NM_001346390;NM_001346393;NM_001346394;NM_001346395
DPH7~1b	0.0471755	0.640467	-15.9614	15.9614	OK	72.9082	1.57236	2	3.51	9.58	13.09	88.8696	0.440515	2	1.39	11.125	12.515	89.3101	74.4805	88.4291	71.3358	DPH7	90	318	SL	90;184;224;318;360;433;454	7	90;184;224;318;360	5	multiple exon skipping	chr9:137576168-137578624	0;94;134;228;270;343;364	C9orf112;DPH7;RRT2;WDR85	diphthamide biosynthesis 7	NM_001346375;NM_001346384;NM_001346385;NM_001346388	NM_001346376;NM_001346377;NM_001346378;NM_001346379;NM_001346380;NM_001346381;NM_001346393;NM_001346394;NM_001346395
DPH7~2b	0.0427746	0.640467	-29.7668	29.7668	OK	11.7694	3.08856	2	11.21	1.53	12.74	41.5362	1.10671	2	6.25	4.44	10.69	42.6429	14.858	40.4295	8.68085	DPH7	90	1326		90;93;276;279;461;464;1326	7		0	intron retention	chr9:137574844-137576079	0;3;186;189;371;374;1236	C9orf112;DPH7;RRT2;WDR85	diphthamide biosynthesis 7	NM_001346370;NM_001346371;NM_001346372;NM_001346374;NM_001346377;NM_001346384;NM_001346387;NM_001346388;NM_001346389;NM_138778	NM_001346386;NM_001346392;NM_001346393;NM_001346396
DPH7~9b	0.00436707	0.617465	12.5881	12.5881	OK	14.2922	0.263446	2	20.315	3.375	23.69	1.70417	0.441975	2	18.18	0.32	18.5	2.14614	14.0288	1.26219	14.5557	DPH7	90	1306	S	90;1257;1306	3	90	1	alternative 3-prime	chr9:137555649-137564433	0;1167;1216	C9orf112;DPH7;RRT2;WDR85	diphthamide biosynthesis 7	NM_001346370;NM_001346373;NM_001346375;NM_001346376;NM_001346377;NM_001346378;NM_001346379;NM_001346380;NM_001346381;NM_001346382;NM_001346383;NM_001346384;NM_001346385;NM_001346386;NM_001346387;NM_001346388;NM_001346389;NM_001346390;NM_001346391;NM_001346392;NM_001346393;NM_001346394;NM_001346395;NM_001346396;NM_138778	NM_001346372;NM_001346374
DPM1~2b	0.0118051	0.617465	15.1986	15.1986	OK	17.0141	0.941084	2	36.155	7.41	43.565	1.81551	1.19695	2	56.93	1.05	57.98	0.618557	16.0731	3.01247	17.9552	DPM1	90	112	SL	90;112;171;195	4	90;112;171;195	4	alternative 3-prime	chr20:50940934-50942030	0;22;81;105	CDGIE;DPM1;MPDS	dolichyl-phosphate mannosyltransferase subunit 1, catalytic	NM_003859	NR_133648
DUSP6~1	0.0317904	0.639384	-55.6064	55.6064	OK	37.2629	3.86202	2	24.53	14.22	38.75	92.8692	1.07016	2	3.095	40.415	43.51	91.7991	33.4009	93.9394	41.1249	DUSP6	90	528	SL	90;528	2	90;528	2	single exon skipping	chr12:89349562-89351639	0;438	DUSP6;HH19;MKP3;PYST1	dual specificity phosphatase 6	NM_022652	NM_001946
DYRK1A~2b	0.0216109	0.628376	14.1209	14.1209	OK	22.9638	1.11445	2	12.5	3.75	16.25	8.84287	1.51067	2	17.09	1.675	18.765	7.33221	24.0782	10.3535	21.8493	DYRK1A	90	277	SL	90;176;277	3	90;176;277	3	multiple exon skipping	chr21:37367629-37472683	0;86;187	DYRK;DYRK1;DYRK1A;HP86;MNB;MNBH;MRD7	dual specificity tyrosine phosphorylation regulated kinase 1A	NM_001347723	NM_101395
DYRK1A~4	0.0373209	0.640467	11.1362	11.1362	OK	17.4039	0.61446	2	17.71	3.75	21.46	6.26774	1.27734	2	24.935	1.675	26.61	4.9904	18.0184	7.54509	16.7895	DYRK1A	90	221	SL	90;221	2	90;221	2	alternative 5-prime	chr21:37506224-37511910	0;131	DYRK;DYRK1;DYRK1A;HP86;MNB;MNBH;MRD7	dual specificity tyrosine phosphorylation regulated kinase 1A	NM_001347721;NM_001347722;NM_001347723;NM_001396;NM_130436	NM_101395
DYRK2~1	0.000727889	0.617465	-12.3625	12.3625	OK	62.5253	0.0448178	2	23.24	38.765	62.005	74.8878	0.0925583	2	8.16	24.355	32.515	74.9804	62.4805	74.7952	62.5701	DYRK2	90	239	SL	90;239	2	90;239	2	single exon skipping	chr12:67649183-67657105	0;149	-;DYRK2	dual specificity tyrosine phosphorylation regulated kinase 2	NM_003583	NM_006482
EIF4E2~2	0.0185871	0.624476	-40.6626	40.6626	OK	51.9936	0.27003	2	29.765	32.24	62.005	92.6562	1.44832	2	7.66	97.235	104.895	91.2079	51.7236	94.1046	52.2636	EIF4E2	90	225	SL	90;225	2	90;225	2	single exon skipping	chr2:232556531-232564246	0;135	4E-LP;4EHP;EIF4E2;EIF4EL3;IF4e;h4EHP	eukaryotic translation initiation factor 4E family member 2	NM_001276337;NM_001330201;NM_001330203	NM_001276336;NM_001282958;NM_001330202;NM_004846
ELK1~2	0.0490181	0.640467	-14.4579	14.4579	OK	28.9322	2.01319	2	26.865	10.93	37.795	43.3901	0.969468	2	24.905	19.12	44.025	42.4207	26.919	44.3596	30.9454	ELK1	90	196	SL	90;196	2	90;196	2	single exon skipping	chrX:47641476-47650422	0;106	-;ELK1	ETS transcription factor ELK1	NM_005229	NM_001114123;NM_001257168
ELMOD3~4b	0.034049	0.640467	-13.906	13.906	OK	7.29756	1.8941	2	13.53	1.08	14.61	21.2036	1.33925	2	8.43	2.275	10.705	22.5428	9.19166	19.8643	5.40346	ELMOD3	90	218	SL	90;218;297	3	90;218;297	3	single exon skipping	chr2:85377475-85389750	0;128;207	DFNB88;ELMOD3;LST3;RBED1;RBM29	ELMO domain containing 3	NM_001135021;NM_001135022;NM_001135023;NM_001329791;NM_001329792;NM_001329793;NR_138132	NR_138133
ELP5~1	0.0476445	0.640467	-21.6517	21.6517	OK	45.221	1.33162	2	20.405	16.89	37.295	66.8727	2.87896	2	9.695	19.935	29.63	63.9937	43.8894	69.7516	46.5526	ELP5	90	178	SL	90;178	2	90;178	2	intron retention	chr17:7252338-7252425	0;88	C17orf81;DERP6;ELP5;HSPC002;MST071;MSTP071	elongator acetyltransferase complex subunit 5	NM_015362;NM_203413	NM_203414
EMC8~1	0.00319354	0.617465	-19.4729	19.4729	OK	57.9887	0.789462	2	6.46	8.92	15.38	77.4616	0.767652	2	3.79	13.015	16.805	76.6939	58.7781	78.2292	57.1992	EMC8	90	185	SL	90;185	2	90;185	2	single exon skipping	chr16:85779868-85781210	0;95	C16orf2;C16orf4;COX4NB;EMC8;FAM158B;NOC4	ER membrane protein complex subunit 8	NM_001142288	NM_006067
EMC9~2	0.0252646	0.628376	-29.1495	29.1495	OK	59.4404	2.01087	2	9.025	13.425	22.45	88.5899	3.16145	2	2.435	19.615	22.05	91.7513	61.4512	85.4284	57.4295	EMC9	130	250	SL	130;250	2	130;250	2	exon skipping and alternative 3-prime or 5-prime	chr14:24140966-24141437	90;210	C14orf122;CGI-112;EMC9;FAM158A	ER membrane protein complex subunit 9	NM_001346876;NM_001346877	NM_001346874;NM_001346875;NM_016049
EXOC7~1e	0.0231248	0.628376	-13.5557	13.5557	OK	6.95117	0.513948	2	41.915	3.12	45.035	20.5069	1.09034	2	43.43	11.215	54.645	21.5973	6.43722	19.4166	7.46512	EXOC7	90	252	SL	90;159;183;252;336	5	90;159;183;252;336	5	multiple exon skipping	chr17:76089321-76094413	0;69;93;162;246	2-5-3p;BLOM4;EX070;EXO70;EXOC1;EXOC7;Exo70p;YJL085W	exocyst complex component 7	NM_015219	NM_001145299
EXOSC3~1	0.0117166	0.617465	-33.5604	33.5604	OK	49.9258	1.14819	2	11.62	11.535	23.155	83.4862	2.03951	2	3.565	18.065	21.63	81.4467	48.7776	85.5257	51.074	EXOSC3	90	242	SL	90;242	2	90;242	2	single exon skipping	chr9:37780881-37783913	0;152	CGI-102;EXOSC3;PCH1B;RRP40;Rrp40p;bA3J10.7;hRrp-40;p10	exosome component 3	NM_001002269	NM_016042
FAM120AOS~5	0.0457667	0.640467	-20.0569	20.0569	OK	28.4573	3.23713	2	37.39	14.82	52.21	48.5142	2.27448	2	11	10.4	21.4	46.2397	31.6944	50.7886	25.2202	FAM120AOS	90	211	SL	90;211	2	90;211	2	single exon skipping	chr9:93447698-93450478	0;121	C9orf10OS;FAM120AOS	family with sequence similarity 120A opposite strand	NM_001322224;NM_198841;NR_136229;NR_136233;NR_136235;NR_136236	NR_136230;NR_136231;NR_136232;NR_136234;NR_136237;NR_136238
FAM156B~5a	0.0126946	0.617465	-72.297	72.297	OK	19.4302	2.98941	2	25.47	6.28	31.75	91.7272	1.12991	2	2.695	29.5	32.195	90.5973	22.4196	92.8571	16.4408	FAM156B	90	831	S	90;499;831	3	90;499	2	intron retention	chrX:52898727-52899467	0;409;741	FAM156B;TMEM29B	family with sequence similarity 156 member B	NM_001321179	NM_001321178
FAM214B~2	0.0334282	0.640467	20.2816	20.2816	OK	79.456	1.08979	2	2.595	10.12	12.715	59.1744	0.0727405	2	5.085	7.37	12.455	59.1017	78.3662	59.2471	80.5458	FAM214B	90	649	SL	90;649	2	90;649	2	intron retention	chr9:35107569-35108127	0;559	FAM214B;KIAA1539	family with sequence similarity 214 member B	NR_134455	NM_001317991;NM_025182
FAM3C~1	0.02382	0.628376	-18.9341	18.9341	OK	62.0153	1.11439	2	3.89	6.325	10.215	80.9494	1.88366	2	4.05	17.005	21.055	79.0657	60.9009	82.8331	63.1297	FAM3C	90	130	SL	90;130	2	90;130	2	alternative 5-prime	chr7:121383011-121396201	0;40	FAM3C;GS3786;ILEI	FAM3 metabolism regulating signaling molecule C	NM_001040020	NM_014888
FAM53C~1	0.00519549	0.617465	-45.1062	45.1062	OK	52.088	0.348435	2	25.12	27.365	52.485	97.1942	0.924265	2	1.125	37.99	39.115	96.2699	52.4364	98.1184	51.7395	FAM53C	90	239	SL	90;239	2	90;239	2	alternative 5-prime	chr5:138341265-138341808	0;149	C5orf6;FAM53C	family with sequence similarity 53 member C	NM_001350195	NM_001135647;NM_001350194;NM_016605
FAM76B~1	0.043454	0.640467	-17.8954	17.8954	OK	69.8402	2.17042	2	10.895	25.325	36.22	87.7356	0.967151	2	3.135	22.26	25.395	86.7684	72.0107	88.7027	67.6698	FAM76B	90	93		90;93	2		0	alternative 3-prime	chr11:95778955-95779606	0;3	-;FAM76B	family with sequence similarity 76 member B	NM_001330357	NM_144664
FBXL12~6	0.0346637	0.640467	13.8591	13.8591	OK	85.3302	1.57807	2	2.09	12.435	14.525	71.471	0.806179	2	6.485	16.26	22.745	72.2772	86.9082	70.6649	83.7521	FBXL12	90	116	SL	90;116	2	90;116	2	alternative 5-prime	chr19:9818618-9818753	0;26	FBXL12;Fbl12	F-box and leucine rich repeat protein 12	NM_001316937;NM_001316939;NM_001316942	NM_001316938;NM_017703
FBXW7~1	0.0385812	0.640467	-15.3106	15.3106	OK	51.1931	0.0602069	2	7.685	8.06	15.745	66.5037	0.946797	2	5.475	10.865	16.34	67.4505	51.1329	65.5569	51.2533	FBXW7	90	140	SL	90;140	2	90;140	2	single exon skipping	chr4:152411873-152534940	0;50	AGO;CDC4;FBW6;FBW7;FBX30;FBXO30;FBXW6;FBXW7;SEL-10;SEL10;hAgo;hCdc4	F-box and WD repeat domain containing 7	NM_033632	NM_001257069;NM_001349798
FGFR1~1a	0.0440778	0.640467	-16.7435	16.7435	OK	9.82622	0.810678	2	11.195	1.245	12.44	26.5698	1.95521	2	19.18	7.14	26.32	24.6146	9.01554	28.525	10.6369	FGFR1	90	357	SL	90;357;425	3	90;357;425	3	single exon skipping	chr8:38428436-38457355	0;267;335	BFGFR;CD331;CEK;ECCL;FGFBR;FGFR-1;FGFR1;FLG;FLT-2;FLT2;HBGFR;HH2;HRTFDS;KAL2;N-SAM;OGD;bFGF-R-1	fibroblast growth factor receptor 1	NM_001174066;NM_001354368;NM_001354370;NM_023105;NM_023106	NM_001174063;NM_001174065;NM_001174067;NM_001354367;NM_001354369;NM_015850;NM_023110
FIP1L1~3	0.00556337	0.617465	10.0547	10.0547	OK	36.2173	0.496113	2	30.06	17.03	47.09	26.1625	0.353562	2	29.295	10.385	39.68	25.809	35.7211	26.5161	36.7134	FIP1L1	90	135	SL	90;135	2	90;135	2	single exon skipping	chr4:53377924-53379224	0;45	FIP1;FIP1L1;Rhe;hFip1	factor interacting with PAPOLA and CPSF1	NM_001134937;NM_001134938	NM_030917
FOXM1~3	0.0121919	0.617465	10.7408	10.7408	OK	71.1717	0.873871	2	10.045	24.755	34.8	60.4309	0.788947	2	20.22	30.92	51.14	59.642	72.0456	61.2199	70.2978	FOXM1	90	93		90;93	2		0	alternative 3-prime	chr12:2872245-2873976	0;3	FKHL16;FOXM1;FOXM1A;FOXM1B;FOXM1C;HFH-11;HFH11;HNF-3;INS-1;MPHOSPH2;MPP-2;MPP2;PIG29;TRIDENT	forkhead box M1	NM_001243088;NM_001243089	NM_021953;NM_202002;NM_202003
FUS~3	0.0119712	0.617465	-19.1905	19.1905	OK	74.2988	1.16974	2	29.045	83.97	113.015	93.4892	0.651919	2	8.53	122.63	131.16	92.8373	73.129	94.1412	75.4685	FUS	90	125	SL	90;125	2	90;125	2	single exon skipping	chr16:31185180-31188324	0;35	ALS6;ETM4;FUS;FUS1;HNRNPP2;POMP75;TLS	FUS RNA binding protein	NR_028388	NM_001170634;NM_001170937;NM_004960
FYN~1a	0.00666089	0.617465	-23.3689	23.3689	OK	60.9002	0.426936	2	18.06	28.075	46.135	84.2691	0.850935	2	9.81	52.3	62.11	83.4182	60.4733	85.1201	61.3272	FYN	90	246	S	90;246;255	3	90	1	single exon skipping	chr6:111696457-111702884	0;156;165	FYN;SLK;SYN;p59-FYN	FYN proto-oncogene, Src family tyrosine kinase	NM_153048	NM_153047
FYN~1c	0.0245927	0.628376	13.1401	13.1401	OK	45.1506	1.35462	2	28.075	23.27	51.345	32.0105	1.54475	2	52.3	24.55	76.85	30.4657	46.5052	33.5552	43.7959	FYN	246	255		90;246;255	3	90	1	mutually exclusive exon skipping	chr6:111696457-111702884	0;156;165	FYN;SLK;SYN;p59-FYN	FYN proto-oncogene, Src family tyrosine kinase	NM_153047	NM_001370529;NM_002037
GABPB1~1	0.0101644	0.617465	44.5163	44.5163	OK	75.4313	1.40865	2	4.775	14.66	19.435	30.915	2.48734	2	10.515	4.68	15.195	33.4023	74.0226	28.4277	76.8399	GABPB1	90	126	SL	90;126	2	90;126	2	alternative 5-prime	chr15:50300903-50301256	0;36	BABPB2;E4TF1;E4TF1-47;E4TF1-53;E4TF1B;GABPB;GABPB-1;GABPB1;GABPB2;NRF2B1;NRF2B2	GA binding protein transcription factor subunit beta 1	NM_016654;NM_016655;NM_181427	NM_001320910;NM_001320915;NM_002041;NM_005254
GADD45A~2	0.0366119	0.640467	-46.3794	46.3794	OK	53.6206	2.67022	2	92.16	107.15	199.31	100	0	2	0	28.28	28.28	100	56.2908	100	50.9504	GADD45A	90	328	SL	90;328	2	90;328	2	single exon skipping	chr1:67686127-67687660	0;238	DDIT1;GADD45;GADD45A	growth arrest and DNA damage inducible alpha	NM_001199742	NM_001924
GADD45A~3	0.0157747	0.624476	-16.3697	16.3697	OK	82.4652	0.18216	2	22.755	107.15	129.905	98.8349	0.63425	2	0.36	28.28	28.64	98.2007	82.6473	99.4692	82.283	GADD45A	90	192	SL	90;192	2	90;192	2	single exon skipping	chr1:67685539-67686349	0;102	DDIT1;GADD45;GADD45A	growth arrest and DNA damage inducible alpha	NM_001199741	NM_001924
GAPDH~1	0.00347036	0.617465	36.4336	36.4336	OK	90.0004	0.933116	2	2.105	18.74	20.845	53.5667	1.34541	2	11.56	13.34	24.9	52.2213	89.0672	54.9121	90.9335	GAPDH	90	238	SL	90;238	2	90;238	2	intron retention	chr12:6534662-6534809	0;148	G3PD;GAPD;GAPDH;HEL-S-162eP	glyceraldehyde-3-phosphate dehydrogenase	NM_001289745	NM_001289746
GCLC~1	0.0203034	0.628376	-12.0443	12.0443	OK	80.4723	1.19871	2	3.895	16.005	19.9	92.5166	1.25767	2	1.15	14.225	15.375	91.259	81.671	93.7743	79.2736	GCLC	90	204	SL	90;204	2	90;204	2	single exon skipping	chr6:53514498-53520777	0;114	GCL;GCLC;GCS;GLCL;GLCLC	glutamate-cysteine ligase catalytic subunit	NM_001197115	NM_001498
GFM2~3	0.0184494	0.624476	12.0861	12.0861	OK	94.4657	0.692434	2	0.58	9.86	10.44	82.3796	1.08684	2	2.265	10.57	12.835	81.2928	93.7732	83.4665	95.1581	GFM2	90	231	SL	90;231	2	90;231	2	single exon skipping	chr5:74738418-74739988	0;141	EF-G2mt;EFG2;GFM2;MRRF2;MST027;MSTP027;RRF;RRF2;RRF2mt;hEFG2;mEF-G 2	GTP dependent ribosome recycling factor mitochondrial 2	NM_170691	NM_001281302;NM_032380;NM_170681;NR_104006
GIPC1~4	0.0399475	0.640467	-16.8904	16.8904	OK	74.879	1.51317	2	10.24	30.635	40.875	91.7694	0.465777	2	4.86	54.15	59.01	91.3036	76.3921	92.2352	73.3658	GIPC1	90	408	SL	90;408	2	90;408	2	single exon skipping	chr19:14480779-14491655	0;318	C19orf3;GIPC;GIPC1;GLUT1CBP;Hs.6454;IIP-1;NIP;OPDM2;RGS19IP1;SEMCAP;SYNECTIIN;SYNECTIN;TIP-2	GIPC PDZ domain containing family member 1	NM_202469	NM_005716;NM_202468
GLMP~1b	0.000242132	0.617465	-15.889	15.889	OK	59.4967	0.15798	2	11.505	16.9	28.405	75.3857	0.176523	2	7.26	22.215	29.475	75.5622	59.6547	75.2092	59.3387	GLMP	90	348	SL	90;348;577	3	90;348;577	3	single exon skipping	chr1:156294566-156295525	0;258;487	C1orf85;GLMP;NCU-G1	glycosylated lysosomal membrane protein	NM_001256605	NM_001256604;NM_001256608;NM_144580
GLUL~1	0.00829114	0.617465	16.284	16.284	OK	20.5054	1.08791	2	22.425	5.79	28.215	4.22142	0.974427	2	25.12	1.095	26.215	3.24699	21.5933	5.19584	19.4175	GLUL	90	446	SL	90;446	2	90;446	2	single exon skipping	chr1:182388751-182391678	0;356	GLNS;GLUL;GS;PIG43;PIG59	glutamate-ammonia ligase	NM_001033044	NM_002065
GNAS~1c	0.00886694	0.617465	-14.1341	14.1341	OK	32.0043	0.284118	2	280.55	132.09	412.64	46.1384	0.0659958	2	313.08	268.21	581.29	46.2044	32.2884	46.0724	31.7201	GNAS	93	135		90;93;135;138	4		0	exon skipping and alternative 3-prime or 5-prime	chr20:58895685-58903530	0;3;45;48	AHO;C20orf45;GNAS;GNAS1;GPSA;GSA;GSP;NESP;PITA3;POH;SCG6;SgVI	GNAS complex locus	NM_080426	NM_000516;NM_001077490;NM_001309840;NM_001309861;NM_080425
GOLGA2~1	0.0137121	0.624476	-10.6198	10.6198	OK	35.9375	0.607967	2	17.56	9.875	27.435	46.5574	0.861615	2	18.38	15.995	34.375	45.6957	36.5455	47.419	35.3296	GOLGA2	90	171	SL	90;171	2	90;171	2	single exon skipping	chr9:128268525-128273849	0;81	GM130;GOLGA2	golgin A2	NM_004486	NM_001366244;NM_001366246
GORAB~1	0.0215249	0.628376	18.3726	18.3726	OK	61.6578	1.42014	2	11.325	18.215	29.54	43.2852	1.95082	2	6.795	5.175	11.97	45.2361	60.2377	41.3344	63.078	GORAB	90	390	SL	90;390	2	90;390	2	multiple exon skipping	chr1:170532285-170539209	0;300	GO;GORAB;NTKLBP1;SCYL1BP1	golgin, RAB6 interacting	NM_001146039;NM_152281;NR_027397	NM_001320252
GRK6~2	0.0027991	0.617465	-33.4701	33.4701	OK	40.9865	0.881838	2	39.855	27.69	67.545	74.4565	1.17997	2	28.685	83.65	112.335	73.2766	41.8683	75.6365	40.1046	GRK6	90	92		90;92	2		0	single exon skipping	chr5:177441054-177441736	0;2	GPRK6;GRK6	G protein-coupled receptor kinase 6	NM_001004106;NM_001364164	NM_002082
GSR~2	0.0276016	0.628376	-10.4417	10.4417	OK	85.1104	0.914721	2	7.15	40.99	48.14	95.5522	0.411088	2	1.39	29.795	31.185	95.9632	84.1957	95.1411	86.0252	GSR	90	249	SL	90;249	2	90;249	2	single exon skipping	chr8:30684200-30692968	0;159	GR;GSR;GSRD;HEL-75;HEL-S-122m	glutathione-disulfide reductase	NM_001195103	NM_000637
GUCD1~1d	0.0295364	0.629396	-12.9407	12.9407	OK	81.1706	0.0670649	2	4.88	21.035	25.915	94.1113	0.636065	2	2.58	41.36	43.94	93.4752	81.2377	94.7473	81.1036	GUCD1	93	332		90;93;203;332;335	5	203	1	exon skipping and alternative 3-prime or 5-prime	chr22:24543098-24546913	0;3;113;242;245	C22orf13;GUCD1;LLN4	guanylyl cyclase domain containing 1	NM_001284256;NR_104286	NM_001284252;NM_001284254
GUCD1~4	0.0148831	0.624476	-35.6269	35.6269	OK	56.9822	0.958977	2	3.66	4.885	8.545	92.6091	0.143376	2	1.875	23.505	25.38	92.4658	56.0232	92.7525	57.9412	GUCD1	90	175	SL	90;175	2	90;175	2	single exon skipping	chr22:24548074-24555614	0;85	C22orf13;GUCD1;LLN4	guanylyl cyclase domain containing 1	NR_104286	NM_001284251;NM_001284252;NM_001284253
GYG1~2a	0.00863212	0.617465	-18.7381	18.7381	OK	73.8193	1.21248	2	5.74	16.26	22	92.5574	0.89972	2	1.9	23.315	25.215	93.4571	72.6068	91.6577	75.0317	GYG1	90	310	SL	90;310;361	3	90;310;361	3	single exon skipping	chr3:149009403-149026759	0;220;271	GSD15;GYG;GYG1	glycogenin 1	NM_001184721	NM_001184720
GZF1~2	0.0100804	0.617465	54.1871	54.1871	OK	58.1792	3.35495	2	6.995	9.825	16.82	3.99215	3.99215	2	8.335	0.305	8.64	0	61.5342	7.98429	54.8243	GZF1	90	187	SL	90;187	2	90;187	2	single exon skipping	chr20:23362238-23364362	0;97	GZF1;JLSM;ZBTB23;ZNF336	GDNF inducible zinc finger protein 1	NM_022482	NM_001317012
HACD4~1	0.0431155	0.640467	-18.7716	18.7716	OK	16.9694	2.07414	2	10.225	2.075	12.3	35.741	2.93177	2	5.885	3.255	9.14	32.8092	14.8953	38.6728	19.0436	HACD4	90	243	SL	90;243	2	90;243	2	multiple exon skipping	chr9:21008147-21011588	0;153	HACD4;PTPLAD2	3-hydroxyacyl-CoA dehydratase 4	NM_001010915;NM_001321883	NM_001321903
HCFC1R1~5	0.029557	0.629396	-14.8091	14.8091	OK	37.2673	1.19424	2	11.64	6.935	18.575	52.0764	1.80445	2	16.35	17.735	34.085	53.8809	36.0731	50.272	38.4615	HCFC1R1	90	169	SL	90;169	2	90;169	2	intron retention	chr16:3024133-3024211	0;79	HCFC1R1;HPIP	host cell factor C1 regulator 1	NM_001288665	NM_001002017;NM_001288667
HCG18~2	0.0100649	0.617465	-32.9077	32.9077	OK	17.6284	1.61871	2	13.575	2.905	16.48	50.5361	0.825777	2	4.045	4.125	8.17	49.7103	19.2471	51.3619	16.0097	HCG18	90	1961	S	90;1961	2	90	1	intron retention	chr6:30292600-30294470	0;1871	-;HCG18	HLA complex group 18	NR_024052;NR_024053	NR_102326
HERPUD1~2	0.000359284	0.617465	-39.2589	39.2589	OK	59.8423	0.217637	2	29.25	43.555	72.805	99.1012	0.342445	2	0.755	81.395	82.15	98.7588	59.6247	99.4437	60.0599	HERPUD1	90	247	SL	90;247	2	90;247	2	alternative 5-prime	chr16:56940089-56942131	0;157	HERP;HERPUD1;Mif1;SUP	homocysteine inducible ER protein with ubiquitin like domain 1	NM_001272103	NM_001010989;NM_014685
HINFP~1d	0.0301026	0.631658	17.6875	17.6875	OK	44.7063	1.78705	2	6.68	5.42	12.1	27.0187	2.30516	2	9.095	3.375	12.47	29.3239	46.4933	24.7136	42.9192	HINFP	90	207	S	90;100;207;217;438	5	90;100;438	3	single exon skipping	chr11:119121640-119126934	0;10;117;127;348	HINFP;HiNF-P;MIZF;ZNF743	histone H4 transcription factor	NM_001243259;NM_001351962;NM_001351964;NM_001351966;NM_001351972;NM_198971	NM_001351961;NM_001351965;NM_001351974;NM_015517
HINT1~3	0.0086048	0.617465	-42.2601	42.2601	OK	29.328	2.29051	2	48.27	20.145	68.415	71.5881	2.83806	2	8.08	20.585	28.665	74.4261	31.6185	68.75	27.0374	HINT1	269	373	SL	269;373	2	269;373	2	exon skipping and alternative 3-prime or 5-prime	chr5:131159612-131162361	229;333	HINT;HINT1;NMAN;PKCI-1;PRKCNH1	histidine triad nucleotide binding protein 1	NR_073488;NR_134494	NR_134495
HMCES~3a	0.049365	0.640467	-11.534	11.534	OK	85.4175	1.27582	2	3.8	21.97	25.77	96.9516	1.91436	2	1.095	34.235	35.33	95.0372	84.1417	98.8659	86.6934	HMCES	90	258	S	90;250;258	3	90	1	alternative 5-prime	chr3:129279044-129279709	0;160;168	C3orf37;DC12;HMCES;SRAPD1	5-hydroxymethylcytosine binding, ES cell specific	NM_001370344	NM_001006109
HMGA1~2c	0.0146415	0.624476	-20.2612	20.2612	OK	3.00222	1.64205	2	18.715	0.595	19.31	23.2634	1.81014	2	13.175	3.99	17.165	25.0736	4.64427	21.4533	1.36017	HMGA1	92	204		90;92;204;206;226;446	6	446	1	exon skipping and alternative 3-prime or 5-prime	chr6:34236962-34240736	0;2;114;116;136;356	HMG-R;HMGA1;HMGA1A;HMGIY	high mobility group AT-hook 1	NM_001319078;NM_145903	NM_001319077;NM_001319079
HMGCR~1	0.00457739	0.617465	-31.4736	31.4736	OK	26.0045	1.54579	2	21.605	7.585	29.19	57.4781	1.32471	2	15.85	21.5	37.35	58.8028	24.4587	56.1534	27.5503	HMGCR	90	249	SL	90;249	2	90;249	2	single exon skipping	chr5:75354698-75355364	0;159	HMGCR;LDLCQ3	3-hydroxy-3-methylglutaryl-CoA reductase	NM_001130996	NM_000859;NM_001364187
HMGN3~1f	0.0371001	0.640467	-15.5283	15.5283	OK	83.3632	1.1209	2	4.36	21.82	26.18	98.8915	0.250005	2	0.34	30.475	30.815	98.6415	84.4841	99.1415	82.2423	HMGN3	90	163	SL	90;163;204;291;297;304;633;753	8	90;163;204;633	4	single exon skipping	chr6:79201727-79203579	0;73;114;201;207;214;543;663	HMGN3;PNAS-24;PNAS-25;TRIP7	high mobility group nucleosomal binding domain 3	NM_001318888	NM_138730
HNRNPA3~1	0.0111845	0.617465	-17.2275	17.2275	OK	80.0657	0.473893	2	25.645	102.89	128.535	97.2932	0.128242	2	3.92	140.79	144.71	97.4215	79.5918	97.165	80.5396	HNRNPA3	90	173	SL	90;173	2	90;173	2	intron retention	chr2:177221977-177222059	0;83	2610510D13Rik;D10S102;FBRNP;HNRNPA3;HNRPA3	heterogeneous nuclear ribonucleoprotein A3	NR_138470	NM_001330247;NM_001330251;NM_194247
HNRNPA3~3a	0.00781011	0.617465	20.5022	20.5022	OK	23.868	0.207576	2	81.865	25.645	107.51	3.36579	0.562981	2	114.62	3.92	118.54	2.80281	23.6604	3.92877	24.0756	HNRNPA3	90	2659	S	90;2659;2742	3	90	1	single exon skipping	chr2:177219315-177222059	0;2569;2652	2610510D13Rik;D10S102;FBRNP;HNRNPA3;HNRPA3	heterogeneous nuclear ribonucleoprotein A3	NM_001330248;NM_001330249;NM_001330250	NR_138470
HNRNPC~1	0.00386438	0.617465	-24.0356	24.0356	OK	55.779	1.0796	2	94.89	119.92	214.81	79.8146	1.02824	2	38.65	153.24	191.89	78.7864	54.6994	80.8429	56.8586	HNRNPC	90	116	SL	90;116	2	90;116	2	single exon skipping	chr14:21234230-21269297	0;26	C1;C2;HNRNP;HNRNPC;HNRPC;SNRPC	heterogeneous nuclear ribonucleoprotein C	NM_001077442;NM_001077443	NM_004500;NM_031314
HNRNPH3~3e	0.00870677	0.617465	-31.9173	31.9173	OK	55.2839	2.08932	2	21.96	26.895	48.855	87.2012	2.14478	2	8.785	60.12	68.905	85.0564	53.1946	89.346	57.3733	HNRNPH3	90	414	S	90;230;257;275;369;396;414	7	90;230	2	multiple exon skipping	chr10:68337334-68339139	0;140;167;185;279;306;324	2H9;HNRNPH3;HNRPH3	heterogeneous nuclear ribonucleoprotein H3	NM_001322444	NM_001322434;NM_001322436;NM_001322437;NM_012207
HNRNPH3~6	0.00298909	0.617465	-30.092	30.092	OK	45.6929	1.18679	2	54.69	46.01	100.7	75.7849	1.13332	2	26.305	82.445	108.75	74.6516	46.8797	76.9182	44.5061	HNRNPH3	90	229	SL	90;229	2	90;229	2	single exon skipping	chr10:68337334-68338502	0;139	2H9;HNRNPH3;HNRPH3	heterogeneous nuclear ribonucleoprotein H3	NM_001322445;NM_001322446;NM_001322447;NM_001322448;NM_001322449;NM_001322450;NM_001322451;NM_001322452;NM_001322453	NM_001322434;NM_001322436;NM_001322437;NM_001322438;NM_001322439;NM_001322440;NM_001322441;NM_001322442;NM_001322443;NM_012207;NM_021644
HNRNPK~2	0.0414485	0.640467	13.1402	13.1402	OK	67.1884	1.93802	2	97.43	200.33	297.76	54.0481	1.25229	2	174.83	205.51	380.34	55.3004	69.1264	52.7958	65.2503	HNRNPK	90	150	SL	90;150	2	90;150	2	alternative 3-prime	chr9:83969381-83970161	0;60	AUKS;CSBP;HNRNPK;HNRPK;TUNP	heterogeneous nuclear ribonucleoprotein K	NM_001318186;NM_001318188;NM_031262	NM_001318187;NM_002140;NM_031263
HYI~1	0.0202831	0.628376	-18.2737	18.2737	OK	6.01201	1.01201	2	5.08	0.325	5.405	24.2858	1.67332	2	14.965	4.88	19.845	22.6124	7.02403	25.9591	5	HYI	90	165	SL	90;165	2	90;165	2	exon skipping and alternative 3-prime or 5-prime	chr1:43452320-43453412	27;102	HT036;HYI	hydroxypyruvate isomerase (putative)	NM_001190880;NM_031207	NM_001243526;NM_001330526
IDI1~1c	0.0157212	0.624476	-36.5699	36.5699	OK	42.9682	3.19054	2	29.615	22.085	51.7	79.538	3.34756	2	12.145	48.18	60.325	82.8856	39.7776	76.1905	46.1587	IDI1	90	263	SL	90;263;690;863	4	90;263;690	3	single exon skipping	chr10:1043394-1048863	0;173;600;773	IDI1;IPP1;IPPI1	isopentenyl-diphosphate delta isomerase 1	NR_134301	NM_004508
IFFO1~5	0.0127269	0.617465	-12.4017	12.4017	OK	6.87276	0.82656	2	17.045	1.29	18.335	19.2745	0.483883	2	21.295	5.095	26.39	19.7584	7.69932	18.7906	6.0462	IFFO1	90	196	SL	90;196	2	90;196	2	single exon skipping	chr12:6551002-6555256	0;106	HOM-TES-103;IFFO;IFFO1	intermediate filament family orphan 1	NM_001039670;NM_001193457;NM_001330324;NM_001330325;NM_080730	NR_036467
IFNAR2~1	0.0301238	0.631658	10.0529	10.0529	OK	29.0324	0.73188	2	20.365	8.35	28.715	18.9794	1.18889	2	27.605	6.455	34.06	20.1683	28.3005	17.7905	29.7642	IFNAR2	90	136	SL	90;136	2	90;136	2	alternative 3-prime	chr21:33230217-33241885	0;46	IFN-R;IFN-alpha-REC;IFNABR;IFNAR2;IFNARB;IMD45	interferon alpha and beta receptor subunit 2	NM_001289126;NM_207584;NM_207585	NM_000874;NM_001289125;NM_001289128
IGFLR1~2c	0.00278602	0.617465	-10.9169	10.9169	OK	48.6821	0.371641	2	10.775	10.215	20.99	59.599	0.418121	2	9.195	13.57	22.765	59.1809	48.3105	60.0172	49.0538	IGFLR1	90	654	S	90;150;335;469;652;654	6	90;150;335;469	4	multiple exon skipping	chr19:35739627-35741023	0;60;245;379;562;564	IGFLR1;TMEM149	IGF like family receptor 1	NM_001346004;NM_001346005	NM_024660
IKZF1~1b	0.0235367	0.628376	-23.5478	23.5478	OK	72.343	0.313274	2	4.32	11.34	15.66	95.8908	1.20992	2	0.8	18.555	19.355	94.6809	72.6562	97.1007	72.0297	IKZF1	90	519	SL	90;216;258;384;519;645	6	90;216;258;384;519;645	6	multiple exon skipping	chr7:50327758-50391728	0;126;168;294;429;555	CVID13;Hs.54452;IK1;IKAROS;IKZF1;LYF1;LyF-1;PPP1R92;PRO0758;ZNFN1A1	IKAROS family zinc finger 1	NM_001291843;NM_001291844	NM_001220765;NM_001291837
IKZF1~1e	0.0404681	0.640467	-12.8931	12.8931	OK	84.7344	1.50752	2	4.32	23.65	27.97	97.6275	0.686938	2	0.8	32.675	33.475	96.9406	83.2268	98.3144	86.2419	IKZF1	90	384	SL	90;216;258;384;519;645	6	90;216;258;384;519;645	6	multiple exon skipping	chr7:50327758-50391728	0;126;168;294;429;555	CVID13;Hs.54452;IK1;IKAROS;IKZF1;LYF1;LyF-1;PPP1R92;PRO0758;ZNFN1A1	IKAROS family zinc finger 1	NM_001291843;NM_001291844	NM_001220767;NM_001291838
IKZF5~5a	0.0260125	0.628376	-60.4558	60.4558	OK	31.2999	0.882287	2	12.94	5.91	18.85	91.7557	3.39846	2	0.95	9.86	10.81	88.3573	32.1822	95.1542	30.4176	IKZF5	90	241	SL	90;241;349	3	90;241;349	3	single exon skipping	chr10:122998672-123008693	0;151;259	IKZF5;PEGASUS;ZNFN1A5	IKAROS family zinc finger 5	NM_001372126	NM_001372123;NM_001372124;NM_001372129
IL32~5a	0.0144281	0.624476	-11.423	11.423	OK	16.2981	0.835699	2	891	172.615	1063.62	27.7211	0.497095	2	651.54	249.56	901.1	28.2182	17.1338	27.224	15.4624	IL32	90	288	SL	90;150;288	3	90;150;288	3	alternative 5-prime	chr16:3067416-3067983	0;60;198	IL-32alpha;IL-32beta;IL-32delta;IL-32gamma;IL32;NK4;TAIF;TAIFa;TAIFb;TAIFc;TAIFd	interleukin 32	NM_001012634;NM_001012635;NM_001369591;NM_001369592;NM_001369595	NM_001308078;NM_001369587;NM_001369588
IL32~5b	0.0348376	0.640467	-11.1221	11.1221	OK	69.6355	0.646995	2	891	2050.47	2941.47	80.7576	1.26894	2	651.54	2762.51	3414.05	79.4886	68.9885	82.0265	70.2825	IL32	90	150	SL	90;150;288	3	90;150;288	3	single exon skipping	chr16:3067416-3067983	0;60;198	IL-32alpha;IL-32beta;IL-32delta;IL-32gamma;IL32;NK4;TAIF;TAIFa;TAIFb;TAIFc;TAIFd	interleukin 32	NM_001012634;NM_001012635;NM_001369591;NM_001369592;NM_001369595	NM_001012631;NM_001012632;NM_001012633;NM_001012718;NM_001369589;NM_001369590;NM_001369593;NM_001369596;NM_004221
ING4~1	0.048485	0.640467	-13.1208	13.1208	OK	84.7946	0.0140669	2	5.98	33.345	39.325	97.9154	1.00206	2	0.55	26.865	27.415	98.9175	84.7806	96.9133	84.8087	ING4	90	238	SL	90;238	2	90;238	2	single exon skipping	chr12:6651386-6652661	0;148	ING4;my036;p29ING4	inhibitor of growth family member 4	NM_001127586	NM_001127582;NM_001127583;NM_001127584;NM_001127585;NM_016162
INIP~4b	0.0323599	0.639384	-14.5146	14.5146	OK	80.4203	1.66187	2	2.685	11.06	13.745	94.9349	0.911417	2	0.48	9.02	9.5	95.8463	78.7584	94.0235	82.0822	INIP	90	171	S	90;171;183;264;315	5	90;264;315	3	single exon skipping	chr9:112694234-112717986	0;81;93;174;225	C9orf80;HSPC043;INIP;MISE;SOSSC;SSBIP1;hSSBIP1	INTS3 and NABP interacting protein	NM_001329589;NR_138056	NM_001329586;NM_021218
INTS10~10	0.000253308	0.617465	-12.8861	12.8861	OK	83.3059	0.147481	2	6.345	31.67	38.015	96.192	0.138715	2	1.465	37.015	38.48	96.3307	83.4534	96.0533	83.1585	INTS10	90	230	SL	90;230	2	90;230	2	single exon skipping	chr8:19819677-19822438	0;140	C8orf35;INT10;INTS10	integrator complex subunit 10	NM_001353516;NM_001353517;NM_001353518;NM_001353519;NM_001353520;NM_001353521;NM_001353522;NR_148451;NR_148453;NR_148454	NM_001353505;NM_001353506;NM_001353507;NM_001353508;NM_001353509;NM_001353510;NM_001353511;NM_001353512;NM_001353513;NM_001353514;NM_001353515;NM_018142;NR_148452;NR_148455;NR_148456;NR_148457;NR_148458
INTS6L~5	0.0467536	0.640467	15.6944	15.6944	OK	67.3552	0.180762	2	6.95	14.345	21.295	51.6608	1.25786	2	11.69	12.41	24.1	50.4029	67.536	52.9187	67.1744	INTS6L	90	222	SL	90;222	2	90;222	2	alternative 5-prime	chrX:135577296-135579787	0;132	DDX26B;INTS6L	integrator complex subunit 6 like	NM_001351604;NM_001351605;NM_001351606;NR_147256	NM_001351601;NM_001351603;NM_182540
IP6K1~1	0.021476	0.628376	13.5038	13.5038	OK	92.9284	1.45631	2	0.655	8.455	9.11	79.4246	1.11136	2	2.91	11.235	14.145	80.536	91.4721	78.3133	94.3847	IP6K1	90	441	SL	90;441	2	90;441	2	single exon skipping	chr3:49738423-49786353	0;351	IHPK1;IP6K1;PiUS	inositol hexakisphosphate kinase 1	NM_001006115	NM_153273
IQCB1~1	0.0203844	0.628376	-17.8459	17.8459	OK	76.2643	0.0061165	2	4.48	14.395	18.875	94.1101	0.572008	2	1.045	16.575	17.62	93.5381	76.2704	94.6822	76.2581	IQCB1	90	200	SL	90;200	2	90;200	2	single exon skipping	chr3:121790216-121797117	0;110	IQCB1;NPHP5;PIQ;SLSN5	IQ motif containing B1	NR_134968	NM_001023570;NM_001319107
IRF1~1	0.00711458	0.617465	-14.185	14.185	OK	84.4395	0.426853	2	4.455	24	28.455	98.6244	0.17947	2	4.56	324.965	329.525	98.8039	84.0126	98.445	84.8663	IRF1	90	276	SL	90;276	2	90;276	2	multiple exon skipping	chr5:132484076-132486250	0;186	IRF-1;IRF1;MAR	interferon regulatory factor 1	NM_001354925	NM_002198
IRF1~3	0.0249235	0.628376	-56.3236	56.3236	OK	42.1284	2.42937	2	32.435	24	56.435	98.452	0.32542	2	5.065	324.965	330.03	98.1266	44.5578	98.7774	39.699	IRF1	90	213	SL	90;213	2	90;213	2	single exon skipping	chr5:132485717-132486556	0;123	IRF-1;IRF1;MAR	interferon regulatory factor 1	NM_001354924	NM_002198
IRF2BP2~1	0.0181295	0.624476	29.6343	29.6343	OK	69.9741	1.66403	2	31.855	73.535	105.39	40.3398	0.647451	2	35.56	23.935	59.495	39.6924	68.31	40.9873	71.6381	IRF2BP2	90	138	SL	90;138	2	90;138	2	alternative 5-prime	chr1:234607853-234608494	0;48	CVID14;IRF2BP2	interferon regulatory factor 2 binding protein 2	NM_001077397	NM_182972
IRF3~1a	0.0305921	0.636846	-36.9864	36.9864	OK	49.5372	1.77057	2	10.865	10.545	21.41	86.5236	3.68459	2	2.255	13.67	15.925	90.2082	47.7666	82.839	51.3077	IRF3	90	493	SL	90;262;435;493;582	5	90;262;435;493;582	5	multiple exon skipping	chr19:49663259-49665630	0;172;345;403;492	IIAE7;IRF3	interferon regulatory factor 3	NM_001197126;NM_001197128	NM_001197123
IRF3~1c	0.0302988	0.632786	-16.0718	16.0718	OK	81.5624	1.82469	2	10.865	47.5	58.365	97.6343	1.0502	2	2.255	93.44	95.695	98.6845	79.7377	96.5841	83.3871	IRF3	90	435	SL	90;262;435;493;582	5	90;262;435;493;582	5	multiple exon skipping	chr19:49663259-49665630	0;172;345;403;492	IIAE7;IRF3	interferon regulatory factor 3	NM_001197126;NM_001197128	NM_001197122;NM_001197124;NM_001571
IRF3~4e	0.0253039	0.628376	-13.0125	13.0125	OK	82.2692	0.645668	2	10.275	47.5	57.775	95.2817	0.135417	2	4.63	93.44	98.07	95.1463	81.6235	95.4171	82.9149	IRF3	90	263	SL	90;263;321;410	4	90;263;321;410	4	single exon skipping	chr19:49663515-49665630	0;173;231;320	IIAE7;IRF3	interferon regulatory factor 3	NM_001197125;NM_001197127	NM_001197122;NM_001197124;NM_001571
ISCU~1a	0.0155512	0.624476	11.4186	11.4186	OK	19.0664	0.605293	2	28.88	6.81	35.69	7.64776	0.93715	2	30.105	2.485	32.59	8.58491	19.6717	6.71061	18.4611	ISCU	90	1263	S	90;176;187;190;1263	5	90	1	alternative 3-prime	chr12:108567269-108568830	0;86;97;100;1173	2310020H20Rik;HML;ISCU;ISU2;NIFU;NIFUN;hnifU	iron-sulfur cluster assembly enzyme	NM_014301;NM_213595	NM_001320042
ITGA6~1	0.0367699	0.640467	-27.9399	27.9399	OK	60.7425	0.160867	2	5.21	8.065	13.275	88.6823	1.68653	2	1.785	13.84	15.625	90.3689	60.5816	86.9958	60.9033	ITGA6	90	220	SL	90;220	2	90;220	2	single exon skipping	chr2:172498101-172504090	0;130	CD49f;ITGA6;ITGA6B;VLA-6	integrin subunit alpha 6	NM_001079818;NM_001365529	NM_000210;NM_001316306;NM_001365530
JKAMP~3b	0.0282865	0.628376	33.6718	33.6718	OK	51.4092	1.7584	2	8.28	8.755	17.035	17.7373	0.316729	2	8.08	1.74	9.82	18.0541	53.1676	17.4206	49.6508	JKAMP	90	613	SL	90;122;613	3	90;122;613	3	alternative 5-prime	chr14:59484594-59486712	0;32;523	C14orf100;C24orf100;CDA06;HSPC213;HSPC327;JAMP;JKAMP	JNK1/MAPK8 associated membrane protein	NM_001284204;NM_016475	NM_001284201
JRKL~1	0.026478	0.628376	31.996	31.996	OK	86.9622	2.94187	2	2.57	17.16	19.73	54.9662	3.86839	2	2.32	2.845	5.165	58.8346	84.0204	51.0978	89.9041	JRKL	90	499	SL	90;499	2	90;499	2	intron retention	chr11:96390074-96390482	0;409	HHMJG;JRKL	JRK like	NM_001261833	NM_003772
KDM5B~1	0.0413432	0.640467	-21.9932	21.9932	OK	2.13618	2.13618	2	7.045	0.16	7.205	24.1294	3.25913	2	10.04	3.23	13.27	27.3885	0	20.8703	4.27236	KDM5B	90	198	SL	90;198	2	90;198	2	single exon skipping	chr1:202764146-202766925	0;108	CT31;JARID1B;KDM5B;MRT65;PLU-1;PLU1;PPP1R98;PUT1;RBBP2H1A;RBP2-H1	lysine demethylase 5B	NM_006618	NM_001314042
KDM5B~2b	0.00382639	0.617465	-24.4742	24.4742	OK	65.158	0.621507	2	3.77	7.045	10.815	89.6321	0.923913	2	1.16	10.04	11.2	90.556	65.7795	88.7082	64.5365	KDM5B	90	225	SL	90;225;333	3	90;225;333	3	single exon skipping	chr1:202764146-202773117	0;135;243	CT31;JARID1B;KDM5B;MRT65;PLU-1;PLU1;PPP1R98;PUT1;RBBP2H1A;RBP2-H1	lysine demethylase 5B	NM_001347591	NM_006618
KDM6A~2	0.03119	0.639384	-12.3754	12.3754	OK	71.3301	0.303774	2	3.47	8.645	12.115	83.7055	0.932428	2	1.81	9.25	11.06	82.7731	71.6339	84.638	71.0263	KDM6A	90	192	SL	90;192	2	90;192	2	single exon skipping	chrX:45061420-45063421	0;102	KABUK2;KDM6A;UTX;bA386N14.2	lysine demethylase 6A	NM_001291418;NR_111960	NM_001291415;NM_001291416;NM_001291417;NM_001291421;NM_021140
KDM6B~1	0.000508396	0.617465	79.8906	79.8906	OK	92.5867	1.24171	2	2.345	28.98	31.325	12.6961	1.02579	2	34.99	5.135	40.125	13.7219	91.345	11.6704	93.8284	KDM6B	90	207	SL	90;207	2	90;207	2	intron retention	chr17:7853381-7853497	0;117	JMJD3;KDM6B;NEDCFSA	lysine demethylase 6B	NM_001348716	NM_001080424
KIAA1191~7	0.0463421	0.640467	-37.5362	37.5362	OK	55.267	3.04041	2	19.08	23.31	42.39	92.8031	0.485906	2	2.25	28.94	31.19	93.289	52.2265	92.3172	58.3074	KIAA1191	90	521	SL	90;521	2	90;521	2	multiple exon skipping	chr5:176348357-176359480	0;431	KIAA1191;p33MONOX;p60MONOX	KIAA1191	NR_109797;NR_109799	NM_001079685;NM_020444
KIF21B~1	0.00600277	0.617465	-22.7929	22.7929	OK	14.7385	0.252561	2	41.07	7.09	48.16	37.5314	0.602211	2	70.7	42.485	113.185	36.9292	14.486	38.1337	14.9911	KIF21B	90	129	SL	90;129	2	90;129	2	single exon skipping	chr1:200981097-200984858	0;39	-;KIF21B	kinesin family member 21B	NM_001252103;NM_017596	NM_001252100;NM_001252102
KIF21B~2	0.00518934	0.617465	9.97932	9.97932	OK	11.0804	0.0406384	2	42.825	5.335	48.16	1.10104	0.145067	2	111.94	1.245	113.185	1.24611	11.0397	0.955973	11.121	KIF21B	90	706	S	90;706	2	90	1	alternative 3-prime	chr1:200973579-200974713	0;616	-;KIF21B	kinesin family member 21B	NM_001252102;NM_001252103	NM_001252100;NM_017596
KIF23~1	0.030995	0.639384	19.1083	19.1083	OK	25.7992	0.935143	2	14.095	4.885	18.98	6.69088	0.0272335	2	20.57	1.475	22.045	6.71811	26.7343	6.66364	24.8641	KIF23	292	352	SL	292;352	2	292;352	2	mutually exclusive exon skipping	chr15:69440488-69446008	252;312	CHO1;KIF23;KNSL5;MKLP-1;MKLP1	kinesin family member 23	NM_004856;NR_160296	NM_001281301
KIF23~2	0.0238131	0.628376	-26.6153	26.6153	OK	58.8983	1.20273	2	4.885	7	11.885	85.5135	0.228263	2	1.475	8.71	10.185	85.7418	60.101	85.2853	57.6955	KIF23	90	342	SL	90;342	2	90;342	2	single exon skipping	chr15:69441080-69446008	0;252	CHO1;KIF23;KNSL5;MKLP-1;MKLP1	kinesin family member 23	NM_001281301	NM_001367804;NM_001367805;NM_138555;NR_160295
KIF23~7	0.0109962	0.617465	-14.0174	14.0174	OK	81.1866	0.245685	2	4.885	21.095	25.98	95.204	0.0110325	2	1.475	29.28	30.755	95.215	80.9409	95.1929	81.4323	KIF23	90	227	SL	90;227	2	90;227	2	single exon skipping	chr15:69421753-69422325	0;137	CHO1;KIF23;KNSL5;MKLP-1;MKLP1	kinesin family member 23	NM_001281301	NM_001367804;NM_001367805;NM_004856;NM_138555;NR_160295;NR_160296
KLF6~1	0.0415159	0.640467	-10.6607	10.6607	OK	76.938	1.12193	2	25.875	87	112.875	87.5987	0.426529	2	29.475	208.315	237.79	88.0252	78.0599	87.1722	75.8161	KLF6	90	214	SL	90;214	2	90;214	2	single exon skipping	chr10:3779591-3781640	0;124	BCD1;CBA1;COPEB;CPBP;GBF;KLF6;PAC1;ST12;ZF9	Kruppel like factor 6	NM_001160125	NM_001300
KLF6~2b	0.000308758	0.617465	-10.8563	10.8563	OK	88.6699	0.0775373	2	11.105	87	98.105	99.5261	0.0468812	2	0.99	208.315	209.305	99.573	88.7474	99.4793	88.5923	KLF6	90	244	SL	90;118;244	3	90;118;244	3	alternative 5-prime	chr10:3780230-3781794	0;28;154	BCD1;CBA1;COPEB;CPBP;GBF;KLF6;PAC1;ST12;ZF9	Kruppel like factor 6	NR_027653	NM_001300
KLF7~1b	0.00993676	0.617465	-16.4013	16.4013	OK	72.7655	1.20188	2	3.01	8.015	11.025	89.1668	1.02757	2	1.39	11.31	12.7	88.1392	73.9673	90.1943	71.5636	KLF7	90	660	SL	90;458;660	3	90;458;660	3	alternative 5-prime	chr2:207088582-207124343	0;368;570	KLF7;UKLF	Kruppel like factor 7	NR_073108	NM_001270943;NM_001270944;NM_003709
KLF7~3	0.00602908	0.617465	-11.4378	11.4378	OK	83.7818	0.648046	2	1.555	8.015	9.57	95.2196	0.559024	2	0.575	11.31	11.885	94.6606	84.4298	95.7786	83.1337	KLF7	90	292	SL	90;292	2	90;292	2	alternative 5-prime	chr2:207088582-207123975	0;202	KLF7;UKLF	Kruppel like factor 7	NM_001270942	NM_001270943;NM_001270944;NM_003709
KLHL12~1	0.00804605	0.617465	-12.3182	12.3182	OK	83.3369	0.74325	2	3.115	15.505	18.62	95.6551	0.526722	2	0.685	15.16	15.845	96.1818	82.5937	95.1284	84.0802	KLHL12	90	393	SL	90;393	2	90;393	2	multiple exon skipping	chr1:202894750-202909009	0;303	C3IP1;DKIR;KLHL12	kelch like family member 12	NM_001303109	NM_001303051;NM_021633
KTN1~3	0.0356162	0.640467	-18.7275	18.7275	OK	46.2342	2.23641	2	31.47	27.27	58.74	64.9617	1.18999	2	26.665	49.255	75.92	63.7717	48.4706	66.1517	43.9978	KTN1	90	177	SL	90;177	2	90;177	2	single exon skipping	chr14:55661613-55667240	0;87	CG1;KNT;KTN1;MU-RMS-40.19	kinectin 1	NM_004986	NM_001079521;NM_001079522;NM_001271014;NR_073128;NR_073129
LEF1~1	0.0412353	0.640467	-11.8716	11.8716	OK	52.5509	1.81673	2	59.85	66.725	126.575	64.4225	1.6757	2	37.21	66.815	104.025	62.7468	54.3677	66.0982	50.7342	LEF1	90	174	SL	90;174	2	90;174	2	single exon skipping	chr4:108079615-108083355	0;84	LEF-1;LEF1;TCF10;TCF1ALPHA;TCF7L3	lymphoid enhancer binding factor 1	NM_001130713;NM_001130714;NM_001166119	NM_016269
LETMD1~15g	0.00604579	0.617465	-11.7214	11.7214	OK	14.9838	0.627646	2	19.41	3.44	22.85	26.7053	0.469286	2	11.665	4.255	15.92	26.236	14.3562	27.1746	15.6115	LETMD1	90	428	S	90;192;206;227;275;308;343;379;426;428;462;495;544;578;582;617	16	90;275;308	3	multiple exon skipping	chr12:51049186-51056349	0;102;116;137;185;218;253;289;336;338;372;405;454;488;492;527	1110019O13Rik;HCCR;HCCR-1;HCCR-2;HCCR1;HCCR2;HCRR-2;LETMD1;SLC55A3	LETM1 domain containing 1	NR_045020;NR_147098;NR_147103;NR_147112;NR_147113;NR_147114;NR_147115;NR_147116;NR_147120	NM_001351326;NM_001351327
LINC01089~1a	0.00593935	0.617465	33.1527	33.1527	OK	55.9405	1.73754	2	11.93	14.94	26.87	22.7878	1.27731	2	39.465	11.525	50.99	21.5105	54.203	24.0652	57.6781	LINC01089	90	338	SL	90;244;338	3	90;244;338	3	alternative 5-prime	chr12:121801809-121802878	0;154;248	LIMT;LINC01089	long intergenic non-protein coding RNA 1089	NR_152735;NR_152737	NR_152739;NR_152740
LINC01578~1	0.00568914	0.617465	-32.994	32.994	OK	20.7275	1.59252	2	65.52	17.205	82.725	53.7214	1.81734	2	30.295	34.945	65.24	55.5388	22.32	51.9041	19.1349	LINC01578	90	284	SL	90;284	2	90;284	2	single exon skipping	chr15:92883187-92885514	0;194	CHASERR;LINC01578	CHD2 adjacent suppressive regulatory RNA	NR_037600	NR_037601
LMBR1L~8	0.0277692	0.628376	11.3235	11.3235	OK	18.7084	0.779067	2	19.7	4.5	24.2	7.38484	0.255866	2	26.72	2.125	28.845	7.12897	17.9293	7.6407	19.4874	LMBR1L	90	292	SL	90;292	2	90;292	2	single exon skipping	chr12:49105958-49106960	0;202	LIMR;LMBR1L	limb development membrane protein 1 like	NM_001300751;NM_001352161;NM_001352168;NM_018113	NM_001300750
LRR1~3b	0.0268653	0.628376	19.5594	19.5594	OK	25.7299	2.41383	2	5.96	2.075	8.035	6.17046	1.98766	2	11.645	0.755	12.4	8.15812	28.1437	4.1828	23.3161	LRR1	90	1032	S	90;812;1032	3	90	1	multiple exon skipping	chr14:49602469-49614255	0;722;942	4-1BBLRR;LRR-1;LRR1;PPIL5	leucine rich repeat protein 1	NM_203467	NR_037792
LSM14A~1	0.0382398	0.640467	-13.2098	13.2098	OK	31.5886	1.95465	2	54.305	25.12	79.425	44.7984	1.75639	2	37.235	30.25	67.485	46.5547	33.5432	43.042	29.6339	LSM14A	90	147	SL	90;147	2	90;147	2	single exon skipping	chr19:34221739-34227364	0;57	C19orf13;FAM61A;LSM14A;RAP55;RAP55A	LSM14A mRNA processing body assembly factor	NM_015578	NM_001114093
MACROH2A1~1	0.0295994	0.629396	-11.8107	11.8107	OK	76.7498	0.921881	2	37.86	124.955	162.815	88.5605	1.42365	2	23.095	178.085	201.18	87.1368	77.6716	89.9841	75.8279	MACROH2A1	131	140		131;140	2		0	mutually exclusive exon skipping	chr5:135346058-135360496	91;100	H2A.y;H2A/y;H2AF12M;H2AFY;MACROH2A1;MACROH2A1.1;mH2A1;macroH2A1.2	macroH2A.1 histone	NM_138609	NM_001040158;NM_004893;NM_138610
MAIP1~1b	0.0213496	0.628376	-23.1735	23.1735	OK	72.9271	1.42605	2	3.09	8.41	11.5	96.1006	0.533048	2	0.375	9.3	9.675	95.5676	74.3531	96.6337	71.501	MAIP1	232	238		90;232;238	3	90	1	mutually exclusive exon skipping	chr2:199959881-199963732	0;142;148	C2orf47;MAIP1	matrix AAA peptidase interacting protein 1	NR_161377	NM_024520
MAPKAPK5~3a	0.00370866	0.617465	31.0061	31.0061	OK	33.7805	1.07122	2	6.13	3.13	9.26	2.7744	0.679684	2	11.105	0.32	11.425	2.09472	32.7093	3.45409	34.8517	MAPKAPK5	90	5435	S	90;5435;8052	3	90	1	alternative 3-prime	chr12:111893586-111901547	0;5345;7962	MAPKAP-K5;MAPKAPK5;MK-5;MK5;PRAK	MAPK activated protein kinase 5	NM_001371479	NM_001371480
MAPKAPK5~3b	0.0402203	0.640467	24.2673	24.2673	OK	53.3026	3.30256	2	6.13	7.06	13.19	29.0352	3.6932	2	11.105	4.56	15.665	32.7284	56.6051	25.342	50	MAPKAPK5	90	8052	S	90;5435;8052	3	90	1	intron retention	chr12:111893586-111901547	0;5345;7962	MAPKAP-K5;MAPKAPK5;MK-5;MK5;PRAK	MAPK activated protein kinase 5	NM_001371479	NM_001371481;NM_001371482;NM_001371483;NM_001371484;NM_001371485;NM_001371486;NM_001371487;NM_003668;NM_139078
MAZ~1	0.0189469	0.628376	-16.8772	16.8772	OK	29.9308	0.816428	2	135.455	57.925	193.38	46.8079	1.42031	2	125.475	110.365	235.84	45.3876	30.7472	48.2283	29.1143	MAZ	90	315	SL	90;315	2	90;315	2	single exon skipping	chr16:29808742-29810076	0;225	MAZ;PUR1;Pur-1;SAF-1;SAF-2;SAF-3;ZF87;ZNF801;Zif87	MYC associated zinc finger protein	NM_001276275;NM_001276276;NM_002383;NR_074080	NM_001042539
MBD1~13b	0.0188266	0.627777	21.7888	21.7888	OK	78.6481	1.43245	2	5.22	19.095	24.315	56.8593	2.08411	2	11.525	15.18	26.705	58.9434	77.2157	54.7752	80.0806	MBD1	90	1740	S	90;187;1740	3	90;187	2	intron retention	chr18:50269819-50271468	0;97;1650	CXXC3;MBD1;PCM1;RFT	methyl-CpG binding domain protein 1	NM_001323950;NM_001323952;NM_002384;NM_015844;NM_015846;NM_015847	NM_001204137;NM_001204138;NM_001204140
MBD1~8a	0.0487	0.640467	24.0813	24.0813	OK	63.383	2.11236	2	5.22	9.205	14.425	39.3017	0.39102	2	11.525	7.47	18.995	38.9107	65.4954	39.6928	61.2707	MBD1	174	307	SL	102;174;307	3	102;174;307	3	exon skipping and alternative 3-prime or 5-prime	chr18:50269819-50272823	62;134;267	CXXC3;MBD1;PCM1;RFT	methyl-CpG binding domain protein 1	NM_001323950;NM_001323952;NM_002384;NM_015844;NM_015846;NM_015847	NM_001204142
MBNL1~2	0.0174978	0.624476	-13.3169	13.3169	OK	85.5541	0.41848	2	20.73	122.795	143.525	98.871	0.0625178	2	1.575	137.845	139.42	98.9335	85.9726	98.8085	85.1356	MBNL1	90	126	SL	90;126	2	90;126	2	single exon skipping	chr3:152447774-152456266	0;36	EXP;MBNL;MBNL1	muscleblind like splicing regulator 1	NM_207292;NM_207293;NM_207294	NM_001314057;NM_021038;NM_207295
MBNL1~8	0.0279935	0.628376	12.9025	12.9025	OK	22.0706	0.884714	2	119.515	33.845	153.36	9.16807	0.286373	2	128.135	12.93	141.065	9.45444	21.1859	8.88169	22.9553	MBNL1	90	144	SL	90;144	2	90;144	2	single exon skipping	chr3:152445540-152447619	0;54	EXP;MBNL;MBNL1	muscleblind like splicing regulator 1	NM_021038;NM_207292;NM_207294;NM_207295;NM_207297	NM_001314057;NM_001363870;NM_207293
MCL1~1	0.0472103	0.640467	-26.7966	26.7966	OK	66.7455	2.4419	2	90.29	180.225	270.515	93.5421	0.56485	2	21.72	313.545	335.265	92.9772	64.3036	94.1069	69.1874	MCL1	90	338	SL	90;338	2	90;338	2	single exon skipping	chr1:150577492-150578842	0;248	BCL2L3;EAT;MCL1;MCL1-ES;MCL1L;MCL1S;Mcl-1;TM;bcl2-L-3;mcl1/EAT	MCL1 apoptosis regulator, BCL2 family member	NM_182763	NM_001197320;NM_021960
MCM8~4	0.0236081	0.628376	-30.5138	30.5138	OK	31.5237	2.13011	2	6.54	3.005	9.545	62.0376	3.24221	2	5.43	8.845	14.275	65.2798	33.6538	58.7953	29.3936	MCM8	90	144	SL	90;144	2	90;144	2	alternative 5-prime	chr20:5951024-5952010	0;54	C20orf154;MCM8;POF10;dJ967N21.5	minichromosome maintenance 8 homologous recombination repair factor	NM_001281521;NM_001281522;NM_032485	NM_001281520;NM_182802
MDM4~7	0.0110477	0.617465	-41.3784	41.3784	OK	27.0649	1.98951	2	16.125	5.86	21.985	68.4433	0.943333	2	4.69	10.285	14.975	69.3867	25.0754	67.5	29.0544	MDM4	90	158	SL	90;158	2	90;158	2	single exon skipping	chr1:204532247-204538208	0;68	BMFS6;HDMX;MDM4;MDMX;MRP1	MDM4 regulator of p53	NM_001278516	NM_001204171;NM_002393
MED15~2a	0.0108748	0.617465	11.1461	11.1461	OK	96.6704	0.53144	2	2.105	61.81	63.915	85.5243	0.776567	2	9.105	53.505	62.61	84.7478	97.2019	86.3009	96.139	MED15	90	261	SL	90;141;261	3	90;141;261	3	exon skipping and alternative 3-prime or 5-prime	chr22:20568632-20582661	0;51;171	ARC105;CAG7A;CTG7A;MED15;PCQAP;TIG-1;TIG1;TNRC7	mediator complex subunit 15	NM_001293234	NM_001003891
MED19~1	0.00706237	0.617465	17.5173	17.5173	OK	23.5922	1.0212	2	5.515	1.71	7.225	6.07491	1.06464	2	21.58	1.38	22.96	5.01027	24.6134	7.13955	22.571	MED19	90	285	SL	90;285	2	90;285	2	intron retention	chr11:57704107-57704301	0;195	DT2P1G7;LCMR1;MED19;MED19AS	mediator complex subunit 19	NM_001317078;NR_157587	NM_153450
MED30~1	0.0174763	0.624476	-17.8072	17.8072	OK	66.8431	1.23865	2	10.31	20.81	31.12	84.6503	0.615396	2	7.075	39.315	46.39	85.2657	68.0818	84.0349	65.6045	MED30	90	195	SL	90;195	2	90;195	2	single exon skipping	chr8:117528810-117539882	0;105	MED30;MED30S;THRAP6;TRAP25	mediator complex subunit 30	NM_001282986	NM_080651
MED4~1	0.0260624	0.628376	-13.9768	13.9768	OK	57.0427	0.138314	2	17.055	22.64	39.695	71.0195	0.69768	2	12.245	30.015	42.26	71.7172	56.9044	70.3218	57.181	MED4	90	196	SL	90;196	2	90;196	2	alternative 5-prime	chr13:48090419-48095059	0;106	ARC36;DRIP36;HSPC126;MED4;TRAP36;VDRIP	mediator complex subunit 4	NM_001270629	NM_014166
METTL26~6	0.0496538	0.640467	-16.349	16.349	OK	18.1045	0.432496	2	28.04	6.23	34.27	34.4535	1.6402	2	28.63	15.15	43.78	36.0937	18.5369	32.8133	17.672	METTL26	90	197	SL	90;197	2	90;197	2	alternative 3-prime	chr16:634957-635280	0;107	C16orf13;JFP2;METTL26	methyltransferase like 26	NM_032366;NR_109977	NR_109976;NR_109978
METTL26~7	0.0268417	0.628376	18.0349	18.0349	OK	87.4625	2.04693	2	5.44	38.67	44.11	69.4277	2.19136	2	17.89	40.175	58.065	67.2363	89.5095	71.619	85.4156	METTL26	90	253	SL	90;253	2	90;253	2	single exon skipping	chr16:635341-636093	0;163	C16orf13;JFP2;METTL26	methyltransferase like 26	NM_001040162;NR_109976;NR_109977	NM_001040160;NM_032366;NR_109978
METTL5~1a	0.0295845	0.629396	23.8914	23.8914	OK	37.8702	2.37176	2	20.805	12.605	33.41	13.9788	3.07997	2	17.095	2.855	19.95	10.8989	35.4984	17.0588	40.242	METTL5	90	317	SL	90;176;317	3	90;176;317	3	intron retention	chr2:169824641-169824867	0;86;227	HSPC133;METTL5;MRT72	methyltransferase like 5	NM_001293187	NM_014168
METTL5~2	0.0431771	0.640467	36.8371	36.8371	OK	48.3424	0.644318	2	13.475	12.605	26.08	11.5053	3.01144	2	21.55	2.855	24.405	8.49387	48.9867	14.5168	47.6981	METTL5	90	231	SL	90;231	2	90;231	2	intron retention	chr2:169824641-169824781	0;141	HSPC133;METTL5;MRT72	methyltransferase like 5	NM_001293186	NM_014168
MHENCR~1	0.0207707	0.628376	-27.1919	27.1919	OK	55.7612	2.88057	2	15.445	19.53	34.975	82.9531	2.20142	2	5.07	24.86	29.93	85.1545	52.8807	80.7517	58.6418	MHENCR	90	169	SL	90;169	2	90;169	2	alternative 3-prime	chr20:63627393-63628268	0;79	-;MHENCR	melanoma highly expressed competing endogenous lncRNA for miR-425 and miR-489	NR_132418	NR_132417
MIEN1~1	0.0277952	0.628376	14.717	14.717	OK	25.8123	1.68892	2	15.325	5.315	20.64	11.0953	1.07242	2	30.58	3.81	34.39	12.1677	24.1234	10.0229	27.5013	MIEN1	90	169	SL	90;169	2	90;169	2	intron retention	chr17:39729606-39729684	0;79	C17orf37;C35;MIEN1;ORB3;RDX12;XTP4	migration and invasion enhancer 1	NM_032339	NM_001330206
MORF4L2~2	0.0309711	0.639384	-11.3126	11.3126	OK	26.0375	1.08283	2	26.985	9.55	36.535	37.3501	1.47732	2	15.12	9.02	24.14	38.8274	24.9547	35.8728	27.1203	MORF4L2	90	139	SL	90;139	2	90;139	2	single exon skipping	chrX:103678652-103685170	0;49	MORF4L2;MORFL2;MRGX	mortality factor 4 like 2	NM_001142419;NM_012286	NM_001142418;NM_001142422
MORF4L2~5e	0.0108374	0.617465	-25.938	25.938	OK	64.4107	0.993688	2	6.485	11.665	18.15	90.3487	0.392069	2	1.385	12.89	14.275	89.9566	63.417	90.7407	65.4044	MORF4L2	90	241	S	90;139;192;212;241;243;261;292	8	90;139;292	3	multiple exon skipping	chrX:103677052-103685170	0;49;102;122;151;153;171;202	MORF4L2;MORFL2;MRGX	mortality factor 4 like 2	NM_001142420;NM_001142426	NM_001142424;NM_001142428
MRPL33~1	0.00781747	0.617465	-21.6522	21.6522	OK	33.4135	1.39107	2	113.255	56.43	169.685	55.0657	1.14629	2	60.03	73.185	133.215	56.212	34.8046	53.9194	32.0224	MRPL33	90	197	SL	90;197	2	90;197	2	single exon skipping	chr2:27772693-27779432	0;107	C2orf1;L33mt;MRP-L33;MRPL33;RPL33L	mitochondrial ribosomal protein L33	NM_145330	NM_004891
MTFR2~1	0.00363811	0.617465	-33.4123	33.4123	OK	26.2315	0.427161	2	11.9	4.235	16.135	59.6439	0.833795	2	5.265	7.78	13.045	60.4777	25.8044	58.8101	26.6587	MTFR2	90	378	SL	90;378	2	90;378	2	alternative 5-prime	chr6:136249154-136250263	0;288	DUFD1;FAM54A;MTFR2	mitochondrial fission regulator 2	NM_001318738;NM_138419	NM_001099286
MTMR14~1b	0.0111041	0.617465	-16.1222	16.1222	OK	44.7925	1.13538	2	15.42	12.49	27.91	60.9147	0.775762	2	14.44	22.495	36.935	60.1389	43.6571	61.6905	45.9279	MTMR14	90	426	SL	90;270;426	3	90;270;426	3	multiple exon skipping	chr3:9689083-9701789	0;180;336	C3orf29;MTMR14	myotubularin related protein 14	NM_022485	NM_001077525
MYD88~1a	0.00987075	0.617465	-16.1732	16.1732	OK	81.5229	1.16398	2	9.265	40.84	50.105	97.6961	1.11897	2	1.26	55.14	56.4	96.5772	80.3589	98.8151	82.6869	MYD88	90	406	S	90;225;252;271;387;406;430	7	90;225	2	multiple exon skipping	chr3:38139029-38140756	0;135;162;181;297;316;340	IMD68;MYD88;MYD88D	MYD88 innate immune signal transduction adaptor	NM_001172566	NM_002468
NAA35~1	0.0110181	0.617465	17.3509	17.3509	OK	64.2909	1.32452	2	3.675	6.6	10.275	46.9401	1.26198	2	6.67	5.88	12.55	45.6781	62.9664	48.2021	65.6155	NAA35	90	94		90;94	2		0	alternative 5-prime	chr9:85941270-85942154	0;4	EGAP;MAK10;MAK10P;NAA35;bA379P1.1	N-alpha-acetyltransferase 35, NatC auxiliary subunit	NM_001321881	NM_024635
NASP~1	0.0137254	0.624476	25.6836	25.6836	OK	38.7343	2.20605	2	67.99	42.965	110.955	13.0508	2.06075	2	110.67	16.56	127.23	15.1115	36.5283	10.99	40.9404	NASP	90	1107	S	90;1107	2	90	1	single exon skipping	chr1:45606592-45613168	0;1017	FLB7527;HMDRA1;NASP;PRO1999	nuclear autoantigenic sperm protein	NM_152298	NM_001195193;NM_002482
NAXD~3	0.0431993	0.640467	13.4885	13.4885	OK	93.4399	1.75968	2	1.185	16.715	17.9	79.9514	2.15467	2	5.6	22.165	27.765	82.1061	95.1995	77.7967	91.6802	NAXD	90	179	SL	90;179	2	90;179	2	single exon skipping	chr13:110624280-110627438	0;89	CARKD;LP3298;NAXD;PEBEL2	NAD(P)HX dehydratase	NR_040104	NM_001242881;NM_001242882;NM_018210;NR_040103
NBPF11~4	0.0324446	0.639384	12.1136	12.1136	OK	56.0013	0.884612	2	9.195	11.675	20.87	43.8877	1.47551	2	7.88	6.135	14.015	42.4122	55.1167	45.3632	56.8859	NBPF11	90	193	SL	90;193	2	90;193	2	single exon skipping	chr1:148124068-148126828	0;103	NBPF11;NBPF24	NBPF member 11	NR_110864	NM_001101663;NM_183372;NR_046188
NBPF11~5	0.0324446	0.639384	12.1136	12.1136	OK	56.0013	0.884612	2	9.195	11.675	20.87	43.8877	1.47551	2	7.88	6.135	14.015	42.4122	55.1167	45.3632	56.8859	NBPF11	90	120	SL	90;120	2	90;120	2	alternative 5-prime	chr1:148143687-148151749	0;30	NBPF11;NBPF24	NBPF member 11	NR_110864	NM_183372;NR_046188
NBPF11~6	0.0324446	0.639384	12.1136	12.1136	OK	56.0013	0.884612	2	9.195	11.675	20.87	43.8877	1.47551	2	7.88	6.135	14.015	42.4122	55.1167	45.3632	56.8859	NBPF11	90	189	SL	90;189	2	90;189	2	single exon skipping	chr1:148135814-148143414	0;99	NBPF11;NBPF24	NBPF member 11	NR_110864	NM_183372;NR_046188
NDRG1~2	0.0246139	0.628376	-11.0886	11.0886	OK	87.0855	0.555135	2	8.325	55.605	63.93	98.1741	1.03887	2	1.795	101.875	103.67	97.1353	87.6407	99.213	86.5304	NDRG1	90	196	SL	90;196	2	90;196	2	single exon skipping	chr8:133262168-133280231	0;106	CAP43;CMT4D;DRG-1;DRG1;GC4;HMSNL;NDR1;NDRG1;NMSL;PROXY1;RIT42;RTP;TARG1;TDD5	N-myc downstream regulated 1	NM_001258433	NM_001135242;NM_006096
NDUFB9~2b	0.0294851	0.629396	31.5198	31.5198	OK	70.4257	1.2705	2	4.365	10.6	14.965	38.9059	2.86533	2	7.325	4.77	12.095	41.7713	71.6962	36.0406	69.1552	NDUFB9	90	121	S	90;121;123	3	90	1	alternative 3-prime	chr8:124539288-124543119	0;31;33	B22;CI-B22;LYRM3;MC1DN24;NDUFB9;UQOR22	NADH:ubiquinone oxidoreductase subunit B9	NM_001311168	NM_001278646
NECAP1~1	0.000801577	0.617465	-52.6982	52.6982	OK	31.9757	1.07607	2	20.11	9.435	29.545	84.6739	1.00822	2	4.035	22.31	26.345	85.6821	30.8996	83.6656	33.0517	NECAP1	90	172	SL	90;172	2	90;172	2	single exon skipping	chr12:8090300-8092675	0;82	EIEE21;NECAP1	NECAP endocytosis associated 1	NR_024260	NM_015509
NFATC2~3	0.0348455	0.640467	-13.3147	13.3147	OK	70.6564	1.69212	2	7.86	18.905	26.765	83.9711	1.01069	2	5.65	29.625	35.275	82.9604	68.9642	84.9818	72.3485	NFATC2	90	604	SL	90;604	2	90;604	2	alternative 3-prime	chr20:51523597-51542369	0;514	NFAT1;NFATC2;NFATP	nuclear factor of activated T cells 2	NM_001258296;NM_001258297	NM_012340;NM_173091
NFATC3~1b	0.0230423	0.628376	-20.4312	20.4312	OK	31.8451	1.11652	2	11.305	5.275	16.58	52.2762	1.94476	2	7.83	8.505	16.335	50.3315	32.9616	54.221	30.7286	NFATC3	179	194		90;179;194	3	90	1	mutually exclusive exon skipping	chr16:68191776-68226349	0;89;104	NF-AT4c;NFAT4;NFATC3;NFATX	nuclear factor of activated T cells 3	NM_173163	NM_004555
NFYC~5	0.010734	0.617465	-15.2245	15.2245	OK	10.0894	0.738601	2	27.475	3.09	30.565	25.3139	1.06401	2	32.105	10.92	43.025	24.2499	9.35082	26.378	10.828	NFYC	90	147	SL	90;147	2	90;147	2	single exon skipping	chr1:40766704-40769355	0;57	CBF-C;CBFC;H1TF2A;HAP5;HSM;NF-YC;NFYC	nuclear transcription factor Y subunit gamma	NM_001142587;NM_001142589;NM_001142590;NM_001308115;NM_014223	NM_001142588;NM_001308114
NIPA2~5a	0.0269928	0.628376	-19.1063	19.1063	OK	34.8239	0.647578	2	9.585	5.13	14.715	53.9302	1.54925	2	4.375	5.145	9.52	52.381	35.4715	55.4795	34.1763	NIPA2	90	212	SL	90;212;437	3	90;212;437	3	single exon skipping	chr15:22839791-22851638	0;122;347	NIPA2;SLC57A2	NIPA magnesium transporter 2	NM_001008860	NM_030922
NLRP1~2	0.0273871	0.628376	-12.1737	12.1737	OK	29.7455	0.788898	2	83.795	35.38	119.175	41.9193	1.32656	2	79.79	57.565	137.355	40.5927	28.9566	43.2458	30.5344	NLRP1	90	102	SL	90;102	2	90;102	2	alternative 5-prime	chr17:5532985-5533303	0;12	AIADK;CARD7;CIDED;CLR17.1;DEFCAP;DEFCAP-L/S;JRRP;MSPC;NAC;NALP1;NLRP1;PP1044;SLEV1;VAMAS1	NLR family pyrin domain containing 1	NM_014922;NM_033004;NM_033006;NM_033007	NM_001033053
NMRK1~1a	0.027961	0.628376	-10.0721	10.0721	OK	36.4729	0.636522	2	15.185	8.735	23.92	46.5449	1.09455	2	12.065	10.52	22.585	45.4504	35.8363	47.6395	37.1094	NMRK1	90	376	S	90;347;376	3	90	1	single exon skipping	chr9:75077581-75083086	0;257;286	C9orf95;NMRK1;NRK1;bA235O14.2	nicotinamide riboside kinase 1	NM_001127603;NM_017881	NM_001330679
NOL8~3	0.00237151	0.617465	-21.1228	21.1228	OK	76.6987	0.166836	2	9.75	32.09	41.84	97.8215	0.349474	2	0.535	24.105	24.64	98.171	76.8655	97.472	76.5318	NOL8	90	204	SL	90;204	2	90;204	2	single exon skipping	chr9:92310676-92314266	0;114	C9orf34;NOL8;NOP132;bA62C3.3;bA62C3.4	nucleolar protein 8	NM_001330722	NM_001256394;NM_017948;NR_046106
NOP16~3a	0.0386654	0.640467	25.5052	25.5052	OK	45.2501	2.17318	2	9.165	7.595	16.76	19.7449	0.642379	2	13.66	3.365	17.025	19.1025	47.4233	20.3872	43.0769	NOP16	90	93		90;93;181	3	181	1	alternative 3-prime	chr5:176384284-176385220	0;3;91	HSPC111;HSPC185;NOP16	NOP16 nucleolar protein	NM_001256540;NM_001291305;NM_001291308;NR_134318	NM_001256539
NR1D2~1	0.033455	0.640467	35.8764	35.8764	OK	42.5737	2.32577	2	7.315	5.45	12.765	6.69731	0.501348	2	14.825	1.075	15.9	7.19866	44.8995	6.19597	40.2479	NR1D2	90	197	SL	90;197	2	90;197	2	single exon skipping	chr3:23962606-23964976	0;107	BD73;EAR-1R;NR1D2;REVERBB;REVERBbeta;RVR	nuclear receptor subfamily 1 group D member 2	NM_001145425;NM_005126	NR_110524
NRM~2f	0.0404444	0.640467	-15.1308	15.1308	OK	32.126	1.82009	2	26.065	12.215	38.28	47.2568	2.32547	2	16.265	14.585	30.85	44.9313	33.946	49.5823	30.3059	NRM	90	267	S	90;112;267;285;289	5	90;112	2	single exon skipping	chr6:30688943-30690046	0;22;177;195;199	NRM;NRM29	nurim	NM_001270709;NR_073072	NM_007243
NSUN5P1~1	0.0384362	0.640467	-10.36	10.36	OK	66.1176	1.05218	2	24.445	47.125	71.57	76.4776	0.414831	2	10.285	33.595	43.88	76.8924	65.0655	76.0628	67.1698	NSUN5P1	90	292	SL	90;292	2	90;292	2	intron retention	chr7:75415779-75415980	0;202	NSUN5B;NSUN5P1;WBSCR20B	NSUN5 pseudogene 1	NR_033322	NR_104013
NSUN5P1~2	0.0384362	0.640467	10.36	10.36	OK	33.8824	1.05218	2	47.125	24.445	71.57	23.5224	0.414831	2	33.595	10.285	43.88	23.1076	34.9345	23.9372	32.8302	NSUN5P1	90	257	SL	90;257	2	90;257	2	single exon skipping	chr7:75410727-75411654	0;167	NSUN5B;NSUN5P1;WBSCR20B	NSUN5 pseudogene 1	NR_104013	NR_033322
NSUN5P1~3	0.0384362	0.640467	-10.36	10.36	OK	66.1176	1.05218	2	24.445	47.125	71.57	76.4776	0.414831	2	10.285	33.595	43.88	76.8924	65.0655	76.0628	67.1698	NSUN5P1	90	160	SL	90;160	2	90;160	2	intron retention	chr7:75416416-75416485	0;70	NSUN5B;NSUN5P1;WBSCR20B	NSUN5 pseudogene 1	NR_033322	NR_104013
NT5C3B~2	0.0464408	0.640467	-11.1809	11.1809	OK	78.5868	1.71438	2	2.715	9.615	12.33	89.7677	1.03694	2	2.265	19.515	21.78	88.7307	76.8724	90.8046	80.3011	NT5C3B	90	211	SL	90;211	2	90;211	2	intron retention	chr17:41835958-41836078	0;121	NT5C3B;NT5C3L;cN-IIIB	5'-nucleotidase, cytosolic IIIB	NR_033464	NR_033465
NTAN1~1	0.0129898	0.617465	-13.8079	13.8079	OK	66.7041	0.342331	2	10.605	21.27	31.875	80.512	0.732252	2	10.435	43.145	53.58	81.2443	67.0465	79.7798	66.3618	NTAN1	90	193	SL	90;193	2	90;193	2	single exon skipping	chr16:15047921-15055890	0;103	NTAN1;PNAA;PNAD	N-terminal asparagine amidase	NM_001270766	NM_173474
NUDCD2~3a	0.0168247	0.624476	43.2425	43.2425	OK	59.854	3.35433	2	5.3	7.85	13.15	16.6115	4.1461	2	5.775	1.135	6.91	12.4654	56.4996	20.7576	63.2083	NUDCD2	90	957	S	90;260;625;957	4	90;260;625	3	alternative 5-prime	chr5:163457611-163459861	0;170;535;867	NUDCD2;NudCL2	NudC domain containing 2	NM_145266	NM_001329991
NUDT16L1~2	0.0400495	0.640467	-22.8772	22.8772	OK	16.8284	2.05756	2	26.165	5.345	31.51	39.7056	0.635341	2	29.05	19.105	48.155	39.0702	18.8859	40.3409	14.7708	NUDT16L1	90	160	SL	90;160	2	90;160	2	alternative 5-prime	chr16:4694239-4694957	0;70	NUDT16L1;SDOS;TIRR	nudix hydrolase 16 like 1	NM_001370585;NM_032349	NM_001193452;NM_001370586
NUP160~1	0.00494761	0.617465	-10.1124	10.1124	OK	7.58793	0.361039	2	17.66	1.455	19.115	17.7003	0.484481	2	23.62	5.09	28.71	18.1848	7.94897	17.2158	7.22689	NUP160	90	402	SL	90;402	2	90;402	2	intron retention	chr11:47840066-47840377	0;312	NPHS19;NUP160	nucleoporin 160	NM_015231;NR_134636	NM_001318399
OGFOD2~2c	0.049306	0.640467	-15.4595	15.4595	OK	11.4438	2.62546	2	9.14	1.15	10.29	26.9033	2.35204	2	11.835	4.32	16.155	24.5512	8.81834	29.2553	14.0693	OGFOD2	90	403	SL	90;172;283;403	4	90;172;283;403	4	alternative 5-prime and 3-prime	chr12:122976971-122978441	0;82;193;313	-;OGFOD2	2-oxoglutarate and iron dependent oxygenase domain containing 2	NM_001304833;NM_001304837;NM_001304838;NM_024623	NM_001304835
OSBPL3~2	0.0492791	0.640467	-12.4096	12.4096	OK	77.1407	1.10459	2	5.35	18.005	23.355	89.5503	1.92394	2	4.245	36.39	40.635	91.4742	76.0361	87.6263	78.2453	OSBPL3	90	198	SL	90;198	2	90;198	2	single exon skipping	chr7:24842414-24852503	0;108	ORP-3;ORP3;OSBP3;OSBPL3	oxysterol binding protein like 3	NM_145321;NM_145322	NM_015550;NM_145320;NR_104111;NR_104112
OSBPL8~1	0.000898203	0.617465	-12.8328	12.8328	OK	54.1983	0.0316341	2	8.015	9.485	17.5	67.0311	0.0776125	2	6.94	14.105	21.045	67.1088	54.1667	66.9535	54.2299	OSBPL8	90	127	SL	90;127	2	90;127	2	single exon skipping	chr12:76450989-76487509	0;37	MST120;MSTP120;ORP8;OSBP10;OSBPL8	oxysterol binding protein like 8	NM_001319652	NM_020841
OTUB1~1	0.0334369	0.640467	-22.5892	22.5892	OK	16.7079	3.13312	2	26.885	5.5	32.385	39.2971	2.68599	2	47.495	30.645	78.14	41.9831	19.841	36.6111	13.5748	OTUB1	90	298	SL	90;298	2	90;298	2	intron retention	chr11:63996649-63996856	0;208	HSPC263;OTB1;OTU1;OTUB1	OTU deubiquitinase, ubiquitin aldehyde binding 1	NM_017670	NR_003089
OXCT1~2	0.0430141	0.640467	12.8738	12.8738	OK	15.4526	1.27513	2	24.39	4.475	28.865	2.57883	0.419797	2	36.21	0.955	37.165	2.99862	16.7278	2.15903	14.1775	OXCT1	90	726	S	90;726	2	90	1	alternative 5-prime	chr5:41862751-41870280	0;636	OXCT;OXCT1;SCOT	3-oxoacid CoA-transferase 1	NM_000436;NM_001364299;NM_001364301;NM_001364302;NR_157114	NM_001364300
OXLD1~5a	0.0362883	0.640467	21.0933	21.0933	OK	50.5539	3.00011	2	5.065	5.18	10.245	29.4607	2.16537	2	7.135	3.045	10.18	31.626	53.554	27.2953	47.5538	OXLD1	90	238	SL	90;238;651	3	90;238;651	3	alternative 5-prime	chr17:81665585-81666145	0;148;561	C17orf90;OXLD1	oxidoreductase like domain containing 1	NR_130938	NR_130939
OXLD1~6f	0.00619694	0.617465	-21.2017	21.2017	OK	34.1345	0.986247	2	33.235	17.115	50.35	55.3362	1.20404	2	24.56	30.715	55.275	56.5402	33.1482	54.1321	35.1207	OXLD1	90	1023	S	90;331;444;453;458;462;610;1023	8	90;331;610	3	intron retention	chr17:81665585-81666517	0;241;354;363;368;372;520;933	C17orf90;OXLD1	oxidoreductase like domain containing 1	NM_001039842	NM_001304999
OXLD1~7	0.0136741	0.624476	-14.4369	14.4369	OK	76.6651	0.977216	2	5.18	17.115	22.295	91.102	0.555203	2	3.045	30.715	33.76	90.5468	77.6423	91.6572	75.6878	OXLD1	90	503	SL	90;503	2	90;503	2	intron retention	chr17:81665585-81665997	0;413	C17orf90;OXLD1	oxidoreductase like domain containing 1	NR_130939	NM_001304999
OXR1~1	0.0100755	0.617465	-10.7664	10.7664	OK	12.8056	0.580928	2	8.87	1.31	10.18	23.572	0.766597	2	9.27	2.87	12.14	24.3386	13.3865	22.8054	12.2247	OXR1	90	171	SL	90;171	2	90;171	2	single exon skipping	chr8:106713986-106739457	0;81	CHEGDD;Nbla00307;OXR1;TLDC3	oxidation resistance 1	NM_018002;NM_181354	NM_001198532;NM_001198533
P3H1~1b	0.0167854	0.624476	20.4357	20.4357	OK	35.8056	1.9653	2	9.375	5.275	14.65	15.3699	1.63831	2	19.22	3.43	22.65	13.7316	37.7709	17.0082	33.8403	P3H1	90	509	SL	90;109;509	3	90;109;509	3	intron retention	chr1:42746853-42747271	0;19;419	GROS1;LEPRE1;OI8;P3H1	prolyl 3-hydroxylase 1	NM_022356	NM_001243246
P4HA1~2	0.0335115	0.640467	24.1233	24.1233	OK	67.0816	1.06458	2	3.225	6.625	9.85	42.9583	2.4053	2	28.39	21.47	49.86	45.3636	66.0171	40.553	68.1462	P4HA1	111	111	S	111	1	111	1	mutually exclusive exon skipping	chr10:73030371-73046924	71;71	P4HA;P4HA1	prolyl 4-hydroxylase subunit alpha 1	NM_000917;NM_001142596	NM_001017962;NM_001142595
PANK2~1	0.0176599	0.624476	11.2767	11.2767	OK	54.2491	1.0068	2	8.175	9.7	17.875	42.9724	1.10992	2	6.6	4.975	11.575	44.0823	55.2559	41.8625	53.2423	PANK2	90	233	SL	90;233	2	90;233	2	alternative 5-prime	chr20:3908136-3910576	0;143	C20orf48;HARP;HSS;NBIA1;PANK2;PKAN	pantothenate kinase 2	NM_001324193;NR_136715	NM_001324191;NM_024960;NM_153638;NM_153640
PBDC1~1	0.0409486	0.640467	-15.4698	15.4698	OK	69.2041	1.78937	2	11.545	26.085	37.63	84.674	2.38018	2	6.325	34.485	40.81	87.0542	70.9935	82.2938	67.4148	PBDC1	90	202	SL	90;202	2	90;202	2	single exon skipping	chrX:76175614-76177615	0;112	CXorf26;PBDC1	polysaccharide biosynthesis domain containing 1	NM_001300888	NM_016500
PCF11~1	0.0126952	0.617465	24.8458	24.8458	OK	66.5781	1.99049	2	21.565	42.76	64.325	41.7323	2.00627	2	13.635	9.715	23.35	39.726	64.5876	43.7386	68.5686	PCF11	90	483	SL	90;483	2	90;483	2	alternative 5-prime	chr11:83167506-83168427	0;393	-;PCF11	PCF11 cleavage and polyadenylation factor subunit	NM_001346415;NM_015885	NM_001346413;NM_001346414
PCNP~2d	0.0139769	0.624476	-12.7995	12.7995	OK	66.0104	0.878898	2	35.975	69.84	105.815	78.8099	1.10675	2	20.69	76.75	97.44	77.7032	65.1315	79.9167	66.8893	PCNP	90	142	SL	90;142;185;268;343	5	90;142;185;268;343	5	alternative 3-prime	chr3:101574280-101579841	0;52;95;178;253	-;PCNP	PEST proteolytic signal containing nuclear protein	NR_135223;NR_135225;NR_135226;NR_135228;NR_135230	NM_001320395;NM_001320397;NM_001320398;NM_001320400;NM_001320401;NM_020357
PDCD6IP~1	0.0352371	0.640467	10.892	10.892	OK	40.7428	0.961327	2	21.665	14.88	36.545	29.8508	0.341625	2	24.255	10.325	34.58	29.5092	39.7815	30.1924	41.7042	PDCD6IP	90	105	SL	90;105	2	90;105	2	alternative 3-prime	chr3:33826581-33828852	0;15	AIP1;ALIX;DRIP4;HP95;PDCD6IP	programmed cell death 6 interacting protein	NM_013374	NM_001162429
PEX19~1	0.00175778	0.617465	-25.0418	25.0418	OK	58.8376	0.707136	2	8.21	11.725	19.935	83.8794	0.546099	2	3.655	19.045	22.7	83.3333	58.1305	84.4255	59.5447	PEX19	90	200	SL	90;200	2	90;200	2	single exon skipping	chr1:160283110-160285054	0;110	D1S2223E;HK33;PBD12A;PEX19;PMP1;PMPI;PXF;PXMP1	peroxisomal biogenesis factor 19	NR_036492	NM_001193644;NM_002857;NR_036493
PFKFB3~3	0.0420524	0.640467	-12.922	12.922	OK	86.9301	0.872273	2	4.54	30.48	35.02	99.8521	0.0583558	2	0.21	130.06	130.27	99.7938	87.8024	99.9105	86.0578	PFKFB3	90	155	SL	90;155	2	90;155	2	single exon skipping	chr10:6224021-6226191	0;65	IPFK2;PFK2;PFKFB3;iPFK-2	6-phosphofructo-2-kinase/fructose-2,6-biphosphatase 3	NR_136554	NM_001145443;NM_001282630;NM_001314063;NM_001323016;NM_001323017;NM_001363545;NM_004566
PFKFB3~4	0.0420524	0.640467	-12.922	12.922	OK	86.9301	0.872273	2	4.54	30.48	35.02	99.8521	0.0583558	2	0.21	130.06	130.27	99.7938	87.8024	99.9105	86.0578	PFKFB3	90	325	SL	90;325	2	90;325	2	multiple exon skipping	chr10:6221528-6223957	0;235	IPFK2;PFK2;PFKFB3;iPFK-2	6-phosphofructo-2-kinase/fructose-2,6-biphosphatase 3	NR_136554	NM_001145443;NM_001282630;NM_001314063;NM_001323016;NM_001323017;NM_001363545;NM_004566
PHF1~1	0.0477881	0.640467	-14.3573	14.3573	OK	81.85	1.1881	2	7.745	35.08	42.825	96.2073	0.181967	2	2.305	58.35	60.655	96.0253	83.0381	96.3893	80.6619	PHF1	90	185	SL	90;185	2	90;185	2	single exon skipping	chr6:33415145-33415589	0;95	MTF2L2;PCL1;PHF1;PHF2;TDRD19C;hPHF1	PHD finger protein 1	NM_002636	NM_024165;NR_027692
PHPT1~3c	0.0428968	0.640467	-10.3482	10.3482	OK	3.40019	0.83999	2	163.22	5.73	168.95	13.7484	1.4652	2	136.79	21.665	158.455	15.2136	4.24018	12.2832	2.5602	PHPT1	90	513	SL	90;145;148;513	4	90;513	2	alternative 5-prime	chr9:136850138-136850754	0;55;58;423	CGI-202;HEL-S-132P;HSPC141;PHP;PHP14;PHPT1	phosphohistidine phosphatase 1	NM_001287342;NM_014172;NR_109808	NR_109807
PHTF2~6	0.00044524	0.617465	-22.0749	22.0749	OK	61.0679	0.300207	2	7.86	12.33	20.19	83.1428	0.334163	2	5.565	27.46	33.025	83.477	60.7677	82.8086	61.3681	PHTF2	90	222	SL	90;222	2	90;222	2	single exon skipping	chr7:77940303-77942699	0;132	-;PHTF2	putative homeodomain transcription factor 2	NM_001366084;NM_001366087	NM_001127357;NM_001127358;NM_001366081;NM_001366086;NM_001366089;NM_020432
PI4KB~1a	0.0451973	0.640467	14.663	14.663	OK	57.8171	2.09123	2	9.135	12.425	21.56	43.1541	2.38585	2	21.04	15.94	36.98	45.5399	55.7258	40.7682	59.9083	PI4KB	90	292	S	90;263;292;465	4	90;465	2	single exon skipping	chr1:151316510-151327270	0;173;202;375	NPIK;PI4K-BETA;PI4K92;PI4KB;PI4KBETA;PI4KIII;PI4KIIIBETA;PIK4CB	phosphatidylinositol 4-kinase beta	NM_001198774;NM_001369623;NM_001369626	NM_001369625;NM_001369628;NM_002651
PI4KB~3	0.0358605	0.640467	20.3585	20.3585	OK	31.6895	0.226264	2	16.36	7.595	23.955	11.331	1.31379	2	36.805	4.715	41.52	10.0172	31.9157	12.6448	31.4632	PI4KB	90	135	SL	90;135	2	90;135	2	single exon skipping	chr1:151307802-151315572	0;45	NPIK;PI4K-BETA;PI4K92;PI4KB;PI4KBETA;PI4KIII;PI4KIIIBETA;PIK4CB	phosphatidylinositol 4-kinase beta	NM_001198773;NM_001198774;NM_001369624;NM_001369625;NM_001369628	NM_001330721;NM_001369623;NM_001369626;NM_001369629;NM_002651
PIGBOS1~1	0.0441851	0.640467	38.0645	38.0645	OK	85.5186	2.74078	2	5.565	32.59	38.155	47.4541	5.2135	2	4.875	4.225	9.1	52.6676	82.7778	42.2406	88.2593	PIGBOS1	90	133	SL	90;133	2	90;133	2	alternative 5-prime	chr15:55317868-55318906	0;43	HP06981;PIGBOS1	PIGB opposite strand 1	NM_001308422	NM_001308421
PIGG~18	0.0279031	0.628376	14.5025	14.5025	OK	96.5069	1.81494	2	0.365	9.975	10.34	82.0044	1.41569	2	2.335	10.675	13.01	83.4201	98.3218	80.5887	94.6919	PIGG	90	137	SL	90;137	2	90;137	2	intron retention	chr4:521942-521988	0;47	GPI7;LAS21;MRT53;PIGG;PRO4405;RLGS1930	phosphatidylinositol glycan anchor biosynthesis class G	NM_001345989	NM_001289053;NM_001289055;NM_001289057;NR_144328
PIGW~1a	0.00946546	0.617465	-22.9342	22.9342	OK	69.0707	1.29616	2	6.495	14.515	21.01	92.005	1.61643	2	0.78	8.97	9.75	90.3885	67.7746	93.6214	70.3669	PIGW	90	628	S	90;628;637	3	90	1	alternative 5-prime	chr17:36535055-36537093	0;538;547	Gwt1;HPMRS5;PIGW	phosphatidylinositol glycan anchor biosynthesis class W	NM_001346755	NM_001346754
PIK3IP1~1	0.0215622	0.628376	-10.687	10.687	OK	79.6476	1.02164	2	17.565	70.185	87.75	90.3346	0.622289	2	13.045	120.66	133.705	89.7123	80.6692	90.9569	78.626	PIK3IP1	90	169	SL	90;169	2	90;169	2	single exon skipping	chr22:31283289-31289498	0;79	HGFL;PIK3IP1;TrIP;hHGFL(S)	phosphoinositide-3-kinase interacting protein 1	NM_001135911	NM_052880
PIP4P1~1	0.0252581	0.628376	34.2508	34.2508	OK	80.4586	3.65235	2	7.885	32.355	40.24	46.2078	2.26397	2	19.51	16.695	36.205	43.9438	76.8063	48.4717	84.111	PIP4P1	90	111	SL	90;111	2	90;111	2	alternative 5-prime	chr14:20460846-20461183	0;21	C14orf9;PIP4P1;TMEM55B	phosphatidylinositol-4,5-bisphosphate 4-phosphatase 1	NM_144568	NM_001100814
PITRM1~2a	0.0162441	0.624476	-13.1578	13.1578	OK	83.203	0.5499	2	5.715	28.2	33.915	96.3608	0.981106	2	1.11	29.225	30.335	95.3796	82.6531	97.3419	83.7529	PITRM1	90	288	S	90;288;291	3	90	1	multiple exon skipping	chr10:3147738-3149620	0;198;201	MP1;PITRM1;PreP	pitrilysin metallopeptidase 1	NM_001242309;NM_001347725;NM_001347726;NM_001347730	NM_001347727;NM_001347728;NM_001347729;NM_014889;NR_144638;NR_144640
PJA1~1	0.0294584	0.629396	14.2545	14.2545	OK	29.8095	1.77916	2	16.475	6.955	23.43	15.555	1.24502	2	15.375	2.84	18.215	16.8	28.0303	14.31	31.5886	PJA1	90	416	SL	90;416	2	90;416	2	alternative 3-prime	chrX:69163141-69165371	0;326	PJA1;PRAJA1;RNF70	praja ring finger ubiquitin ligase 1	NM_001032396	NM_022368;NM_145119
POFUT2~3a	0.0065928	0.617465	-28.0838	28.0838	OK	17.7036	1.52715	2	7.41	1.61	9.02	45.7875	1.09219	2	7.25	6.125	13.375	46.8796	19.2308	44.6953	16.1765	POFUT2	90	296	SL	90;296;2044	3	90;296	2	single exon skipping	chr21:45265636-45267589	0;206;1954	C21orf80;FUT13;POFUT2	protein O-fucosyltransferase 2	NM_133635	NR_004858
POGK~1	0.0110712	0.617465	-21.3239	21.3239	OK	63.2477	1.59892	2	6.59	11.395	17.985	84.5716	1.60076	2	2.985	16.42	19.405	86.1723	64.8466	82.9708	61.6487	POGK	90	316	SL	90;316	2	90;316	2	multiple exon skipping	chr1:166841089-166848937	0;226	BASS2;KRBOX2;LST003;POGK	pogo transposable element derived with KRAB domain	NM_001314014	NM_017542
POMT1~10	0.00584254	0.617465	-13.3639	13.3639	OK	11.8689	0.716768	2	22.955	3.105	26.06	25.2327	0.732744	2	27.86	9.395	37.255	24.5	12.5856	25.9655	11.1521	POMT1	90	156	SL	90;156	2	90;156	2	alternative 5-prime	chr9:131509997-131510259	0;66	LGMD2K;LGMDR11;MDDGA1;MDDGB1;MDDGC1;POMT1;RT	protein O-mannosyltransferase 1	NM_001077365;NM_001077366;NM_001136113;NM_001136114;NM_001353194;NM_001353195;NM_001353196;NM_001353200;NR_148391;NR_148393;NR_148394;NR_148395;NR_148396;NR_148397;NR_148398;NR_148399;NR_148400	NM_001353193;NM_001353197;NM_001353198;NM_001353199;NM_007171;NR_148392
POMZP3~1	0.00205232	0.617465	-35.4006	35.4006	OK	64.5994	0.114124	2	5.125	9.355	14.48	100	0	2	0	9.89	9.89	100	64.7135	100	64.4853	POMZP3	90	320	SL	90;320	2	90;320	2	multiple exon skipping	chr7:76610216-76618182	0;230	POM-ZP3;POM121;POMZP3	POM121 and ZP3 fusion	NM_152992	NM_012230
POP4~1	0.0275157	0.628376	-11.7453	11.7453	OK	87.6292	0.521622	2	3.5	24.86	28.36	99.3745	0.0367608	2	0.14	22.32	22.46	99.3377	87.1076	99.4113	88.1509	POP4	90	314	SL	90;314	2	90;314	2	single exon skipping	chr19:29608710-29611861	0;224	POP4;RPP29	POP4 homolog, ribonuclease P/MRP subunit	NR_027368	NM_006627
PPCS~1b	0.0223775	0.628376	-24.2314	24.2314	OK	45.4174	2.29042	2	10.61	8.845	19.455	69.6488	2.71488	2	1.585	3.66	5.245	66.9339	47.7078	72.3636	43.127	PPCS	90	837	S	90;174;219;315;664;837	6	90;174;219;315;664	5	intron retention	chr1:42456500-42457246	0;84;129;225;574;747	CMD2C;PPCS	phosphopantothenoylcysteine synthetase	NM_001287506;NM_001287507	NM_001287510
PPCS~1d	0.0101643	0.617465	-24.945	24.945	OK	58.9047	0.42134	2	10.61	15.205	25.815	83.8496	0.0370761	2	1.585	8.23	9.815	83.8867	59.326	83.8126	58.4833	PPCS	90	664	SL	90;174;219;315;664;837	6	90;174;219;315;664	5	alternative 5-prime	chr1:42456500-42457246	0;84;129;225;574;747	CMD2C;PPCS	phosphopantothenoylcysteine synthetase	NM_001287506;NM_001287507	NM_001287511
PPCS~6	0.0426072	0.640467	25.1491	25.1491	OK	33.9216	2.67533	2	20.81	10.61	31.42	8.77245	1.00198	2	14.915	1.43	16.345	9.77444	31.2462	7.77047	36.5969	PPCS	90	307	SL	90;307	2	90;307	2	alternative 5-prime	chr1:42457351-42459602	0;217	CMD2C;PPCS	phosphopantothenoylcysteine synthetase	NM_001077447;NM_001287506;NM_001287508;NM_001287509;NM_001287510;NM_024664	NM_001287507
PPP1R8~1a	0.0119308	0.617465	12.7176	12.7176	OK	19.343	0.616476	2	28.94	6.93	35.87	6.62539	0.919771	2	34.505	2.455	36.96	5.70562	18.7265	7.54516	19.9594	PPP1R8	90	565	SL	90;445;565	3	90;445;565	3	alternative 5-prime	chr1:27830892-27832755	0;355;475	ARD-1;ARD1;NIPP-1;NIPP1;PPP1R8;PRO2047	protein phosphatase 1 regulatory subunit 8	NM_014110	NM_002713
PPP1R8~3	0.0225728	0.628376	-12.4908	12.4908	OK	80.9698	0.438576	2	6.93	29.51	36.44	93.4606	0.959913	2	2.455	35.03	37.485	94.4205	81.4084	92.5007	80.5312	PPP1R8	90	311	SL	90;311	2	90;311	2	single exon skipping	chr1:27838853-27843185	0;221	ARD-1;ARD1;NIPP-1;NIPP1;PPP1R8;PRO2047	protein phosphatase 1 regulatory subunit 8	NM_002713	NM_014110;NM_138558
PPP2R3C~1	0.00796363	0.617465	-17.444	17.444	OK	78.8336	1.02391	2	7.78	28.9	36.68	96.2776	1.14151	2	1.065	28.015	29.08	95.1361	79.8575	97.4191	77.8097	PPP2R3C	90	227	SL	90;227	2	90;227	2	single exon skipping	chr14:35091208-35096557	0;137	C14orf10;G4-1;G5pr;GDRM;PPP2R3C;SPGF36	protein phosphatase 2 regulatory subunit B''gamma	NR_130972	NM_001305155;NM_001305156;NM_017917
PPP2R3C~3	0.0320013	0.639384	11.8463	11.8463	OK	75.3339	1.10489	2	9.065	27.615	36.68	63.4875	0.468911	2	10.625	18.455	29.08	63.9564	76.4387	63.0186	74.229	PPP2R3C	90	218	SL	90;218	2	90;218	2	single exon skipping	chr14:35110630-35121901	0;128	C14orf10;G4-1;G5pr;GDRM;PPP2R3C;SPGF36	protein phosphatase 2 regulatory subunit B''gamma	NM_001305155;NM_001305156;NR_130972	NM_017917
PPP3CC~2	0.0493583	0.640467	-29.5703	29.5703	OK	44.8132	4.2057	2	16.04	13.06	29.1	74.3836	5.08266	2	8.82	25.99	34.81	79.4662	49.0189	69.3009	40.6075	PPP3CC	90	120	SL	90;120	2	90;120	2	single exon skipping	chr8:22533019-22540614	0;30	CALNA3;CNA3;PP2Bgamma;PPP3CC	protein phosphatase 3 catalytic subunit gamma	NM_001243975	NM_001243974;NM_005605
PPP5C~1	0.0481059	0.640467	-16.0226	16.0226	OK	75.3961	2.32056	2	13.395	40.9	54.295	91.4187	1.21617	2	6.375	67.71	74.085	90.2026	73.0755	92.6349	77.7167	PPP5C	90	156	SL	90;156	2	90;156	2	single exon skipping	chr19:46376575-46383779	0;66	PP5;PPP5;PPP5C;PPT	protein phosphatase 5 catalytic subunit	NM_001204284	NM_006247
PPP6R3~18b	0.0265859	0.628376	-17.462	17.462	OK	63.0579	2.072	2	3.465	6.05	9.515	80.5199	1.47904	2	3.445	14.305	17.75	79.0409	65.1299	81.9989	60.9859	PPP6R3	90	112	SL	90;112;251	3	90;112;251	3	alternative 5-prime	chr11:68505250-68519500	0;22;161	C11orf23;PP6R3;PPP6R3;SAP190;SAPL;SAPLa;SAPS3	protein phosphatase 6 regulatory subunit 3	NM_001164164;NM_001352368;NM_001352380;NM_018312	NM_001352354;NM_001352360;NM_001352363;NM_001352364;NM_001352369;NM_001352371;NM_001352372;NM_001352375;NM_001352376;NM_001352378;NR_147971
PPRC1~1	0.0295309	0.629396	-22.9527	22.9527	OK	66.9941	1.38449	2	9.895	19.975	29.87	89.9468	2.49595	2	2.745	24.34	27.085	87.4508	65.6096	92.4427	68.3786	PPRC1	90	96		90;96	2		0	alternative 3-prime	chr10:102148522-102148633	0;6	PPRC1;PRC	PPARG related coactivator 1	NM_001288728	NM_001288727;NM_015062
PPRC1~2	0.0295309	0.629396	-22.9527	22.9527	OK	66.9941	1.38449	2	9.895	19.975	29.87	89.9468	2.49595	2	2.745	24.34	27.085	87.4508	65.6096	92.4427	68.3786	PPRC1	90	191	SL	90;191	2	90;191	2	alternative 3-prime	chr10:102138039-102138719	0;101	PPRC1;PRC	PPARG related coactivator 1	NM_001288728	NM_001288727;NM_015062
PPRC1~3	0.0457389	0.640467	-30.5279	30.5279	OK	61.4345	3.62089	2	11.425	18.445	29.87	91.9625	1.47265	2	2.19	24.895	27.085	90.4898	65.0554	93.4351	57.8136	PPRC1	90	882	S	90;882	2	90	1	multiple exon skipping	chr10:102144308-102148371	0;792	PPRC1;PRC	PPARG related coactivator 1	NM_001288727	NM_001288728;NM_015062
PRKAB2~1	0.026929	0.628376	-39.9813	39.9813	OK	42.0673	4.06563	2	7.6	5.625	13.225	82.0486	4.94021	2	1.665	7.35	9.015	77.1084	46.133	86.9888	38.0017	PRKAB2	90	257	SL	90;257	2	90;257	2	single exon skipping	chr1:147166940-147171988	0;167	-;PRKAB2	protein kinase AMP-activated non-catalytic subunit beta 2	NR_103870;NR_103871	NM_005399
PRKD2~2b	0.0467117	0.640467	15.0494	15.0494	OK	53.2143	2.23394	2	9.345	10.71	20.055	38.1649	1.2626	2	24.15	14.9	39.05	39.4275	55.4483	36.9023	50.9804	PRKD2	90	226	SL	90;226;505	3	90;226;505	3	alternative 5-prime	chr19:46716536-46716950	0;136;415	HSPC187;PKD2;PRKD2;nPKC-D2	protein kinase D2	NM_001079881	NM_001079880
PRMT7~2	0.00492162	0.617465	-10.0179	10.0179	OK	37.4455	0.390846	2	9.52	5.715	15.235	47.4634	0.495764	2	9.035	8.185	17.22	47.9592	37.8363	46.9677	37.0546	PRMT7	90	681	SL	90;681	2	90;681	2	intron retention	chr16:68357203-68357793	0;591	PRMT7;SBIDDS	protein arginine methyltransferase 7	NM_001351143	NM_001184824;NM_001351144;NM_019023;NR_147056;NR_147057;NR_147058
PRPF38B~2a	0.0418726	0.640467	-10.4191	10.4191	OK	5.49411	1.16893	2	56.01	3.205	59.215	15.9132	1.61101	2	35.135	6.62	41.755	14.3022	4.32518	17.5242	6.66304	PRPF38B	90	175	S	90;104;144;161;175;215	6	90;104;144;215	4	exon skipping and alternative 3-prime or 5-prime	chr1:108696338-108698603	0;14;54;71;85;125	NET1;PRPF38B	pre-mRNA processing factor 38B	NM_001349757;NM_001349761;NM_001349762;NM_018061	NM_001349771
PRPF38B~2e	0.028438	0.628643	-10.1114	10.1114	OK	12.9129	1.20074	2	56.01	8.39	64.4	23.0244	1.2568	2	35.135	10.48	45.615	21.7676	14.1136	24.2812	11.7122	PRPF38B	90	104	SL	90;104;144;161;175;215	6	90;104;144;215	4	alternative 5-prime	chr1:108696338-108698603	0;14;54;71;85;125	NET1;PRPF38B	pre-mRNA processing factor 38B	NM_001349757;NM_001349761;NM_001349762;NM_018061	NM_001349763;NM_001349764;NM_001349765
PRPF4B~5b	0.0120752	0.617465	-39.9684	39.9684	OK	28.3698	2.56675	2	35.065	13.96	49.025	68.3381	1.49619	2	10.5	22.61	33.11	69.8343	30.9365	66.842	25.803	PRPF4B	90	223	SL	90;223;1058	3	90;223	2	single exon skipping	chr6:4060687-4061654	0;133;968	PR4H;PRP4;PRP4H;PRP4K;PRPF4B;dJ1013A10.1	pre-mRNA processing factor 4B	NR_146784	NR_146783;NR_146785
PSIP1~1	0.0370058	0.640467	31.6385	31.6385	OK	54.7176	0.660625	2	7.49	9.02	16.51	23.0791	2.46627	2	13.61	4.075	17.685	20.6128	54.057	25.5454	55.3782	PSIP1	90	170	SL	90;170	2	90;170	2	alternative 3-prime	chr9:15471232-15472631	0;80	DFS70;LEDGF;PAIP;PSIP1;PSIP2;p52;p75	PC4 and SFRS1 interacting protein 1	NM_001317900;NM_021144	NM_001317898
PSMA4~3a	0.0180564	0.624476	-12.2919	12.2919	OK	7.85015	0.583244	2	63.225	5.405	68.63	20.142	0.187884	2	36.77	9.28	46.05	20.3299	8.4334	19.9541	7.26691	PSMA4	90	160	SL	90;160;253	3	90;160;253	3	single exon skipping	chr15:78542220-78544189	0;70;163	HC9;HsT17706;PSC9;PSMA4	proteasome 20S subunit alpha 4	NM_001102668	NM_001330675
PSMA4~3b	0.0206381	0.628376	-23.2535	23.2535	OK	55.26	0.248867	2	63.225	78.125	141.35	78.5135	1.02571	2	36.77	134.335	171.105	77.4878	55.5088	79.5392	55.0111	PSMA4	90	253	SL	90;160;253	3	90;160;253	3	single exon skipping	chr15:78542220-78544189	0;70;163	HC9;HsT17706;PSC9;PSMA4	proteasome 20S subunit alpha 4	NM_001102668	NM_001102667;NM_001330673;NM_001330676;NM_002789
PSMB8-AS1~1c	0.0445941	0.640467	-14.6404	14.6404	OK	15.2327	2.34652	2	69	12.45	81.45	29.8731	1.7003	2	32.225	13.765	45.99	28.1728	12.8862	31.5734	17.5793	PSMB8-AS1	90	316	SL	90;151;178;316	4	90;151;178;316	4	single exon skipping	chr6:32844275-32845417	0;61;88;226	PSMB8-AS1;TAP1-AS1;TAPSAR1	PSMB8 antisense RNA 1 (head to head)	NR_037176	NR_037173
PSMC6~2	0.0177948	0.624476	18.8996	18.8996	OK	27.9147	1.40629	2	28.6	11.06	39.66	9.01512	0.739066	2	33.935	3.37	37.305	9.75418	26.5084	8.27605	29.321	PSMC6	90	160	SL	90;160	2	90;160	2	single exon skipping	chr14:52721191-52723964	0;70	PSMC6;SUG2;p42	proteasome 26S subunit, ATPase 6	NM_001366414;NM_002806	NR_158967
PUF60~5	0.00679794	0.617465	-23.6523	23.6523	OK	39.2869	1.27971	2	40.24	25.975	66.215	62.9392	1.42753	2	40.5	68.78	109.28	61.5117	38.0072	64.3668	40.5666	PUF60	90	141	SL	90;141	2	90;141	2	single exon skipping	chr8:143818535-143821596	0;51	FIR;PUF60;RoBPI;SIAHBP1;VRJS	poly(U) binding splicing factor 60	NM_001271096;NM_001271097;NM_001271100;NM_001362897;NM_014281	NM_001136033;NM_001271098;NM_001271099;NM_001362895;NM_001362896;NM_078480
PXN~1a	0.0138149	0.624476	-10.7632	10.7632	OK	5.57359	0.0267526	2	89.625	5.29	94.915	16.3368	0.251698	2	112.53	22.005	134.535	16.0851	5.60034	16.5885	5.54683	PXN	90	192	SL	90;192;234	3	90;192;234	3	single exon skipping	chr12:120215274-120221622	0;102;144	-;PXN	paxillin	NM_002859;NM_025157	NM_001080855
QSOX1~1	0.000388652	0.617465	10.0247	10.0247	OK	25.1563	0.139875	2	12	4.035	16.035	15.1317	0.139695	2	20.645	3.68	24.325	14.992	25.2962	15.2714	25.0165	QSOX1	90	823	S	90;823	2	90	1	intron retention	chr1:180196600-180197332	0;733	Q6;QSCN6;QSOX1	quiescin sulfhydryl oxidase 1	NM_001004128	NM_002826
RAB11FIP1~1	0.0324386	0.639384	-14.6449	14.6449	OK	21.7781	0.78414	2	26.02	7.245	33.265	36.423	1.568	2	54.025	31.05	85.075	34.855	20.994	37.991	22.5623	RAB11FIP1	90	1992	S	90;1992	2	90	1	single exon skipping	chr8:37870529-37874514	0;1902	NOEL1A;RAB11FIP1;RCP;rab11-FIP1	RAB11 family interacting protein 1	NM_025151	NM_001002814
RABGEF1~25a	0.0151015	0.624476	-18.9252	18.9252	OK	57.0087	1.53276	2	4.25	5.64	9.89	75.9339	1.72231	2	3.27	10.265	13.535	74.2116	55.4759	77.6562	58.5415	RABGEF1	90	257	S	90;257;260	3	90	1	single exon skipping	chr7:66775394-66795510	0;167;170	RABEX5;RABGEF1;RAP1;rabex-5	RAB guanine nucleotide exchange factor 1	NM_001287060;NM_001367722;NM_001367723;NM_001367724	NM_001287061;NM_001287062;NM_001367725;NM_001367726;NM_001367727;NM_001367728;NM_001367729;NM_001367730;NM_001367731;NM_001367732;NM_001367733;NM_001367734;NM_001367735;NM_001367736;NM_001367741;NM_001367742;NM_001367743;NM_001367744;NM_001367745;NM_001367746;NM_001367748;NM_001367751;NM_001367754;NM_001367755;NM_014504;NR_160287
RABGGTA~1	0.0384606	0.640467	18.8936	18.8936	OK	43.916	0.250079	2	8.215	6.435	14.65	25.0224	1.33253	2	21.025	7.02	28.045	26.3549	44.1661	23.6899	43.666	RABGGTA	90	407	SL	90;407	2	90;407	2	intron retention	chr14:24271170-24271486	0;317	PTAR3;RABGGTA	Rab geranylgeranyltransferase subunit alpha	NM_182836	NM_004581
RABGGTB~1	0.031662	0.639384	14.0826	14.0826	OK	70.5327	1.16223	2	10.905	26.265	37.17	56.4501	1.77677	2	15.745	20.495	36.24	58.2269	71.6949	54.6733	69.3705	RABGGTB	90	285	SL	90;285	2	90;285	2	multiple exon skipping	chr1:75790058-75791284	0;195	GGTB;RABGGTB	Rab geranylgeranyltransferase subunit beta	NM_004582	NR_073562
RBBP5~2	0.0127629	0.617465	-18.6531	18.6531	OK	45.1001	1.21255	2	11.45	9.395	20.845	63.7533	0.691173	2	3.165	5.555	8.72	63.0621	43.8876	64.4444	46.3127	RBBP5	90	204	SL	90;204	2	90;204	2	alternative 5-prime	chr1:205088816-205094986	0;114	RBBP5;RBQ3;SWD1	RB binding protein 5, histone lysine methyltransferase complex subunit	NM_001193272	NM_005057
RBM19~1	0.0293655	0.629396	-21.1884	21.1884	OK	47.5902	1.91629	2	6.59	6.005	12.595	68.7786	2.66703	2	4.425	9.95	14.375	66.1116	49.5065	71.4456	45.6739	RBM19	90	652	SL	90;652	2	90;652	2	intron retention	chr12:113822647-113823208	0;562	Mrd1;RBM19	RNA binding motif protein 19	NM_001146698	NM_016196
RBM34~3	0.0251129	0.628376	28.0418	28.0418	OK	32.1204	1.15992	2	47.38	22.41	69.79	4.07857	0.107385	2	50.53	2.15	52.68	3.97119	30.9605	4.18596	33.2803	RBM34	90	335	SL	90;335	2	90;335	2	intron retention	chr1:235160648-235160892	0;245	-;RBM34	RNA binding motif protein 34	NM_001346738;NM_015014	NR_144490;NR_144492
RCBTB2~3e	0.0402446	0.640467	-16.0862	16.0862	OK	12.5596	2.46264	2	16.87	2.325	19.195	28.6458	2.1317	2	11.87	4.82	16.69	30.7775	10.097	26.5141	15.0223	RCBTB2	90	254	S	90;189;251;254;285;350	6	90;189;285;350	4	multiple exon skipping	chr13:48515742-48533027	0;99;161;164;195;260	CHC1L;RCBTB2;RLG	RCC1 and BTB domain containing protein 2	NM_001286831;NM_001286832;NM_001352428;NR_147985	NM_001352425
RCC1~5a	0.0278194	0.628376	22.9366	22.9366	OK	44.5188	0.0407401	2	21.315	17.105	38.42	21.5823	1.01169	2	36.33	9.995	46.325	22.594	44.5596	20.5706	44.4781	RCC1	90	141	SL	90;141;183	3	90;141;183	3	single exon skipping	chr1:28529940-28531802	0;51;93	CHC1;RCC1;RCC1-I;SNHG3-RCC1	regulator of chromosome condensation 1	NM_001048199;NM_001269;NR_030725;NR_030726	NM_001048195
RFWD3~1	0.0445712	0.640467	-21.1169	21.1169	OK	22.8149	1.59968	2	15.365	4.545	19.91	43.9318	2.95987	2	12.6	9.875	22.475	46.8917	24.4145	40.9719	21.2152	RFWD3	90	212	SL	90;212	2	90;212	2	single exon skipping	chr16:74661452-74666785	0;122	FANCW;RFWD3;RNF201	ring finger and WD repeat domain 3	NM_001370536;NM_001370537;NM_001370539;NM_018124	NM_001370535;NM_001370542;NM_001370543
RFWD3~2	0.00398934	0.617465	-45.1873	45.1873	OK	46.1626	1.97111	2	13.78	11.82	25.6	91.3499	2.05973	2	2.125	22.59	24.715	89.2902	48.1337	93.4096	44.1915	RFWD3	90	267	SL	90;267	2	90;267	2	single exon skipping	chr16:74628667-74632522	0;177	FANCW;RFWD3;RNF201	ring finger and WD repeat domain 3	NM_001370536	NM_001370534;NM_001370535;NM_001370537;NM_001370539;NM_001370540;NM_001370542;NM_001370543;NM_018124
RHOH~4	0.0187706	0.627777	-15.1047	15.1047	OK	15.1498	1.54051	2	84.62	15.09	99.71	30.2545	1.2791	2	56.465	24.5	80.965	28.9754	13.6093	31.5336	16.6903	RHOH	90	102	SL	90;102	2	90;102	2	alternative 5-prime	chr4:40242835-40243177	0;12	ARHH;RHOH;TTF	ras homolog family member H	NM_001278359;NM_001278360;NM_001278361;NM_001278362;NM_001278364;NM_001278365;NM_001278366;NM_001278367;NM_001278368;NM_001278369;NM_004310	NM_001278363
RHOT1~1f	0.0473501	0.640467	-22.1489	22.1489	OK	29.75	3.1343	2	9.515	3.99	13.505	51.8989	3.71555	2	5.505	5.93	11.435	48.1834	26.6157	55.6145	32.8843	RHOT1	90	186	SL	90;186;213;309;351	5	90;186;213;309;351	5	single exon skipping	chr17:32208310-32224615	0;96;123;219;261	ARHT1;MIRO-1;MIRO1;RHOT1	ras homolog family member T1	NM_001033567;NM_001288755;NM_018307	NM_001288754;NM_001288758
RIPK1~4	0.00838141	0.617465	10.5276	10.5276	OK	17.4997	0.596736	2	20.73	4.385	25.115	6.97213	0.705286	2	28.22	2.12	30.34	6.26685	16.903	7.67742	18.0965	RIPK1	90	204	SL	90;204	2	90;204	2	single exon skipping	chr6:3081117-3083084	0;114	AIEFL;IMD57;RIP;RIP-1;RIP1;RIPK1	receptor interacting serine/threonine kinase 1	NM_001354930;NM_003804	NM_001317061;NM_001354932;NM_001354933;NM_001354934
RIT1~1	0.0252297	0.628376	-34.3161	34.3161	OK	59.0803	2.42286	2	10.86	15.535	26.395	93.3964	0.912144	2	1.19	16.925	18.115	94.3085	56.6574	92.4842	61.5031	RIT1	90	239	SL	90;239	2	90;239	2	single exon skipping	chr1:155910507-155911242	0;149	NS8;RIBB;RIT;RIT1;ROC1	Ras like without CAAX 1	NM_001256820	NM_006912
RLIM~1	0.00685951	0.617465	22.559	22.559	OK	42.7185	0.868274	2	10.14	7.555	17.695	20.1594	0.447307	2	13.35	3.375	16.725	20.6068	41.8502	19.7121	43.5868	RLIM	90	152	SL	90;152	2	90;152	2	single exon skipping	chrX:74596001-74614421	0;62	MRX61;NY-REN-43;RLIM;RNF12;TOKAS	ring finger protein, LIM domain interacting	NM_016120	NM_183353
RNASEH1-AS1~1	0.0299735	0.631658	26.0207	26.0207	OK	71.9927	3.1574	2	5.04	12.82	17.86	45.9719	2.0413	2	1.755	1.485	3.24	48.0132	68.8353	43.9306	75.1501	RNASEH1-AS1	90	134	SL	90;134	2	90;134	2	alternative 3-prime	chr2:3558999-3559447	0;44	-;RNASEH1-AS1	RNASEH1 antisense RNA 1	NR_038429	NR_038430
RPP38~1d	0.0177538	0.624476	23.5377	23.5377	OK	37.9867	0.064912	2	13.235	8.11	21.345	14.449	0.692987	2	12.59	2.11	14.7	15.142	37.9218	13.756	38.0516	RPP38	90	566	SL	90;209;447;566	4	90;209;447;566	4	exon skipping and alternative 3-prime or 5-prime	chr10:15097410-15103304	0;119;357;476	-;RPP38	ribonuclease P/MRP subunit p38	NM_006414	NM_183005
RPRD1A~1	0.0406393	0.640467	-11.726	11.726	OK	20.203	1.54771	2	13.545	3.465	17.01	31.9289	1.80691	2	9.83	4.58	14.41	30.122	21.7507	33.7358	18.6552	RPRD1A	90	149	SL	90;149	2	90;149	2	single exon skipping	chr18:36033838-36067253	0;59	HsT3101;P15RS;RPRD1A	regulation of nuclear pre-mRNA domain containing 1A	NM_001303413;NM_018170	NM_001303411;NM_001303412
RPRD1A~2	0.0196739	0.628376	19.0111	19.0111	OK	70.1868	1.82111	2	3.37	7.865	11.235	51.1757	1.97115	2	4.58	4.825	9.405	53.1469	68.3657	49.2045	72.0079	RPRD1A	90	2596	S	90;2596	2	90	1	intron retention	chr18:35990596-35993101	0;2506	HsT3101;P15RS;RPRD1A	regulation of nuclear pre-mRNA domain containing 1A	NM_001303412	NM_001303411;NM_018170
RPS24~1b	0.00416268	0.617465	42.4691	42.4691	OK	88.1208	0.230638	2	470.27	3490.45	3960.72	45.6516	0.660098	2	1678.53	1409.78	3088.3	44.9916	87.8901	46.3117	88.3514	RPS24	90	112	S	90;112;115;130;133	5	90	1	single exon skipping	chr10:78037305-78040614	0;22;25;40;43	DBA3;RPS24;S24;eS24	ribosomal protein S24	NM_001026	NM_033022
RSRP1~4c	0.0369918	0.640467	-10.6026	10.6026	OK	4.0003	1.41522	2	163.015	6.81	169.825	14.6029	0.862292	2	73.165	12.38	85.545	13.7406	5.41552	15.4652	2.58508	RSRP1	90	726	S	90;134;135;408;681;726;955;1059;1606	9	90;408;681	3	exon skipping and alternative 3-prime or 5-prime	chr1:25243634-25245149	0;44;45;318;591;636;865;969;1516	C1orf63;NPD014;RSRP1	arginine and serine rich protein 1	NM_001321772;NM_020317	NR_135781;NR_135787
RWDD3~4	0.0313091	0.639384	-17.5392	17.5392	OK	79.7164	1.82798	2	2.305	9.19	11.495	97.2557	2.33907	2	0.34	10.89	11.23	94.9166	81.5444	99.5947	77.8884	RWDD3	90	410	SL	90;410	2	90;410	2	exon skipping and alternative 3-prime or 5-prime	chr1:95234316-95244564	34;354	RSUME;RWDD3	RWD domain containing 3	NR_103484	NM_001128142;NM_001199682;NM_015485;NR_103483
SAMD9L~6a	0.0397532	0.640467	13.0154	13.0154	OK	57.5375	1.85492	2	12.945	17.615	30.56	44.5221	1.92299	2	12.88	10.355	23.235	42.5991	59.3924	46.4451	55.6826	SAMD9L	90	354	SL	90;149;354	3	90;149;354	3	single exon skipping	chr7:93146041-93148193	0;59;264	ATXPC;C7orf6;DRIF2;SAMD9L;UEF1	sterile alpha motif domain containing 9 like	NM_001303498;NM_001350083	NM_001303497;NM_001350082;NM_152703
SAT1~1	0.0478076	0.640467	-13.8401	13.8401	OK	10.196	1.72524	2	155.255	17.605	172.86	24.0361	0.719209	2	94.075	29.765	123.84	24.7554	11.9213	23.3169	8.47078	SAT1	90	200	SL	90;200	2	90;200	2	single exon skipping	chrX:23783884-23785327	0;110	DC21;KFSD;KFSDX;SAT;SAT1;SSAT;SSAT-1	spermidine/spermine N1-acetyltransferase 1	NM_002970	NR_027783
SCAF4~2	0.0280655	0.628376	22.3924	22.3924	OK	67.4038	2.72527	2	10.7	21.985	32.685	45.0113	2.69372	2	17.765	14.61	32.375	47.7051	64.6785	42.3176	70.129	SCAF4	90	156	SL	90;156	2	90;156	2	alternative 3-prime	chr21:31685175-31685397	0;66	SCAF4;SFRS15;SRA4	SR-related CTD associated factor 4	NM_001145445	NM_001145444;NM_020706
SDCBP~2b	0.010072	0.617465	32.2458	32.2458	OK	71.3732	1.85263	2	4.3	10.75	15.05	39.1274	2.33909	2	4.48	2.9	7.38	41.4665	73.2258	36.7883	69.5205	SDCBP	90	1605		90;93;1602;1605	4		0	exon skipping and alternative 3-prime or 5-prime	chr8:58553304-58565021	0;3;1512;1515	MDA-9;MDA9;SDCBP;ST1;SYCL;TACIP18	syndecan binding protein	NM_001007067;NM_001007070	NM_001330537;NM_001348341
SDHA~2	0.0138549	0.624476	-10.0265	10.0265	OK	84.5873	0.235754	2	14.355	78.78	93.135	94.6139	0.528637	2	5.2	90.995	96.195	95.1425	84.3516	94.0852	84.8231	SDHA	90	234	SL	90;234	2	90;234	2	single exon skipping	chr5:224522-225882	0;144	CMD1GG;FP;PGL5;SDH1;SDH2;SDHA;SDHF	succinate dehydrogenase complex flavoprotein subunit A	NM_001294332	NM_001330758;NM_004168
SEC23B~1b	0.0108615	0.617465	14.2	14.2	OK	61.2337	0.85003	2	15.775	24.895	40.67	47.0338	0.493587	2	23.965	21.285	45.25	46.5402	60.3837	47.5274	62.0838	SEC23B	90	108	SL	90;108;415	3	90;108;415	3	alternative 5-prime	chr20:18507973-18510821	0;18;325	CDA-II;CDAII;CDAN2;CWS7;HEMPAS;SEC23B;hSec23B	SEC23 homolog B, COPII coat complex component	NM_006363	NM_001172746;NM_032985
SF1~4b	0.0185116	0.624476	-14.3587	14.3587	OK	42.6695	0.958268	2	139.365	104.075	243.44	57.0282	1.37239	2	98.35	130.76	229.11	58.4006	43.6278	55.6558	41.7112	SF1	90	727	S	90;295;727	3	90;295	2	alternative 3-prime	chr11:64765519-64766899	0;205;637	BBP;D11S636;MBBP;SF1;ZCCHC25;ZFM1;ZNF162	splicing factor 1	NM_001178030;NM_001346364;NM_001346409;NM_001346410;NM_201997;NM_201998	NM_001178031;NM_001346363;NM_004630
SGSM2~1	0.0145124	0.624476	-16.7516	16.7516	OK	28.5757	1.04542	2	23.855	9.5	33.355	45.3273	1.43058	2	35.55	29.4	64.95	43.8967	27.5303	46.7578	29.6211	SGSM2	90	225	SL	90;225	2	90;225	2	single exon skipping	chr17:2365342-2371261	0;135	RUTBC1;SGSM2	small G protein signaling modulator 2	NM_001098509;NM_001346700	NM_014853
SH2B1~1a	0.0279404	0.628376	-24.1882	24.1882	OK	60.9625	2.49291	2	5.64	8.875	14.515	85.1507	1.35149	2	2.815	16.285	19.1	86.5022	63.4554	83.7992	58.4695	SH2B1	90	243	SL	90;190;243	3	90;190;243	3	exon skipping and alternative 3-prime or 5-prime	chr16:28872706-28873446	0;100;153	PSM;SH2B;SH2B1	SH2B adaptor protein 1	NM_001145795;NM_001308293	NM_001145797
SIKE1~2a	0.0397726	0.640467	18.487	18.487	OK	31.2459	1.87094	2	10.75	4.92	15.67	12.759	2.7266	2	9	1.35	10.35	15.4856	33.1169	10.0324	29.375	SIKE1	90	152	SL	90;102;152	3	90;102;152	3	alternative 5-prime	chr1:114780216-114780448	0;12;62	SIKE;SIKE1	suppressor of IKBKE 1	NM_025073	NR_049741
SIRT3~21	0.0144102	0.624476	16.1083	16.1083	OK	19.5271	0.843279	2	10.75	2.61	13.36	3.41875	0.363758	2	8.83	0.31	9.14	3.05499	20.3704	3.78251	18.6838	SIRT3	90	649	SL	90;649	2	90;649	2	alternative 3-prime	chr11:219042-224077	0;559	SIR2L3;SIRT3	sirtuin 3	NM_001017524;NM_001370310;NM_001370312;NM_001370315;NM_001370316;NM_001370317;NM_001370318;NM_001370319;NM_001370320;NM_001370321;NM_001370322;NM_001370323;NM_012239;NR_163386;NR_163387;NR_163388;NR_163389;NR_163390;NR_163392;NR_163393;NR_163394;NR_163395;NR_163396;NR_163397;NR_163398;NR_163399;NR_163400;NR_163401	NR_163402
SLA~2	0.0159288	0.624476	-34.0961	34.0961	OK	47.3193	1.35491	2	8.015	7.215	15.23	81.4154	2.46439	2	3	13.395	16.395	78.951	45.9644	83.8798	48.6742	SLA	90	368	SL	90;368	2	90;368	2	single exon skipping	chr8:133060201-133102552	0;278	SLA;SLA1;SLAP	Src like adaptor	NM_001045557;NM_001282964	NM_001045556
SLA~3	0.00527579	0.617465	-12.0231	12.0231	OK	80.5983	0.6279	2	8.015	33.32	41.335	92.6215	0.514859	2	3	37.81	40.81	92.1066	81.2262	93.1363	79.9704	SLA	90	222	SL	90;222	2	90;222	2	single exon skipping	chr8:133040131-133047829	0;132	SLA;SLA1;SLAP	Src like adaptor	NM_001282964	NM_001045556;NM_001045557;NM_001282965;NM_006748
SLC11A2~2	0.0119646	0.617465	13.8858	13.8858	OK	84.2436	1.10916	2	2.015	10.79	12.805	70.3578	0.892176	2	3.21	7.63	10.84	69.4656	85.3528	71.25	83.1344	SLC11A2	90	1670	S	90;1670	2	90	1	intron retention	chr12:50980059-50981638	0;1580	AHMIO1;DCT1;DMT1;NRAMP2;SLC11A2	solute carrier family 11 member 2	NR_033422	NM_001174126;NM_001174127
SLC25A32~1	0.0051324	0.617465	-22.1687	22.1687	OK	53.3561	0.825727	2	4.235	4.83	9.065	75.5248	0.47738	2	4.22	13.05	17.27	76.0021	52.5304	75.0474	54.1818	SLC25A32	90	176	SL	90;176	2	90;176	2	single exon skipping	chr8:103403325-103407633	0;86	MFT;MFTC;RREI;SLC25A32	solute carrier family 25 member 32	NR_102337	NM_030780;NR_102338
SLC33A1~3	0.0226447	0.628376	13.3003	13.3003	OK	25.8004	1.29898	2	19.215	6.705	25.92	12.5001	0.78196	2	14.04	2.025	16.065	13.2821	27.0994	11.7182	24.5014	SLC33A1	90	1452	S	90;1452	2	90	1	intron retention	chr3:155826820-155828181	0;1362	ACATN;AT-1;AT1;CCHLND;SLC33A1;SPG42	solute carrier family 33 member 1	NM_001190992	NM_004733
SLC35A2~4	0.0121136	0.617465	27.4388	27.4388	OK	99.4592	0.540833	2	0.2	38.86	39.06	72.0204	0.0384208	2	3.17	8.16	11.33	72.0588	100	71.982	98.9183	SLC35A2	90	1370	S	90;1370	2	90	1	intron retention	chrX:48903466-48904745	0;1280	CDG2M;CDGX;SLC35A2;UDP-Gal-Tr;UGALT;UGAT;UGT;UGT1;UGT2;UGTL	solute carrier family 35 member A2	NM_001282647;NM_005660	NM_001042498;NM_001282649;NM_001282650;NM_001282651
SLC35B3~10a	0.0449932	0.640467	-11.4885	11.4885	OK	78.2098	0.188681	2	3.195	11.48	14.675	89.6983	0.952741	2	0.76	6.5	7.26	88.7456	78.3985	90.6511	78.0211	SLC35B3	90	183	SL	90;183;325	3	90;183;325	3	single exon skipping	chr6:8416996-8419579	0;93;235	C6orf196;CGI-19;PAPST2;SLC35B3	solute carrier family 35 member B3	NM_001370477	NM_001142540;NM_001142541;NM_001370476;NM_001370478;NM_001370479;NM_015948;NR_109914
SLC35C2~3	0.0193631	0.628376	14.8879	14.8879	OK	36.4919	0.720861	2	14.365	8.225	22.59	21.604	0.220965	2	33.85	9.335	43.185	21.825	35.7711	21.383	37.2128	SLC35C2	90	222	SL	90;222	2	90;222	2	intron retention	chr20:46358559-46358690	0;132	BA394O2.1;C20orf5;CGI-15;OVCOV1;SLC35C2	solute carrier family 35 member C2	NM_001281458	NM_001281457;NM_001281459;NM_001281460;NM_015945;NM_173073;NM_173179
SLU7~2e	0.0055604	0.617465	27.0236	27.0236	OK	39.8301	0.932397	2	29.605	19.575	49.18	12.8065	1.32156	2	28.875	4.22	33.095	11.4849	38.8977	14.128	40.7625	SLU7	90	517	SL	90;180;220;517	4	90;180;220;517	4	alternative 5-prime	chr5:160415311-160419022	0;90;130;427	9G8;SLU7;hSlu7	SLU7 homolog, splicing factor	NM_006425	NM_001364522
SNAPIN~2	0.0142094	0.624476	-10.9375	10.9375	OK	81.0474	0.238242	2	7.215	30.86	38.075	91.9849	0.559211	2	3.24	37.285	40.525	91.4256	81.2856	92.5441	80.8092	SNAPIN	90	137	SL	90;137	2	90;137	2	single exon skipping	chr1:153658887-153659447	0;47	BLOC1S7;BLOS7;BORCS3;SNAPAP;SNAPIN	SNAP associated protein	NR_052019	NM_012437
SNHG1~6	0.0142505	0.624476	23.97	23.97	OK	36.7839	1.01265	2	172.37	99.82	272.19	12.8139	1.72188	2	85.14	12.37	97.51	11.092	35.7713	14.5358	37.7966	SNHG1	90	488	SL	90;488	2	90;488	2	intron retention	chr11:62855467-62855864	0;398	LINC00057;NCRNA00057;SNHG1;U22HG;UHG;lncRNA16	small nucleolar RNA host gene 1	NR_003098;NR_152577;NR_152579;NR_152580;NR_152581;NR_152583	NR_152575;NR_152576;NR_152584;NR_152585
SNHG10~1	0.00767547	0.617465	-32.6082	32.6082	OK	11.4865	0.608887	2	14.95	1.945	16.895	44.0947	0.153091	2	3.495	2.755	6.25	43.9416	12.0954	44.2478	10.8776	SNHG10	90	721	S	90;721	2	90	1	intron retention	chr14:95533062-95533692	0;631	C14orf62;LINC00063;NCRNA00063;SNHG10	small nucleolar RNA host gene 10	NR_001459	NR_003138
SNHG12~5	0.0273317	0.628376	13.7893	13.7893	OK	31.9291	0.592375	2	110.41	51.675	162.085	18.1398	7.893e-05	2	45.15	10.005	55.155	18.1399	31.3367	18.1397	32.5215	SNHG12	90	107	SL	90;107	2	90;107	2	alternative 5-prime	chr1:28580647-28581110	0;17	ASLNC04080;C1orf79;LINC00100;NCRNA00100;PNAS-123;SNHG12	small nucleolar RNA host gene 12	NR_024127;NR_146382;NR_146383;NR_146384	NR_146381;NR_146386
SNHG15~1c	0.00501474	0.617465	-15.7098	15.7098	OK	78.966	0.761062	2	13.735	51.74	65.475	94.6758	0.806757	2	1.945	34.265	36.21	93.869	79.727	95.4825	78.2049	SNHG15	90	237	SL	90;160;167;237;376	5	90;237;376	3	multiple exon skipping	chr7:44984047-44986524	0;70;77;147;286	C7orf40;Linc-Myo1g;MYO1GUT;SNHG15	small nucleolar RNA host gene 15	NR_152597	NR_003697
SNHG15~1e	0.0214992	0.628376	-39.5589	39.5589	OK	33.965	0.682142	2	13.735	7.075	20.81	73.5239	2.14752	2	1.945	5.325	7.27	71.3764	34.6471	75.6714	33.2828	SNHG15	90	376	SL	90;160;167;237;376	5	90;237;376	3	multiple exon skipping	chr7:44984047-44986524	0;70;77;147;286	C7orf40;Linc-Myo1g;MYO1GUT;SNHG15	small nucleolar RNA host gene 15	NR_152597	NR_152596
SNHG15~2a	0.0124534	0.617465	-65.3808	65.3808	OK	33.1291	3.26956	2	14.345	7.075	21.42	98.5099	1.49007	2	0.09	5.325	5.415	97.0199	36.3987	100	29.8595	SNHG15	90	306	SL	90;167;306	3	90;167;306	3	single exon skipping	chr7:44984427-44986524	0;77;216	C7orf40;Linc-Myo1g;MYO1GUT;SNHG15	small nucleolar RNA host gene 15	NR_152594	NR_152596
SNHG17~2b	0.048465	0.640467	-13.749	13.749	OK	3.3817	0.10122	2	16.05	0.56	16.61	17.1307	1.08755	2	14.79	3.085	17.875	16.0431	3.28048	18.2182	3.48292	SNHG17	90	354	S	90;168;208;240;245;282;354;358	8	90;168;208;282	4	multiple exon skipping	chr20:38421099-38426418	0;78;118;150;155;192;264;268	-;SNHG17	small nucleolar RNA host gene 17	NR_152757;NR_152761;NR_152762	NR_152754
SNRNP27~1	0.0377531	0.640467	-23.7783	23.7783	OK	57.7468	3.52715	2	13.5	18.565	32.065	81.5251	2.93782	2	6.765	29.95	36.715	84.4629	61.2739	78.5873	54.2196	SNRNP27	90	176	SL	90;176	2	90;176	2	intron retention	chr2:69904426-69904511	0;86	27K;RY1;SNRNP27	small nuclear ribonucleoprotein U4/U6.U5 subunit 27	NR_037862	NM_006857
SNRPA1~2	0.0194468	0.628376	-19.5704	19.5704	OK	63.0447	1.91942	2	34.71	58.975	93.685	82.6151	1.9899	2	21.03	99.695	120.725	80.6252	61.1252	84.605	64.9641	SNRPA1	90	170	SL	90;170	2	90;170	2	single exon skipping	chr15:101285802-101286907	0;80	Lea1;SNRPA1;U2A'	small nuclear ribonucleoprotein polypeptide A'	NR_135506;NR_135507;NR_135508	NM_003090
SOD2~4	0.00569939	0.617465	41.9009	41.9009	OK	71.1402	0.696195	2	22.455	55.31	77.765	29.2393	1.38126	2	49.355	20.515	69.87	30.6206	70.444	27.858	71.8364	SOD2	90	3265	S	90;3265	2	90	1	intron retention	chr6:159679299-159682473	0;3175	GClnc1;IPO-B;IPOB;MNSOD;MVCD6;Mn-SOD;SOD2	superoxide dismutase 2	NM_001024465;NM_001024466;NM_001322817	NM_000636;NM_001322814;NM_001322815;NM_001322819;NM_001322820
SPDL1~3	0.000249116	0.617465	19.3707	19.3707	OK	23.5577	0.189023	2	14.095	4.345	18.44	4.18696	0.143571	2	20.555	0.9	21.455	4.33053	23.3687	4.04339	23.7467	SPDL1	90	2524	S	90;2524	2	90	1	intron retention	chr5:169601626-169604059	0;2434	CCDC99;SPDL1	spindle apparatus coiled-coil protein 1	NM_001329641;NM_001329643;NM_017785	NM_001329639;NM_001329640;NM_001329642
SRA1~1a	0.0105992	0.617465	-16.097	16.097	OK	14.7563	0.958958	2	26.25	4.525	30.775	30.8533	0.56239	2	25.22	11.245	36.465	30.2909	13.7974	31.4157	15.7153	SRA1	90	245	SL	90;150;245	3	90;150;245	3	intron retention	chr5:140557273-140557427	0;60;155	SRA;SRA1;SRAP;STRAA1;pp7684	steroid receptor RNA activator 1	NM_001035235	NM_001253764;NR_045587
SRPRA~1	0.0265795	0.628376	-16.8946	16.8946	OK	80.5887	0.705955	2	21.365	88.67	110.035	97.4832	0.00482681	2	2.87	111.16	114.03	97.4881	79.8827	97.4784	81.2946	SRPRA	90	174	SL	90;174	2	90;174	2	single exon skipping	chr11:126267713-126268687	0;84	DP;SRPR;SRPRA;Sralpha	SRP receptor subunit alpha	NM_001177842	NM_003139
SRSF2~1	0.0185678	0.624476	11.0129	11.0129	OK	80.5335	0.719278	2	15.225	62.6	77.825	69.5206	0.321262	2	35.86	81.925	117.785	69.8419	79.8142	69.1994	81.2528	SRSF2	90	703	S	90;703	2	90	1	intron retention	chr17:76735159-76735771	0;613	PR264;SC-35;SC35;SFRS2;SFRS2A;SRSF2;SRp30b	serine and arginine rich splicing factor 2	NR_036608	NM_003016
SRSF2~2a	0.0142434	0.624476	-16.2518	16.2518	OK	14.2372	1.33442	2	375.77	62.6	438.37	30.489	1.42055	2	185.975	81.925	267.9	31.9095	15.5716	29.0684	12.9028	SRSF2	90	1085	S	90;194;1085	3	90;194	2	intron retention	chr17:76735159-76736153	0;104;995	PR264;SC-35;SC35;SFRS2;SFRS2A;SRSF2;SRp30b	serine and arginine rich splicing factor 2	NM_001195427	NM_003016
SRSF2~2b	0.00629607	0.617465	-12.2476	12.2476	OK	3.88087	0.5758	2	375.77	15.225	390.995	16.1284	0.70173	2	185.975	35.86	221.835	16.8302	4.45667	15.4267	3.30507	SRSF2	90	194	SL	90;194;1085	3	90;194	2	single exon skipping	chr17:76735159-76736153	0;104;995	PR264;SC-35;SC35;SFRS2;SFRS2A;SRSF2;SRp30b	serine and arginine rich splicing factor 2	NM_001195427	NR_036608
SRSF2~3	0.0185678	0.624476	11.0129	11.0129	OK	80.5335	0.719278	2	15.225	62.6	77.825	69.5206	0.321262	2	35.86	81.925	117.785	69.8419	79.8142	69.1994	81.2528	SRSF2	90	368	SL	90;368	2	90;368	2	intron retention	chr17:76735876-76736153	0;278	PR264;SC-35;SC35;SFRS2;SFRS2A;SRSF2;SRp30b	serine and arginine rich splicing factor 2	NR_036608	NM_003016
SRSF3~1	0.0485737	0.640467	-26.2387	26.2387	OK	7.99052	0.85479	2	153.225	13.365	166.59	34.2293	2.77573	2	93.825	48.81	142.635	37.005	8.84531	31.4535	7.13573	SRSF3	90	546	SL	90;546	2	90;546	2	single exon skipping	chr6:36598984-36601151	0;456	SFRS3;SRSF3;SRp20	serine and arginine rich splicing factor 3	NM_003017	NR_036610
SRSF5~1a	0.0262046	0.628376	25.9906	25.9906	OK	52.1521	2.20672	2	172.61	186.555	359.165	26.1614	0.999216	2	147.545	52.565	200.11	27.1607	49.9454	25.1622	54.3588	SRSF5	90	219	L	90;94;219	3	219	1	alternative 5-prime	chr14:69767252-69768137	0;4;129	HRS;SFRS5;SRP40;SRSF5	serine and arginine rich splicing factor 5	NM_006925	NM_001039465
SRSF5~2	0.00582498	0.617465	22.8939	22.8939	OK	35.9445	1.27388	2	334.09	186.555	520.645	13.0506	1.09606	2	348.16	52.565	400.725	14.1466	34.6706	11.9545	37.2184	SRSF5	90	215	SL	90;215	2	90;215	2	alternative 5-prime	chr14:69767256-69768137	0;125	HRS;SFRS5;SRP40;SRSF5	serine and arginine rich splicing factor 5	NM_001320214	NM_001039465
SRSF6~1	0.0369235	0.640467	14.9982	14.9982	OK	26.6656	1.0481	2	128.68	46.54	175.22	11.6674	0.216019	2	130.365	17.24	147.605	11.8834	25.6175	11.4514	27.7137	SRSF6	90	358	SL	90;358	2	90;358	2	single exon skipping	chr20:43458510-43459770	0;268	B52;HEL-S-91;SFRS6;SRP55;SRSF6	serine and arginine rich splicing factor 6	NM_006275	NR_034009
SSBP1~4	0.0401606	0.640467	-10.8642	10.8642	OK	19.4014	1.61808	2	12.84	3.09	15.93	30.2657	1.12311	2	14.615	6.375	20.99	31.3888	17.7833	29.1426	21.0195	SSBP1	90	108	SL	90;108	2	90;108	2	alternative 5-prime	chr7:141738576-141739123	0;18	Mt-SSB;OPA13;SOSS-B1;SSBP;SSBP1;mtSSB	single stranded DNA binding protein 1	NM_001256512	NM_001256511
STARD3NL~2	0.0265389	0.628376	-22.9384	22.9384	OK	71.6075	1.38891	2	4.05	10.195	14.245	94.5459	0.397955	2	0.77	13.235	14.005	94.9438	72.9964	94.1479	70.2186	STARD3NL	90	144	SL	90;144	2	90;144	2	single exon skipping	chr7:38215106-38217187	0;54	MENTHO;STARD3NL	STARD3 N-terminal like	NM_001363343;NM_001363344;NM_001363345;NM_001363346;NM_001363347	NM_001363339;NM_001363340;NM_032016
STARD4~1b	0.0106001	0.617465	-19.9464	19.9464	OK	58.1209	1.22358	2	19.145	26.58	45.725	78.0673	1.49986	2	19.065	66.525	85.59	76.5674	59.3445	79.5671	56.8973	STARD4	90	217	SL	90;217;246	3	90;217;246	3	single exon skipping	chr5:111501117-111506329	0;127;156	-;STARD4	StAR related lipid transfer domain containing 4	NM_001308060;NR_131753;NR_131754	NM_001308056;NM_001308057;NM_001308058;NM_001308061;NM_139164;NR_131752
STARD4~2	0.0268006	0.628376	-26.486	26.486	OK	61.995	2.09949	2	15.815	25.77	41.585	88.4809	0.859566	2	8.135	61.205	69.34	87.6214	64.0944	89.3405	59.8955	STARD4	90	204	SL	90;204	2	90;204	2	single exon skipping	chr5:111506380-111512384	0;114	-;STARD4	StAR related lipid transfer domain containing 4	NM_001308060;NM_001308061;NR_131752	NM_001308057;NM_001308059;NM_139164;NR_131753
STARD4~4	0.0178256	0.624476	-46.4891	46.4891	OK	21.6324	4.58075	2	15.815	4.355	20.17	68.1214	4.23065	2	8.135	16.75	24.885	63.8908	26.2131	72.3521	17.0516	STARD4	90	198	SL	90;198	2	90;198	2	exon skipping and alternative 3-prime or 5-prime	chr5:111506380-111512390	6;114	-;STARD4	StAR related lipid transfer domain containing 4	NM_001308060;NM_001308061;NR_131752	NM_001308056;NM_001308058;NR_131754
STK4~1	0.00864921	0.617465	-12.7226	12.7226	OK	9.71105	0.786921	2	78.785	8.57	87.355	22.4336	0.546292	2	60.025	17.335	77.36	21.8874	10.498	22.9799	8.92413	STK4	90	185	SL	90;185	2	90;185	2	single exon skipping	chr20:45025131-45075017	0;95	KRS2;MST1;STK4;YSK3	serine/threonine kinase 4	NM_006282	NM_001352385
STRADA~4c	0.0401747	0.640467	-13.7772	13.7772	OK	17.804	0.976451	2	11.025	2.375	13.4	31.5812	1.80377	2	8.875	4.095	12.97	29.7774	16.8276	33.385	18.7805	STRADA	90	201	SL	90;114;148;172;177;201	6	90;114;148;201	4	exon skipping and alternative 3-prime or 5-prime	chr17:63714109-63728357	0;24;58;82;87;111	LYK5;NY-BR-96;PMSE;STRAD;STRAD alpha;STRADA;Stlk	STE20 related adaptor alpha	NM_001003786;NM_001363789;NM_153335	NM_001003787;NM_001363788;NR_156741
SUPT20H~2	0.0106797	0.617465	11.4891	11.4891	OK	50.0907	0.776559	2	14.09	14.115	28.205	38.6016	0.874512	2	19.13	12.04	31.17	39.4761	49.3142	37.7271	50.8673	SUPT20H	90	327	SL	90;327	2	90;327	2	alternative 3-prime	chr13:37022081-37024034	0;237	C13;C13orf19;FAM48A;FP757;P38IP;SPT20;SUPT20H	SPT20 homolog, SAGA complex component	NM_001014286;NM_001278481;NM_001278482;NM_017569	NM_001278480
TBC1D25~8a	0.00775648	0.617465	-15.9208	15.9208	OK	61.3678	0.858208	2	2.67	4.22	6.89	77.2886	1.02294	2	3.295	11.18	14.475	78.3115	60.5096	76.2656	62.226	TBC1D25	90	245	SL	90;245;316;447	4	90;245;316;447	4	single exon skipping	chrX:48541443-48558896	0;155;226;357	MG81;OATL1;TBC1D25	TBC1 domain family member 25	NR_145495;NR_145502	NM_001348262;NM_001348263;NM_002536
TCF3~1a	0.034527	0.640467	21.8592	21.8592	OK	89.6672	0.0394094	2	2.31	20.04	22.35	67.808	1.19311	2	11.08	23.425	34.505	69.0011	89.6278	66.6149	89.7066	TCF3	90	2194	S	90;1860;2194	3	90	1	intron retention	chr19:1609600-1611703	0;1770;2104	AGM8;E2A;E47;ITF1;TCF-3;TCF3;VDIR;bHLHb21;p75	transcription factor 3	NM_001351778	NM_001351779;NM_003200
TCF3~1b	0.0393179	0.640467	31.7001	31.7001	OK	59.8833	2.59783	2	2.31	3.5	5.81	28.1831	0.691054	2	11.08	4.345	15.425	27.4921	62.4811	28.8742	57.2854	TCF3	90	1860	S	90;1860;2194	3	90	1	alternative 3-prime	chr19:1609600-1611703	0;1770;2104	AGM8;E2A;E47;ITF1;TCF-3;TCF3;VDIR;bHLHb21;p75	transcription factor 3	NM_001351778	NM_001136139
TCF3~2	0.0333789	0.640467	-17.6559	17.6559	OK	39.2696	0.174066	2	15.695	10.155	25.85	56.9255	1.05361	2	16.71	22.14	38.85	57.9791	39.4437	55.8719	39.0955	TCF3	267	276		267;276	2		0	mutually exclusive exon skipping	chr19:1611850-1615685	227;236	AGM8;E2A;E47;ITF1;TCF-3;TCF3;VDIR;bHLHb21;p75	transcription factor 3	NM_001136139;NM_001351779	NM_001351778;NM_003200
TCF3~4	0.0249028	0.628376	19.6249	19.6249	OK	91.0553	0.100147	2	2.31	23.54	25.85	71.4304	0.830924	2	11.08	27.77	38.85	72.2614	91.1555	70.5995	90.9552	TCF3	90	93		90;93	2		0	alternative 3-prime	chr19:1619472-1619779	0;3	AGM8;E2A;E47;ITF1;TCF-3;TCF3;VDIR;bHLHb21;p75	transcription factor 3	NM_001351778	NM_001136139;NM_001351779;NM_003200
TCF7~2a	0.0355654	0.640467	14.3646	14.3646	OK	33.2232	1.60666	2	22.6	11.595	34.195	18.8586	2.05535	2	20.8	5.12	25.92	20.914	34.8298	16.8033	31.6165	TCF7	90	550	SL	90;163;550	3	90;163;550	3	alternative 3-prime	chr5:134143641-134146200	0;73;460	TCF-1;TCF7	transcription factor 7	NM_001346450	NM_001134851
TENT2~3b	0.0424006	0.640467	-11.963	11.963	OK	18.3166	1.89145	2	16.705	3.74	20.445	30.2796	1.54398	2	10.99	4.795	15.785	31.8236	16.4251	28.7356	20.208	TENT2	90	160	SL	90;160;237	3	90;160;237	3	single exon skipping	chr5:79613076-79619611	0;70;147	APD4;GLD2;PAPD4;TENT2;TUT2	terminal nucleotidyltransferase 2	NM_001114393;NM_001114394;NM_001297744;NM_001297745;NM_001349548;NM_001349549;NM_001349551;NM_173797	NM_001349550;NM_001349552;NM_001349554
TEX264~3	0.0431902	0.640467	15.8562	15.8562	OK	32.1758	2.25178	2	9.165	4.315	13.48	16.3196	1.28776	2	19.72	3.87	23.59	15.0318	29.924	17.6073	34.4275	TEX264	262	332	SL	262;332	2	262;332	2	mutually exclusive exon skipping	chr3:51671289-51699405	222;292	TEX264;ZSIG11	testis expressed 264, ER-phagy receptor	NR_024012	NM_001243727
TGDS~1	0.0259074	0.628376	-11.5619	11.5619	OK	81.7535	0.374927	2	3.22	14.42	17.64	93.3154	0.903467	2	0.84	11.96	12.8	94.2189	82.1284	92.4119	81.3785	TGDS	90	94		90;94	2		0	alternative 5-prime	chr13:94583237-94590856	0;4	CATMANS;SDR2E1;TDPGD;TGDS	TDP-glucose 4,6-dehydratase	NR_130731	NM_001304430;NM_014305
THAP9-AS1~1b	0.0206192	0.628376	13.4946	13.4946	OK	91.9178	0.831547	2	2.38	26.855	29.235	78.4232	1.30031	2	2.245	8.185	10.43	77.1229	91.0863	79.7235	92.7494	THAP9-AS1	90	189	SL	90;164;189	3	90;164;189	3	multiple exon skipping	chr4:82895775-82900076	0;74;99	-;THAP9-AS1	THAP9 antisense RNA 1	NR_034077	NR_034075
THAP9-AS1~2	0.0281105	0.628376	14.5532	14.5532	OK	54.3052	1.61865	2	22.55	26.855	49.405	39.752	1.83453	2	12.395	8.185	20.58	37.9175	55.9239	41.5865	52.6866	THAP9-AS1	90	115	SL	90;115	2	90;115	2	single exon skipping	chr4:82898063-82900076	0;25	-;THAP9-AS1	THAP9 antisense RNA 1	NR_034076	NR_034075
THUMPD1~1	0.0417739	0.640467	-16.2707	16.2707	OK	43.6984	1.98832	2	23.565	18.345	41.91	59.9691	0.934011	2	13.935	20.91	34.845	60.9031	45.6867	59.0351	41.71	THUMPD1	90	591	SL	90;591	2	90;591	2	intron retention	chr16:20736359-20736859	0;501	THUMPD1;Tan1	THUMP domain containing 1	NM_001304550	NM_017736
TIAL1~6	0.025555	0.628376	-11.4895	11.4895	OK	24.4011	0.139376	2	43.12	13.91	57.03	35.8906	0.600788	2	32.555	18.19	50.745	35.2898	24.2617	36.4914	24.5405	TIAL1	90	141	SL	90;141	2	90;141	2	alternative 3-prime	chr10:119582558-119588151	0;51	TCBP;TIAL1;TIAR	TIA1 cytotoxic granule associated RNA binding protein like 1	NM_001323964;NM_001323967;NM_001323969;NM_003252;NR_136661;NR_136663	NM_001033925;NM_001323965;NM_001323968;NM_001323970;NR_136662
TKT~1	0.00828207	0.617465	31.5569	31.5569	OK	33.6319	1.6701	2	19.975	10.115	30.09	2.07503	2.07503	2	89.6	1.875	91.475	4.15007	31.9618	0	35.302	TKT	90	231	SL	90;231	2	90;231	2	intron retention	chr3:53225610-53225750	0;141	HEL-S-48;HEL107;SDDHD;TK;TKT;TKT1	transketolase	NM_001135055	NM_001064
TMEM127~1	0.0352617	0.640467	-20.6213	20.6213	OK	41.926	1.683	2	8.68	6.295	14.975	62.5474	0.529003	2	10.18	17	27.18	62.0183	43.609	63.0764	40.243	TMEM127	90	113	SL	90;113	2	90;113	2	alternative 3-prime	chr2:96265490-96265868	0;23	-;TMEM127	transmembrane protein 127	NM_001193304	NM_017849
TMEM128~2	0.0458882	0.640467	15.2768	15.2768	OK	33.7619	1.12436	2	11.195	5.725	16.92	18.4851	2.14369	2	10.32	2.35	12.67	20.6288	34.8863	16.3415	32.6376	TMEM128	90	595	SL	90;595	2	90;595	2	alternative 5-prime	chr4:4246344-4248105	0;505	-;TMEM128	transmembrane protein 128	NM_001297551;NM_001297552	NM_032927
TMEM170A~2	0.0179302	0.624476	-32.3269	32.3269	OK	54.0816	1.51645	2	5.14	6.03	11.17	86.4085	0.485097	2	1.395	8.92	10.315	86.8936	52.5652	85.9234	55.5981	TMEM170A	90	294	SL	90;294	2	90;294	2	alternative 5-prime	chr16:75451840-75464671	0;204	TMEM170;TMEM170A	transmembrane protein 170A	NM_001304998	NM_001304996;NM_145254
TMEM209~1	0.00764884	0.617465	18.608	18.608	OK	19.9142	0.112229	2	12.125	3.015	15.14	1.30617	0.388742	2	11.74	0.155	11.895	1.69492	19.802	0.917431	20.0264	TMEM209	90	119	SL	90;119	2	90;119	2	alternative 3-prime	chr7:130175610-130178401	0;29	NET31;TMEM209	transmembrane protein 209	NM_001363478;NM_032842	NR_156699
TMEM9B~1	0.00866248	0.617465	-14.117	14.117	OK	74.82	0.956753	2	8.045	23.89	31.935	88.937	0.787427	2	3.375	27.155	30.53	88.1496	75.7768	89.7245	73.8633	TMEM9B	90	182	SL	90;182	2	90;182	2	single exon skipping	chr11:8956299-8964208	0;92	C11orf15;TMEM9B	TMEM9 domain family member B	NM_001286094	NM_020644
TMPO~1b	0.0121431	0.617465	-18.697	18.697	OK	72.8974	1.43923	2	25.955	69.505	95.46	91.5945	1.04217	2	9.05	98.71	107.76	90.5523	71.4582	92.6366	74.3367	TMPO	90	417	SL	90;297;417	3	90;297;417	3	multiple exon skipping	chr12:98537573-98546358	0;207;327	CMD1T;LAP2;LEMD4;PRO0868;TMPO;TP	thymopoietin	NM_001032284	NM_001032283
TMUB2~7a	0.0343018	0.640467	-45.363	45.363	OK	19.1446	4.719	2	9.495	2.28	11.775	64.5077	2.159	2	3.09	5.645	8.735	62.3487	23.8636	66.6667	14.4256	TMUB2	90	158	SL	90;158;217	3	90;158;217	3	single exon skipping	chr17:44187110-44187906	0;68;127	FP2653;TMUB2	transmembrane and ubiquitin like domain containing 2	NM_001353180;NM_001353188	NM_001330235;NM_001353176;NM_001353185;NR_148387;NR_148389
TNFAIP3~1a	0.0378099	0.640467	-22.6468	22.6468	OK	29.0044	1.22769	2	72.285	29.485	101.77	51.6512	2.59221	2	69.715	75.12	144.835	54.2434	27.7767	49.059	30.2321	TNFAIP3	90	138	SL	90;114;138	3	90;114;138	3	alternative 5-prime	chr6:137867495-137871212	0;24;48	A20;AISBL;OTUD7C;TNFA1P2;TNFAIP3	TNF alpha induced protein 3	NM_006290	NM_001270508
TOMM5~1a	0.0196061	0.628376	11.328	11.328	OK	14.947	0.652908	2	78.55	13.86	92.41	3.61902	0.244494	2	90.74	3.41	94.15	3.86352	15.5999	3.37453	14.2941	TOMM5	90	192	SL	90;192;249	3	90;192;249	3	alternative 5-prime	chr9:37588933-37592411	0;102;159	C9orf105;TOMM5;Tom5;bA613M10.3	translocase of outer mitochondrial membrane 5	NM_001001790	NM_001134485
TRA2A~1e	0.0483115	0.640467	20.9629	20.9629	OK	39.4908	0.127708	2	45.65	29.78	75.43	18.5279	1.63553	2	35.565	8.12	43.685	16.8924	39.3631	20.1634	39.6186	TRA2A	90	402	S	90;180;391;402;481;682	6	90;180;481;682	4	single exon skipping	chr7:23521841-23531788	0;90;301;312;391;592	AWMS1;HSU53209;TRA2A	transformer 2 alpha homolog	NM_001362759;NM_013293	NM_001362760
TRIB2~1	0.0242773	0.628376	-22.1123	22.1123	OK	73.5737	2.50546	2	36.745	103.12	139.865	95.686	2.45497	2	5.81	133.675	139.485	98.141	76.0792	93.2311	71.0683	TRIB2	90	1657	S	90;1657	2	90	1	alternative 5-prime	chr2:12717011-12723259	0;1567	C5FW;GS3955;TRB2;TRIB2	tribbles pseudokinase 2	NR_027303	NM_021643
TRIM14~1	0.00435353	0.617465	16.0993	16.0993	OK	88.0174	0.77211	2	7.075	51.98	59.055	71.9181	0.669213	2	15.54	39.81	55.35	71.2489	87.2452	72.5873	88.7895	TRIM14	90	3065	S	90;3065	2	90	1	intron retention	chr9:98084467-98087441	0;2975	-;TRIM14	tripartite motif containing 14	NM_033219	NM_014788
TRIM52-AS1~2a	0.0130191	0.617465	-26.1075	26.1075	OK	40.4793	2.05183	2	16.65	11.355	28.005	66.5868	2.17744	2	4.425	8.815	13.24	68.7642	42.5311	64.4093	38.4275	TRIM52-AS1	90	375	SL	90;113;375	3	90;113;375	3	intron retention	chr5:181263767-181264051	0;23;285	-;TRIM52-AS1	TRIM52 antisense RNA 1 (head to head)	NR_102761	NR_102759
TRIM52~2a	0.0314463	0.639384	27.1083	27.1083	OK	87.0681	2.39364	2	9.475	64.77	74.245	59.9599	0.962944	2	10.14	15.165	25.305	58.9969	84.6745	60.9228	89.4618	TRIM52	90	725	S	90;285;459;725	4	90;285;459	3	alternative 3-prime	chr5:181256860-181260000	0;195;369;635	RNF102;TRIM52	tripartite motif containing 52	NM_001346048	NM_032765
TSFM~2b	0.000973902	0.617465	-10.2194	10.2194	OK	86.8533	0.165402	2	2.225	14.715	16.94	97.0727	0.212393	2	0.38	12.62	13	96.8603	87.0187	97.2851	86.6879	TSFM	90	178	SL	90;178;241	3	90;178;241	3	single exon skipping	chr12:57787163-57796176	0;88;151	EFTS;EFTSMT;TSFM	Ts translation elongation factor, mitochondrial	NM_001172695	NM_005726
TSPAN14~2c	0.0235663	0.628376	13.2619	13.2619	OK	52.4888	1.02597	2	18.115	20.1	38.215	39.2269	1.45949	2	29.52	19.145	48.665	40.6864	53.5148	37.7674	51.4628	TSPAN14	90	231	SL	90;130;231;271	4	90;130;231;271	4	single exon skipping	chr10:80454372-80489216	0;40;141;181	DC-TM4F2;TM4SF14;TSPAN14;tspan-14	tetraspanin 14	NM_001128309;NM_030927	NM_001351266
TTC14~1	0.0180808	0.624476	-19.227	19.227	OK	23.9225	1.77028	2	45.195	14.19	59.385	43.1495	1.18763	2	22.175	16.88	39.055	44.3371	25.6928	41.9619	22.1522	TTC14	90	909	S	90;909	2	90	1	intron retention	chr3:180608811-180609629	0;819	DRDL5813;PRO19630;TTC14	tetratricopeptide repeat domain 14	NM_001288582;NM_133462	NM_001042601
TTC14~2	0.0180808	0.624476	-19.227	19.227	OK	23.9225	1.77028	2	45.195	14.19	59.385	43.1495	1.18763	2	22.175	16.88	39.055	44.3371	25.6928	41.9619	22.1522	TTC14	90	1025	S	90;1025	2	90	1	intron retention	chr3:180607766-180608700	0;935	DRDL5813;PRO19630;TTC14	tetratricopeptide repeat domain 14	NM_001288582;NM_133462	NM_001042601
UBA5~1c	0.0148042	0.624476	28.0469	28.0469	OK	28.8488	1.67431	2	14.775	6.045	20.82	0.801887	0.801887	2	19.385	0.17	19.555	1.60377	30.5231	0	27.1745	UBA5	226	440	SL	90;226;440;576	4	90;226;440;576	4	exon skipping and alternative 3-prime or 5-prime	chr3:132660699-132668817	0;136;350;486	EIEE44;SCAR24;THIFP1;UBA5;UBE1DC1	ubiquitin like modifier activating enzyme 5	NM_024818	NM_001321238
UBE2C~1f	0.020408	0.628376	-41.0983	41.0983	OK	8.35542	2.14786	2	21.94	2.08	24.02	49.4538	3.6754	2	3.815	3.73	7.545	45.7784	6.20757	53.1292	10.5033	UBE2C	177	295	L	90;177;185;241;295;328;382	7	90;241;295;328;382	5	mutually exclusive exon skipping	chr20:45813465-45815853	0;87;95;151;205;238;292	UBCH10;UBE2C;dJ447F3.2	ubiquitin conjugating enzyme E2 C	NM_001281742	NM_181800
UBE2C~1g	0.0289982	0.629396	20.8704	20.8704	OK	95.6382	1.43459	2	0.965	21.94	22.905	74.7678	0.445897	2	1.29	3.815	5.105	74.3219	94.2036	75.2137	97.0728	UBE2C	90	177	S	90;177;185;241;295;328;382	7	90;241;295;328;382	5	single exon skipping	chr20:45813465-45815853	0;87;95;151;205;238;292	UBCH10;UBE2C;dJ447F3.2	ubiquitin conjugating enzyme E2 C	NR_104036	NM_001281742
UBE2C~5a	0.0438959	0.640467	-27.426	27.426	OK	3.43257	0.180943	2	21.94	0.785	22.725	30.8586	1.96585	2	3.815	1.695	5.51	28.8927	3.25163	32.8244	3.61351	UBE2C	90	241	SL	90;241;295	3	90;241;295	3	single exon skipping	chr20:45814471-45815853	0;151;205	UBCH10;UBE2C;dJ447F3.2	ubiquitin conjugating enzyme E2 C	NM_001281742	NM_181799
UBE2C~5b	0.0361163	0.640467	-18.9027	18.9027	OK	77.8738	1.24744	2	21.94	76.87	98.81	96.7765	0.227986	2	3.815	114.48	118.295	96.5485	79.1212	97.0045	76.6263	UBE2C	90	295	SL	90;241;295	3	90;241;295	3	single exon skipping	chr20:45814471-45815853	0;151;205	UBCH10;UBE2C;dJ447F3.2	ubiquitin conjugating enzyme E2 C	NM_001281742	NM_007019;NM_181801
UBE2D3~5	0.0143352	0.624476	11.1261	11.1261	OK	33.24	0.437343	2	90.44	45	135.44	22.1139	0.772933	2	102.955	29.265	132.22	22.8869	32.8027	21.341	33.6774	UBE2D3	90	140	SL	90;140	2	90;140	2	single exon skipping	chr4:102797461-102799406	0;50	E2(17)KB3;UBC4/5;UBCH5C;UBE2D3	ubiquitin conjugating enzyme E2 D3	NM_001300795;NM_003340;NM_181886;NM_181887;NM_181888;NM_181889;NM_181890;NM_181891;NM_181893	NM_181892
UBE2K~5	0.0191536	0.628376	-10.9307	10.9307	OK	86.0418	0.355804	2	4.17	25.695	29.865	96.9724	0.0408821	2	0.805	25.8	26.605	96.9315	86.3976	97.0133	85.686	UBE2K	90	219	SL	90;219	2	90;219	2	single exon skipping	chr4:39774934-39778359	0;129	E2-25K;HIP2;HYPG;LIG;UBC1;UBE2K	ubiquitin conjugating enzyme E2 K	NM_001111112	NM_001111113;NM_001312647;NM_001312648;NM_005339
UBP1~2	0.035246	0.640467	-13.4484	13.4484	OK	43.7197	1.34136	2	24.925	19.38	44.305	57.1681	0.565271	2	17.915	23.94	41.855	57.7334	45.061	56.6028	42.3783	UBP1	90	198	SL	90;198	2	90;198	2	single exon skipping	chr3:33402905-33409235	0;108	LBP-1B;LBP-1a;LBP1A;LBP1B;UBP1	upstream binding protein 1	NM_001128160	NM_001128161;NM_014517
UBXN11~2	0.0148892	0.624476	-22.0708	22.0708	OK	27.704	0.641725	2	18.895	7.2	26.095	49.7748	1.33162	2	18.47	18.335	36.805	48.4432	27.0623	51.1064	28.3457	UBXN11	90	215	SL	90;215	2	90;215	2	single exon skipping	chr1:26302919-26306591	0;125	COA-1;PP2243;SOC;SOCI;UBXD5;UBXN11	UBX domain protein 11	NM_001077262;NM_145345	NM_183008
UFM1~4a	0.0282498	0.628376	-22.026	22.026	OK	24.2267	2.5746	2	51.505	16.61	68.115	46.2527	1.65895	2	28.08	24.335	52.415	47.9116	26.8013	44.5937	21.6521	UFM1	90	760	S	90;126;760	3	90;126	2	alternative 3-prime	chr13:38359334-38360710	0;36;670	BM-002;C13orf20;HLD14;UFM1	ubiquitin fold modifier 1	NM_001286703;NM_001286704;NM_016617;NR_104584;NR_104585	NM_001286706
UPRT~1	0.0277911	0.628376	27.5218	27.5218	OK	36.2269	2.68977	2	7.47	4.255	11.725	8.70505	1.37052	2	10.535	1.01	11.545	7.33453	38.9167	10.0756	33.5371	UPRT	90	140	SL	90;140	2	90;140	2	alternative 5-prime	chrX:75300966-75303404	0;50	FUR1;UPP;UPRT	uracil phosphoribosyltransferase homolog	NM_001363821;NM_145052;NR_030774	NM_001307944
USP9X~1	0.00997017	0.617465	10.4117	10.4117	OK	18.1213	0.46424	2	14.7	3.255	17.955	7.70958	0.685025	2	15.615	1.3	16.915	7.02456	18.5855	8.39461	17.657	USP9X	90	138	SL	90;138	2	90;138	2	alternative 5-prime	chrX:41229780-41230500	0;48	DFFRX;FAF;FAM;MRX99;MRXS99F;USP9X	ubiquitin specific peptidase 9 X-linked	NM_001039591	NM_001039590
VCL~1	0.0363514	0.640467	-27.6438	27.6438	OK	30.6239	1.58218	2	13.535	5.955	19.49	58.2678	0.025397	2	21.48	29.99	51.47	58.2932	29.0418	58.2424	32.2061	VCL	90	294	SL	90;294	2	90;294	2	single exon skipping	chr10:74109157-74114183	0;204	CMD1W;CMH15;HEL114;MV;MVCL;VCL	vinculin	NM_003373	NM_014000
VKORC1~1a	0.0236397	0.628376	-13.6301	13.6301	OK	36.1058	0.935022	2	17.52	9.925	27.445	49.7359	0.36151	2	20.765	20.545	41.31	49.3744	37.0409	50.0974	35.1708	VKORC1	90	284	SL	90;200;284	3	90;200;284	3	multiple exon skipping	chr16:31091343-31094556	0;110;194	EDTP308;MST134;MST576;VKCFD2;VKOR;VKORC1	vitamin K epoxide reductase complex subunit 1	NM_206824	NM_001311311
WASHC2A~1b	0.0445352	0.640467	-10.9168	10.9168	OK	87.697	1.77059	2	3.725	25.98	29.705	98.6137	1.38628	2	0.295	22.655	22.95	100	85.9264	97.2274	89.4675	WASHC2A	90	276	SL	90;213;276	3	90;213;276	3	multiple exon skipping	chr10:50125450-50127582	0;123;186	FAM21A;FAM21B;WASHC2A;bA56A21.1;bA98I6.1	WASH complex subunit 2A	NM_001330102	NM_001005751
WDR20~17a	0.0109045	0.617465	-23.0474	23.0474	OK	56.0147	1.15491	2	4.7	5.985	10.685	79.0621	0.571567	2	2.815	10.635	13.45	78.4906	57.1696	79.6337	54.8598	WDR20	90	275	SL	90;142;275;311;327	5	90;142;275	3	alternative 5-prime	chr14:102139988-102194937	0;52;185;221;237	DMR;WDR20	WD repeat domain 20	NM_001353664;NM_001353666;NM_001353672;NM_001353674;NM_001353678;NR_148510	NM_001242415;NM_001242417;NM_001320130;NM_001330228;NM_001353656;NM_001353657;NM_001353661;NM_001353675;NM_001353676;NM_001353677;NM_001353679;NM_144574;NM_181291
YBX3~1	0.00254425	0.617465	-22.5943	22.5943	OK	32.8555	0.736928	2	11.475	5.625	17.1	55.4498	0.826553	2	17.555	21.91	39.465	54.6232	32.1186	56.2763	33.5924	YBX3	90	297	SL	90;297	2	90;297	2	single exon skipping	chr12:10704149-10713210	0;207	CSDA;CSDA1;DBPA;YBX3;ZONAB	Y-box binding protein 3	NM_001145426	NM_003651
YDJC~1	0.0302798	0.632786	-12.393	12.393	OK	52.5318	0.594852	2	9.955	10.985	20.94	64.9249	0.0238613	2	12.885	23.85	36.735	64.9487	51.937	64.901	53.1267	YDJC	90	225	SL	90;225	2	90;225	2	intron retention	chr22:21629408-21629542	0;135	-;YDJC	YdjC chitooligosaccharide deacetylase homolog	NR_163922;NR_163923	NR_163924;NR_163925
YIPF1~1	0.00539614	0.617465	-29.123	29.123	OK	34.0575	1.53825	2	9.52	4.89	14.41	63.1805	1.49412	2	5.25	9.04	14.29	64.6746	32.5193	61.6864	35.5958	YIPF1	90	310	SL	90;310	2	90;310	2	single exon skipping	chr1:53888987-53889712	0;220	DJ167A19.1;FinGER1;YIPF1	Yip1 domain family member 1	NR_036640	NM_018982;NR_036639
ZBED5~1	0.014116	0.624476	19.8691	19.8691	OK	45.191	1.47323	2	28.19	23.325	51.515	25.3219	1.74636	2	24.335	8.33	32.665	27.0683	46.6642	23.5756	43.7178	ZBED5	90	122	SL	90;122	2	90;122	2	alternative 3-prime	chr11:10855087-10856143	0;32	Buster1;ZBED5	zinc finger BED-type containing 5	NM_001143667	NM_021211
ZBTB48~2a	0.00202698	0.617465	-16.5446	16.5446	OK	47.382	0.17504	2	5.77	5.19	10.96	63.9266	0.317582	2	4.88	8.65	13.53	64.2442	47.2069	63.609	47.557	ZBTB48	90	111	SL	90;111;177	3	90;111;177	3	alternative 5-prime	chr1:6580050-6580540	0;21;87	HKR3;TZAP;ZBTB48;ZNF855;pp9964	zinc finger and BTB domain containing 48	NM_001278647	NM_001278648
ZCCHC9~1b	0.0151996	0.624476	17.6558	17.6558	OK	32.5339	1.48741	2	21.45	10.285	31.735	14.8781	1.01548	2	22.165	3.895	26.06	15.8936	31.0465	13.8626	34.0213	ZCCHC9	90	475	SL	90;118;475	3	90;118;475	3	alternative 5-prime	chr5:81301671-81304740	0;28;385	PPP1R41;ZCCHC9	zinc finger CCHC-type containing 9	NM_001131036	NM_032280
ZDHHC3~4	0.0397593	0.640467	19.0441	19.0441	OK	71.3161	2.19449	2	3.185	7.905	11.09	52.2719	2.88741	2	6.45	7.045	13.495	55.1593	69.1216	49.3845	73.5105	ZDHHC3	90	8794	S	90;8794	2	90	1	alternative 3-prime	chr3:44918144-44929305	0;8704	DHHC-3;DHHC3;GODZ;ZDHHC3;ZNF373	zinc finger DHHC-type palmitoyltransferase 3	NM_001349376;NM_001349377;NM_001349378;NR_146163	NM_001135179;NM_001330761;NM_001349379;NM_001349380;NM_001349381;NM_016598;NR_146161;NR_146162
ZFAND5~1	0.0124008	0.617465	-26.0764	26.0764	OK	20.3569	0.510077	2	48.6	12.42	61.02	46.4333	0.0122933	2	19.145	16.595	35.74	46.4211	19.8468	46.4456	20.867	ZFAND5	90	227	SL	90;227	2	90;227	2	single exon skipping	chr9:72360788-72364695	0;137	ZA20D2;ZFAND5;ZFAND5A;ZNF216	zinc finger AN1-type containing 5	NM_001102421	NM_001102420
ZNF131~3a	0.0291123	0.629396	16.052	16.052	OK	29.4548	1.98847	2	25.575	10.695	36.27	13.4028	1.38906	2	16.51	2.535	19.045	12.0138	31.4433	14.7919	27.4664	ZNF131	90	627	SL	90;174;627	3	90;174;627	3	single exon skipping	chr5:43123311-43139164	0;84;537	ZBTB35;ZNF131;pHZ-10	zinc finger protein 131	NM_001297548;NM_001330704;NM_001330706;NM_001330707;NM_001330708;NM_001330711;NM_001330712;NM_001330713;NM_001330714;NM_001330715;NM_003432	NM_001330716
ZNF131~8	0.0397779	0.640467	28.109	28.109	OK	85.9735	1.62259	2	2.53	15.66	18.19	57.8645	3.37288	2	3.84	5.185	9.025	54.4916	87.5961	61.2374	84.3509	ZNF131	90	300	SL	90;300	2	90;300	2	intron retention	chr5:43121829-43122038	0;210	ZBTB35;ZNF131;pHZ-10	zinc finger protein 131	NM_001330713;NM_001330714	NM_001330716;NM_001330717
ZNF142~5b	0.00662106	0.617465	13.4436	13.4436	OK	72.0215	0.738596	2	3.575	9.23	12.805	58.5779	0.533727	2	3.79	5.355	9.145	58.0442	72.7601	59.1116	71.2829	ZNF142	90	423	SL	90;185;423	3	90;185;423	3	intron retention	chr2:218659036-218659368	0;95;333	HA4654;NEDISHM;ZNF142;pHZ-49	zinc finger protein 142	NM_001105537;NM_001366289;NM_001367340;NM_001367342	NM_001366290;NM_001366291;NM_001367339
ZNF224~1	0.0199494	0.628376	-15.5271	15.5271	OK	29.0424	0.975579	2	20.945	8.55	29.495	44.5695	1.49035	2	10.275	8.205	18.48	43.0792	28.0668	46.0599	30.018	ZNF224	90	132	SL	90;132	2	90;132	2	alternative 5-prime	chr19:44094489-44096342	0;42	BMZF-2;BMZF2;KOX22;ZNF224;ZNF233;ZNF255;ZNF27	zinc finger protein 224	NM_013398	NM_001321645
ZNF37A~1	0.0341892	0.640467	13.8414	13.8414	OK	25.8136	1.94102	2	16.42	5.76	22.18	11.9721	1.68005	2	11.415	1.525	12.94	10.2921	27.7546	13.6522	23.8725	ZNF37A	90	140	SL	90;140	2	90;140	2	alternative 5-prime	chr10:38115291-38117389	0;50	KOX21;ZNF37;ZNF37A	zinc finger protein 37A	NM_001007094;NM_001178101;NM_001324245;NM_001324246;NM_001324247;NM_001324248;NM_001324249;NM_001324250;NM_001324251;NM_003421	NM_001324259;NM_001324260
ZNF394~1	0.0117702	0.617465	-61.0419	61.0419	OK	19.5103	1.69957	2	80.405	19.605	100.01	80.5521	3.33411	2	18.12	75.93	94.05	83.8863	21.2098	77.218	17.8107	ZNF394	90	217	SL	90;217	2	90;217	2	single exon skipping	chr7:99494632-99499637	0;127	ZKSCAN14;ZNF394;ZSCAN46	zinc finger protein 394	NM_001345967	NM_032164
ZNF551~1	0.00760196	0.617465	-61.639	61.639	OK	22.051	2.88886	2	9.89	2.79	12.68	83.69	3.78346	2	2.175	11.31	13.485	87.4735	19.1621	79.9065	24.9399	ZNF551	90	214	SL	90;214	2	90;214	2	single exon skipping	chr19:57682245-57686480	0;124	-;ZNF551	zinc finger protein 551	NR_073102	NM_138347
ZNF621~2	0.0172928	0.624476	12.9209	12.9209	OK	89.3778	0.52003	2	1.885	15.855	17.74	76.4569	0.965735	2	2.28	7.405	9.685	75.4912	88.8578	77.4227	89.8978	ZNF621	90	6169	S	90;6169	2	90	1	intron retention	chr3:40532207-40538285	0;6079	-;ZNF621	zinc finger protein 621	NM_001287245	NM_001098414;NM_198484
ZNF655~1	0.0158421	0.624476	-26.7906	26.7906	OK	28.7169	2.27838	2	35.395	14.355	49.75	55.5075	1.52246	2	16.635	20.94	37.575	57.03	30.9953	53.9851	26.4385	ZNF655	90	195	SL	90;195	2	90;195	2	single exon skipping	chr7:99560696-99572244	0;105	VIK;VIK-1;ZNF655	zinc finger protein 655	NM_001009960;NM_001363334;NM_138494	NM_001083956;NM_001085368;NM_001363332;NM_001363333
ZNF669~1	0.00133411	0.617465	12.5586	12.5586	OK	19.4219	0.262364	2	16.73	4.035	20.765	6.86333	0.320253	2	8.355	0.615	8.97	6.54308	19.6843	7.18358	19.1596	ZNF669	90	348	SL	90;348	2	90;348	2	alternative 5-prime	chr1:247102114-247104196	0;258	-;ZNF669	zinc finger protein 669	NM_001142572	NM_024804
ZNF689~1	0.000672814	0.617465	-51.3963	51.3963	OK	46.6622	0.710519	2	7.01	6.12	13.13	98.0585	0.474906	2	0.21	10.625	10.835	98.5335	45.9517	97.5836	47.3727	ZNF689	90	455	SL	90;455	2	90;455	2	alternative 5-prime	chr16:30609639-30610201	0;365	TIPUH1;ZNF689	zinc finger protein 689	NR_073480	NM_138447
ZNF75A~4	0.0277553	0.628376	25.2591	25.2591	OK	50.3206	2.19641	2	7.5	7.58	15.08	25.0615	3.07301	2	8.78	2.99	11.77	28.1346	52.517	21.9885	48.1242	ZNF75A	90	853	S	90;853	2	90	1	alternative 5-prime	chr16:3305644-3308312	0;763	-;ZNF75A	zinc finger protein 75a	NM_001302109;NM_001324085;NM_001352497	NM_001352498
ZPR1~1	0.0418134	0.640467	-54.7838	54.7838	OK	44.7367	3.6145	2	14.315	11.655	25.97	99.5206	0.0937701	2	0.09	18.58	18.67	99.4268	48.3512	99.6143	41.1222	ZPR1	90	252	SL	90;252	2	90;252	2	single exon skipping	chr11:116787060-116787819	0;162	ZNF259;ZPR1	ZPR1 zinc finger	NM_001317086	NM_003904
ZXDC~2	0.0358938	0.640467	23.899	23.899	OK	74.1251	2.08014	2	4.29	12.26	16.55	50.2261	0.707647	2	9.71	9.825	19.535	50.9337	72.0449	49.5184	76.2052	ZXDC	90	1887	S	90;1887	2	90	1	intron retention	chr3:126459738-126461534	0;1797	ZXDC;ZXDL	ZXD family zinc finger C	NM_025112	NM_001040653

## Sheet: Harmine & 1H3 common ASEs
Table S5c. List of differentially spliced events common between Harmine and 1H3
Event Name	ΔPSI 1H3	ΔPSI Har
ATP5MD~1c	-16.718	-15.3326
BCLAF1~2	-17.1643	-13.7153
BRD8~1	-13.0662	-11.9455
CCNL2~3f	-23.7095	-26.244
CCNL2~3g	-55.411	-35.9205
CCNL2~4c	-55.0095	-17.0732
CCNL2~4e	-19.0491	-15.6201
CCNL2~4g	-44.0949	-15.0672
CHID1~1	-13.8077	-12.8389
CLK1~1b	-17.5361	-20.3302
DDHD2~1a	-11.8012	-11.2959
DOK2~2b	-64.3119	-57.0855
DUSP6~1	-55.6064	-20.7045
DYRK2~1	-12.3625	-11.902
EIF4E2~2	-40.6626	-16.1388
EXOSC3~1	-33.5604	-17.3805
FAM214B~2	20.2816	13.0919
FYN~1a	-23.3689	-13.3821
GAPDH~1	36.4336	32.5545
GRK6~2	-33.4701	-15.1161
HMGA1~2c	-20.2612	-16.927
HMGCR~1	-31.4736	-21.6301
HYI~1	-18.2737	-16.3169
IFNAR2~1	10.0529	10.139
IP6K1~1	13.5038	-17.7803
IRF1~3	-56.3236	-12.7003
KTN1~3	-18.7275	-14.7505
LINC01578~1	-32.994	-19.1192
MED30~1	-17.8072	-11.1192
MTMR14~1b	-16.1222	-13.9078
MYD88~1a	-16.1732	-10.2336
OXLD1~6f	-21.2017	-10.2107
PIK3IP1~1	-10.687	-11.9921
POFUT2~3a	-28.0838	-18.6912
PRKD2~2b	15.0494	11.6213
PRPF4B~5b	-39.9684	-22.3878
PSMA4~3a	-12.2919	-11.7697
PSMA4~3b	-23.2535	-14.6643
RAB11FIP1~1	-14.6449	-15.7632
RABGGTB~1	14.0826	13.1121
RBBP5~2	-18.6531	-13.4904
RPS24~1b	42.4691	15.731
SLC35C2~3	14.8879	11.1213
SNHG17~2b	-13.749	-12.4766
SRSF2~2a	-16.2518	-13.931
SRSF3~1	-26.2387	-23.5573
TMEM127~1	-20.6213	-12.0585
UBE2C~1f	-41.0983	-26.3178
ZFAND5~1	-26.0764	-12.5803
ZNF394~1	-61.0419	-26.8769
DEDD2~3	-34.2006	-30.4142
AHSA2P~1b	-11.6747	-12.4927
NLRP1~2	-12.1737	-14.0364
PIGW~1a	-22.9342	-15.957
SLC11A2~2	13.8858	13.7833

## Sheet: DGE and ASE overlap_1H3
Table S5d. List of genes/events that overlap between DGE and ASE upon 1H3 treatment
Differentially expressed genes_1H3 vs DMSO	log2FoldChange	Differentially spliced events_1H3 vs DMSO	delta PSI	Event type
CREM	-2.3128	CREM~14	-15.19	alternative 3-prime
DDIT3	2.1066	CREM~7	-20.3116	single exon skipping
IRF1	-2.1323	DDIT3~2a	33.761	intron retention
P4HA1	-2.2294	DDIT3~2b	15.3741	alternative 3-prime
PHF1	2.0412	DDIT3~4c	34.434	intron retention
		IRF1~1	-14.185	multiple exon skipping
		IRF1~3	-56.3236	single exon skipping
		P4HA1~2	24.1233	mutually exclusive exon skipping
		PHF1~1	-14.4	single exon skipping

## Sheet: Legend
Table S5e. Information on PSI analysis table legends
Column label	Information	Info category
Event name	Event name: gene symbol with unique number
[Harmine or 1H3] vs [DMSO] t-test	t-test p-value between Harmine and DMSO-treated samples PSI values	Comparison stats between 1H3 and DMSO
[Harmine or 1H3] vs [DMSO] BH-adjusted t-test	FDR-adjusted p-value (Benjamini-Hochberg)
[Harmine or 1H3] vs [DMSO] Delta-PSI	Difference between Harmine and DMSO-treated samples average PSI
[Harmine or 1H3] vs [DMSO] Delta-PSI (abs)	Difference between Harmine and DMSO-treated samples average PSI. Absolute values, useful as a threshold or sorting criterion.
[Harmine or 1H3] vs [DMSO] Avg S+L Exp	Average expression of event isoforms is greater than or equal to 2 TPM (OK)
[Harmine or 1H3] Avg	Harmine-treated samples average expression (TPM)	Stats for sample group A
[Harmine or 1H3] Stdev	Standard deviation
[Harmine or 1H3] Size	No of individual sample with a value
[Harmine or 1H3] Avg Short Exp	Average expression of short isoforms (TPM)
[Harmine or 1H3] Avg Long Exp	Average expression of long isoforms (TPM)
[Harmine or 1H3] Avg S+L Exp	Average expression of short and long isoforms (TPM)
[DMSO] Avg	DMSO-treated samples average expression (TPM)	Stats for sample group B
[DMSO] Stdev	Standard deviation
[DMSO] Size	No of individual sample with a value
[DMSO] Avg Short Exp	Average expression of short isoforms (TPM)
[DMSO] Avg Long Exp	Average expression of long isoforms (TPM)
[DMSO] Avg S+L Exp	Average expression of short and long isoforms (TPM)
Donor 167_DMSO (%PSI)	Individual sample PSI values
Donor 167_Harmine or 1H3 (%PSI)
Donor 168_Harmine or 1H3(%PSI)
Donor 168_Harmine or 1H3 (%PSI)
Gene	Gene symbol	Event and gene information
Short PCR Amplicon	Size of hypothetical PCR amplicon with primers on flanking exons (short isoform)
Long PCR Amplicon	Size of hypothetical PCR amplicon with primers on flanking exons (long isoform)
Short and Long Detected	Whether short or long amplicons could be detectable by AS optimized PCR
All PCR Amplicons	List of all possible PCR amplicons
Nb All PCR Amplicons	No. of all possible PCR amplicons
All Detected PCR Amplicons	List of all detectable PCR amplicons
Nb Detectable PCR Amplicons	No. of all detectable PCR amplicons
Event Type	type description of event
Coordinates	coordinates of event (GRCh38)
Alt. Regions	List of alternative region sizes.
Gene AKA	Other gene symbols (when available)
Gene Fullname	Gene full name and description (when available)
Short Transcripts	Semi-colon separated list of transcript accessions (short isoform)
Long Transcripts	Semi-colon separated list of transcript accessions (long isoform)
