# Supplementary material for: On a path toward a broad-spectrum anti-viral: inhibition of HIV-1 and coronavirus replication by SR kinase inhibitor harmine
Source: J Virol. 2023 Sep 14;97(10):e00396-23. doi: 10.1128/jvi.00396-23 (PMC10617549; doi:10.1128/jvi.00396-23)
Supplement: Table S6: PPAU analysis — RNAseq differential polyadenylation analysis. [file jvi.00396-23-s0004.xlsx]

## Sheet: Harmine vs DMSO PPAU
Table S6a. List of genes/events for analysis of poly(A) usage in Harmine versus DMSO treated samples
APA_ID	Transcript	Gene	Gene_Name	Chr	LastExon.Start	LastExon.End	Strand	UTR3.Start	UTR3.End	Length	Num_Events	Har_S15_quant.PAU	Har_S19_quant.PAU	DMSO_S13_quant.PAU	DMSO_S17_quant.PAU	Har_S15_quant.TPM	Har_S19_quant.TPM	Avg Har TPM	DMSO_S13_quant.TPM	DMSO_S17_quant.TPM	Avg DMSO TPM	deltaPAU_Har_Over_DMSO	t.test.pValues_Har_Over_DMSO	AdjPVal_Har_Over_DMSO
ENSG00000106588_2_P	ENST00000223321	ENSG00000106588	PSMA2	chr7	42917413	42917690	-	42917413	42917573	160	2	94.995	94.932	95.882	95.827	167.026	176.421	171.723	180.652	177.12	178.886	-0.891	0.00239336	0.893513
ENSG00000160087_2_P	ENST00000347370	ENSG00000160087	UBE2J2	chr1	1254902	1255487	-	1254902	1255202	300	2	82.272	82.062	85.296	85.034	117.596	103.555	110.576	98.9453	96.4982	97.7218	-2.998	0.00382572	0.893513
ENSG00000135439_2_P	ENST00000257897	ENSG00000135439	AGAP2	chr12	57725198	57726794	-	57725198	57726551	1353	2	63.247	64.29	73.004	73.793	45.0745	43.5228	44.2986	41.7058	47.0862	44.396	-9.63	0.00608795	0.893513
ENSG00000166582_2_P	ENST00000299736	ENSG00000166582	CENPV	chr17	16342576	16342941	-	16342576	16342816	240	2	86.709	87.088	74.787	75.568	13.2002	13.1342	13.1672	8.08931	8.9184	8.50386	11.721	0.00625557	0.893513
ENSG00000163608_2_P	ENST00000314400	ENSG00000163608	NEPRO	chr3	113004921	113006004	-	113004921	113005535	614	2	81	81.575	86.034	86.502	29.7887	26.1053	27.947	35.5925	33.7382	34.6653	-4.9805	0.00641958	0.893513
ENSG00000049089_2_P	ENST00000372748	ENSG00000049089	COL9A2	chr1	40300532	40301381	-	40300532	40301181	649	2	100	100	88.043	88.288	3.76437	2.3757	3.07004	11.5482	9.55424	10.5512	11.8345	0.00658947	0.893513
ENSG00000132334_1_P	ENST00000254667	ENSG00000132334	PTPRE	chr10	128082831	128083159	+	128082906	128083159	253	2	33.966	35.411	24.019	22.771	12.1907	13.0359	12.6133	3.58502	3.47691	3.53096	11.2935	0.0076292	0.893513
ENSG00000159921_2_P	ENST00000396594	ENSG00000159921	GNE	chr9	36215829	36217600	-	36215829	36217364	1535	2	82.756	83.697	72.87	72.425	31.6449	26.4385	29.0417	27.4651	22.3033	24.8842	10.579	0.00993209	0.893513
ENSG00000133265_2_P	ENST00000255631	ENSG00000133265	HSPBP1	chr19	55262340	55262682	-	55262340	55262607	267	2	67.9	68.804	73.95	74.77	48.9985	48.5331	48.7658	52.2795	50.8358	51.5577	-6.008	0.0104795	0.893513
ENSG00000107521_2_P	ENST00000325103	ENSG00000107521	HPS1	chr10	98417017	98417726	-	98417017	98417563	546	2	75.2	74.474	82.454	82.767	75.0939	71.9168	73.5053	60.7347	55.4082	58.0715	-7.7735	0.0123518	0.893513
ENSG00000163565_1_P	ENST00000295809	ENSG00000163565	IFI16	chr1	159054820	159055101	+	159054901	159055101	200	2	76.143	76.279	75.301	75.434	211.325	221.744	216.535	199.266	204.914	202.09	0.8435	0.0124963	0.893513
ENSG00000101146_1_P	ENST00000371242	ENSG00000101146	RAE1	chr20	57378012	57378457	+	57378099	57378457	358	2	95.787	95.529	97.894	97.76	58.8988	58.7336	58.8162	70.7651	57.728	64.2466	-2.169	0.0129525	0.893513
ENSG00000120733_1_P	ENST00000314358	ENSG00000120733	KDM3B	chr5	138435619	138436942	+	138435700	138436942	1242	2	60.473	59.713	65.97	65.054	28.9882	23.2109	26.0996	26.249	22.6841	24.4665	-5.419	0.0131507	0.893513
ENSG00000215440_1_P	ENST00000356091	ENSG00000215440	NPEPL1	chr20	58715167	58715410	+	58715326	58715410	84	2	50.499	51.891	61.935	61.13	79.773	61.9366	70.8548	140.299	118.778	129.539	-10.3375	0.0131865	0.893513
ENSG00000157796_1_P	ENST00000506503	ENSG00000157796	WDR19	chr4	39217986	39218247	+	39218076	39218247	171	2	91.946	89.645	75.397	74.041	3.26307	3.36493	3.314	1.26781	1.32146	1.29463	16.0765	0.0141207	0.893513
ENSG00000138303_1_P	ENST00000317168	ENSG00000138303	ASCC1	chr10	72096521	72097450	-	72096521	72097333	812	2	89.864	89.67	93.434	93.864	11.2742	12.8313	12.0527	12.7962	11.2512	12.0237	-3.882	0.0145759	0.893513
ENSG00000131446_1_P	ENST00000307826	ENSG00000131446	MGAT1	chr5	180790540	180793097	-	180790540	180791633	1093	2	94.016	94.426	96.478	96.759	175.143	174.677	174.91	141.735	143.722	142.729	-2.3975	0.0155303	0.893513
ENSG00000127152_2_P	ENST00000345514	ENSG00000127152	BCL11B	chr14	99171748	99176195	-	99171748	99174150	2402	2	22.642	24.411	13.186	14.554	15.1207	13.1111	14.1159	4.36443	4.27344	4.31893	9.6565	0.0157929	0.893513
ENSG00000141867_2_P	ENST00000263377	ENSG00000141867	BRD4	chr19	15236840	15238445	-	15236840	15238376	1536	2	76.708	77.71	85.816	87.372	37.2959	37.0333	37.1646	36.0904	36.5469	36.3186	-9.385	0.0158774	0.893513
ENSG00000266472_1_P	ENST00000581066	ENSG00000266472	MRPS21	chr1	150308047	150308380	+	150308228	150308380	152	2	91.613	91.089	94.158	94.519	186.707	194.057	190.382	148.8	190.787	169.793	-2.9875	0.0161404	0.893513
ENSG00000167378_2_P	ENST00000422989	ENSG00000167378	IRGQ	chr19	43589084	43593367	-	43589084	43592025	2941	2	20.273	18.053	31.633	32.995	1.50804	1.21726	1.36265	2.48581	2.22273	2.35427	-13.151	0.0174316	0.893513
ENSG00000124356_1_P	ENST00000339566	ENSG00000124356	STAMBP	chr2	73862202	73862883	+	73862259	73862883	624	2	82.271	80.885	87.937	89.074	14.1668	10.1881	12.1774	14.3226	15.4054	14.864	-6.9275	0.0181452	0.893513
ENSG00000270170_1_P	ENST00000602845	ENSG00000270170	NCBP2AS2	chr3	196942673	196943448	+	196943016	196943448	432	2	32.691	34.58	45.279	44.197	30.4029	29.7974	30.1001	35.7735	29.0021	32.3878	-11.1025	0.0193659	0.893513
ENSG00000044574_2_P	ENST00000324460	ENSG00000044574	HSPA5	chr9	125236240	125237154	-	125236240	125236591	351	2	97.318	97.519	98.313	98.466	497.66	528.002	512.831	468.89	451.079	459.985	-0.971	0.019953	0.893513
ENSG00000171421_2_P	ENST00000382647	ENSG00000171421	MRPL36	chr5	1798436	1798947	-	1798436	1798623	187	2	60.284	61.559	53.574	54.339	30.2838	29.0765	29.6801	22.7835	24.8099	23.7967	6.965	0.0204742	0.893513
ENSG00000059122_1_P	ENST00000253928	ENSG00000059122	FLYWCH1	chr16	2948687	2949811	+	2948727	2949811	1084	2	96.143	96.378	97.573	97.433	46.6154	47.2074	46.9114	51.0151	53.4489	52.232	-1.2425	0.0217745	0.893513
ENSG00000175066_2_P	ENST00000392993	ENSG00000175066	GK5	chr3	142163913	142165770	-	142163913	142165621	1708	2	28.99	25.333	49.178	44.773	1.96643	1.1856	1.57602	4.55465	3.18626	3.87046	-19.814	0.0220744	0.893513
ENSG00000141570_2_P	ENST00000269385	ENSG00000141570	CBX8	chr17	79794379	79795558	-	79794379	79794634	255	2	83.857	84.417	92.128	92.139	10.1119	9.34819	9.73004	11.3852	9.06434	10.2248	-7.9965	0.0222324	0.893513
ENSG00000138964_1_P	ENST00000422871	ENSG00000138964	PARVG	chr22	44206316	44206650	+	44206426	44206650	224	2	90.489	91.562	96.259	95.401	230.959	208.178	219.568	300.452	280.534	290.493	-4.8045	0.0224439	0.893513
ENSG00000161381_2_P	ENST00000315392	ENSG00000161381	PLXDC1	chr17	39067132	39067959	-	39067132	39067839	707	2	78.825	80.188	89.932	87.889	4.0831	3.38672	3.73491	3.78823	3.73367	3.76095	-9.404	0.0241415	0.893513
ENSG00000148341_1_P	ENST00000372554	ENSG00000148341	SH3GLB2	chr9	129008033	129008791	-	129008033	129008683	650	2	94.285	94.438	97.3	96.907	100.425	85.965	93.195	105.701	97.1439	101.422	-2.742	0.0248211	0.893513
ENSG00000101751_1_P	ENST00000579434	ENSG00000101751	POLI	chr18	54293648	54294731	+	54294467	54294731	264	2	83.887	85.625	91.991	94.018	15.4633	8.80524	12.1343	16.795	13.0222	14.9086	-8.2485	0.0266445	0.893513
ENSG00000164691_2_P	ENST00000326965	ENSG00000164691	TAGAP	chr6	159034976	159037124	-	159034976	159035826	850	2	87.068	86.758	89.017	88.913	104.568	94.8277	99.6976	86.4975	94.8646	90.6811	-2.052	0.0305473	0.893513
ENSG00000221978_2_P	ENST00000400809	ENSG00000221978	CCNL2	chr1	1386688	1387582	-	1386688	1387230	542	2	85.385	85.123	87.883	87.376	99.0453	76.7624	87.9038	122.011	97.5259	109.768	-2.3755	0.031115	0.893513
ENSG00000173614_1_P	ENST00000377205	ENSG00000173614	NMNAT1	chr1	9982300	9984782	+	9982701	9984782	2081	2	80.147	79.622	83.697	82.865	7.41914	5.91734	6.66824	4.56295	4.28725	4.4251	-3.3965	0.0311374	0.893513
ENSG00000110801_1_P	ENST00000261817	ENSG00000110801	PSMD9	chr12	121916283	121916643	+	121916311	121916643	332	2	96.468	96.397	97.42	97.606	88.9949	96.978	92.9864	101.92	84.3297	93.1248	-1.0805	0.0320278	0.893513
ENSG00000196358_1_P	ENST00000393229	ENSG00000196358	NTNG2	chr9	132241875	132242833	+	132242111	132242833	722	2	84.947	81.946	96.502	94.639	4.50796	2.75775	3.63286	6.24338	5.36594	5.80466	-12.124	0.0321694	0.893513
ENSG00000164978_1_P	ENST00000346365	ENSG00000164978	NUDT2	chr9	34343123	34343595	+	34343440	34343595	155	2	33.311	34.308	40.874	39.287	21.5946	20.6822	21.1384	23.6337	18.8855	21.2596	-6.271	0.0329839	0.893513
ENSG00000100241_1_P	ENST00000348911	ENSG00000100241	SBF1	chr22	50446804	50447240	-	50446804	50447141	337	2	61.343	63.898	74.554	75.671	140.141	131.806	135.974	155.285	142.292	148.788	-12.492	0.0351271	0.893513
ENSG00000184220_1_P	ENST00000421999	ENSG00000184220	CMSS1	chr3	100178304	100178602	+	100178388	100178602	214	2	95.965	96.348	98.034	98.182	15.6249	20.557	18.091	26.4027	19.6029	23.0028	-1.9515	0.0374437	0.893513
ENSG00000204599_1_P	ENST00000376656	ENSG00000204599	TRIM39	chr6	30341711	30343487	+	30342259	30343487	1228	2	40.986	39.865	49.667	49.736	11.1714	9.47388	10.3227	11.9267	10.1686	11.0477	-9.276	0.0377392	0.893513
ENSG00000167523_2_P	ENST00000301031	ENSG00000167523	SPATA33	chr16	89669285	89669516	+	89669497	89669516	19	2	70.262	66.37	81.615	83.954	12.2153	7.30112	9.75822	13.8604	13.7087	13.7846	-14.4685	0.0379172	0.893513
ENSG00000186716_2_P	ENST00000359540	ENSG00000186716	BCR	chr22	23315432	23315949	+	23315522	23315949	427	2	64.933	66.792	74.43	77.263	42.9954	60.4778	51.7366	38.8146	59.0599	48.9373	-9.984	0.0384239	0.893513
ENSG00000139112_1_P	ENST00000266458	ENSG00000139112	GABARAPL1	chr12	10221786	10222565	+	10221852	10222565	713	2	53.302	51.962	45.851	45.381	27.4547	24.3472	25.9009	22.064	19.3128	20.6884	7.016	0.039256	0.893513
ENSG00000100142_1_P	ENST00000442738	ENSG00000100142	POLR2F	chr22	37967624	37967799	+	37967715	37967799	84	2	94.493	95.219	98.49	98.206	42.679	61.0998	51.8894	54.6551	63.4537	59.0544	-3.492	0.0398806	0.893513
ENSG00000129226_1_P	ENST00000250092	ENSG00000129226	CD68	chr17	7581377	7581972	+	7581511	7581972	461	2	0	0	35.836	31.535	0	0	0	3.37106	5.67603	4.52355	-33.6855	0.0405871	0.893513
ENSG00000137135_2_P	ENST00000378387	ENSG00000137135	ARHGEF39	chr9	35661437	35662002	-	35661437	35661986	549	2	48.817	46.465	55.549	56.897	2.89301	2.20487	2.54894	4.47221	3.88613	4.17917	-8.582	0.0407892	0.893513
ENSG00000111481_1_P	ENST00000262061	ENSG00000111481	COPZ1	chr12	54350475	54350875	+	54350523	54350875	352	2	54.685	57.111	64.687	62.73	87.5431	102.01	94.7765	93.7959	95.6158	94.7058	-7.8105	0.0410607	0.893513
ENSG00000203950_2_P	ENST00000370775	ENSG00000203950	RTL8A	chrX	135050982	135052175	-	135050982	135051766	784	2	31.978	36.601	0	0	5.79671	7.28407	6.54039	0	0	0	34.2895	0.0428505	0.893513
ENSG00000197150_1_P	ENST00000297504	ENSG00000197150	ABCB8	chr7	151045208	151045563	+	151045349	151045563	214	2	84.451	83.815	87.225	86.987	80.5735	68.2031	74.3883	62.1539	51.7859	56.9699	-2.973	0.0429314	0.893513
ENSG00000131748_2_P	ENST00000580611	ENSG00000131748	STARD3	chr17	39662803	39663488	+	39663053	39663488	435	2	85.857	87.013	90.778	90.097	86.2326	74.1921	80.2124	105.281	88.7844	97.0327	-4.0025	0.0431865	0.893513
ENSG00000014216_1_P	ENST00000279247	ENSG00000014216	CAPN1	chr11	65211259	65211684	+	65211286	65211684	398	2	46.359	47.853	43.1	41.805	82.1451	86.6932	84.4192	80.4109	84.51	82.4604	4.6535	0.0439402	0.893513
ENSG00000067900_2_P	ENST00000399799	ENSG00000067900	ROCK1	chr18	20949877	20951387	-	20949877	20951383	1506	2	83.704	84.154	87.446	88.452	49.9683	44.0952	47.0318	44.2237	42.9717	43.5977	-4.02	0.0451766	0.893513
ENSG00000136143_2_P	ENST00000643023	ENSG00000136143	SUCLA2	chr13	47942712	47943445	-	47942712	47943370	658	2	68.044	73.149	39.78	29.869	8.08407	10.7946	9.43933	6.50932	4.20993	5.35963	35.772	0.0457861	0.893513
ENSG00000124406_2_P	ENST00000264449	ENSG00000124406	ATP8A1	chr4	42412203	42413013	-	42412203	42412915	712	2	38.523	37.435	34.219	34.96	6.03904	3.96941	5.00422	4.54258	3.17904	3.86081	3.3895	0.0460912	0.893513
ENSG00000148840_1_P	ENST00000278070	ENSG00000148840	PPRC1	chr10	102149925	102150179	+	102150029	102150179	150	2	82.028	80.858	77.178	76.644	67.3183	65.0337	66.176	45.5457	46.5976	46.0716	4.532	0.0462899	0.893513
ENSG00000165527_1_P	ENST00000298316	ENSG00000165527	ARF6	chr14	49893255	49895555	+	49894264	49895555	1291	2	76.539	77.832	73.195	72.467	199.189	190.339	194.764	152.923	158.597	155.76	4.3545	0.0468788	0.893513
ENSG00000197013_1_P	ENST00000358491	ENSG00000197013	ZNF429	chr19	21536279	21540091	+	21538078	21540091	2013	2	77.894	82.702	67.32	64.054	3.10533	2.43502	2.77018	1.47946	1.33759	1.40853	14.611	0.0481257	0.893513
ENSG00000183864_2_P	ENST00000327492	ENSG00000183864	TOB2	chr22	41436217	41437407	-	41436217	41436310	93	2	28.371	29.551	22.423	22.678	7.14474	7.54119	7.34297	4.24811	4.0959	4.17201	6.4105	0.0489357	0.893513
ENSG00000103811_2_P	ENST00000220166	ENSG00000103811	CTSH	chr15	78921766	78922205	-	78921766	78922129	363	2	99.427	99.29	99.706	99.84	86.0899	95.7255	90.9077	113.521	132.418	122.97	-0.4145	0.0495471	0.893513
ENSG00000137824_2_P	ENST00000260385	ENSG00000137824	RMDN3	chr15	40735918	40736594	-	40735918	40736540	622	2	51.826	58.407	32.919	39.045	14.0198	14.513	14.2664	7.37892	9.42207	8.4005	19.1345	0.0514696	0.893513
ENSG00000107738_2_P	ENST00000394957	ENSG00000107738	VSIR	chr10	71750306	71751290	-	71750306	71751252	946	2	83.888	81.922	89.285	87.646	147.942	109.8	128.871	131.13	122.826	126.978	-5.5605	0.0519708	0.893513
ENSG00000072571_1_P	ENST00000353866	ENSG00000072571	HMMR	chr5	163491111	163491295	+	163491164	163491295	131	2	54.03	55.262	68.322	65.149	29.8314	26.7642	28.2978	48.7621	43.8621	46.3121	-12.0895	0.0540488	0.893513
ENSG00000142327_1_P	ENST00000270357	ENSG00000142327	RNPEPL1	chr2	240577598	240578724	+	240577892	240578724	832	2	99.674	99.719	99.848	99.803	198.407	203.822	201.115	129.999	140.517	135.258	-0.129	0.0557998	0.893513
ENSG00000102871_2_P	ENST00000345057	ENSG00000102871	TRADD	chr16	67154198	67154959	-	67154198	67154648	450	2	87.128	84.903	96.119	92.992	109.057	88.7141	98.8854	191.692	178.567	185.129	-8.54	0.0564076	0.893513
ENSG00000132661_1_P	ENST00000254998	ENSG00000132661	NXT1	chr20	23353980	23354702	+	23354464	23354702	238	2	74.834	73.454	79.653	79.153	31.0817	31.8153	31.4485	37.166	37.3579	37.2619	-5.259	0.056748	0.893513
ENSG00000101442_1_P	ENST00000243903	ENSG00000101442	ACTR5	chr20	38771558	38772190	+	38771816	38772190	374	2	94.03	94.772	97.324	97.062	26.996	37.3037	32.1498	29.4899	32.0149	30.7524	-2.792	0.0586284	0.893513
ENSG00000166949_1_P	ENST00000327367	ENSG00000166949	SMAD3	chr15	67190412	67191521	+	67190536	67191521	985	2	46.023	46.498	53.394	55.258	43.5737	39.8781	41.7259	48.8358	45.4569	47.1464	-8.0655	0.0590785	0.893513
ENSG00000164941_1_P	ENST00000523731	ENSG00000164941	INTS8	chr8	94880117	94880329	+	94880234	94880329	95	2	86.879	84.128	93.156	96.755	22.6375	16.3023	19.4699	39.2323	31.503	35.3676	-9.452	0.0592601	0.893513
ENSG00000100109_1_P	ENST00000407148	ENSG00000100109	TFIP11	chr22	26491926	26492368	-	26491926	26492012	86	2	95.209	94.206	97.715	97.033	97.4366	81.7748	89.6057	83.2099	70.8807	77.0453	-2.6665	0.0600977	0.893513
ENSG00000086666_1_P	ENST00000261749	ENSG00000086666	ZFAND6	chr15	80137479	80137947	+	80137628	80137947	319	2	50.605	50.985	55.44	56.756	34.8535	33.3703	34.1119	47.879	43.8648	45.8719	-5.303	0.0605539	0.893513
ENSG00000153207_2_P	ENST00000326225	ENSG00000153207	AHCTF1	chr1	246840539	246840998	-	246840539	246840805	266	2	82.125	84.528	90.822	89.466	27.3915	29.2982	28.3449	35.7132	25.6997	30.7064	-6.8175	0.0607087	0.893513
ENSG00000160298_2_P	ENST00000291691	ENSG00000160298	C21orf58	chr21	46301307	46302154	-	46301307	46301998	691	2	28.032	23.881	38.57	36.183	7.02168	5.71208	6.36688	10.5863	8.59272	9.58949	-11.42	0.0627678	0.893513
ENSG00000086827_2_P	ENST00000200135	ENSG00000086827	ZW10	chr11	113733473	113733814	-	113733473	113733693	220	2	32.688	28.657	40.05	42.308	6.31252	4.48806	5.40029	7.43751	8.52954	7.98353	-10.5065	0.0692908	0.893513
ENSG00000002919_1_P	ENST00000359238	ENSG00000002919	SNX11	chr17	48121234	48122743	+	48121508	48122743	1235	2	85.259	82.232	92.232	93.494	15.4273	14.8157	15.1215	13.4276	15.5942	14.5109	-9.1175	0.0695198	0.893513
ENSG00000165802_1_P	ENST00000265663	ENSG00000165802	NSMF	chr9	137448224	137449491	-	137448224	137449393	1169	2	83.599	81.284	92.615	92.779	89.2866	61.3736	75.3301	100.044	81.1707	90.6075	-10.2555	0.0703082	0.893513
ENSG00000196937_2_P	ENST00000359943	ENSG00000196937	FAM3C	chr7	121350010	121350550	-	121350010	121350460	450	2	56.821	53.567	65.785	66.804	11.9058	10.2685	11.0871	24.6672	21.18	22.9236	-11.1005	0.070588	0.893513
ENSG00000184489_1_P	ENST00000329397	ENSG00000184489	PTP4A3	chr8	141430926	141431520	+	141431044	141431520	476	2	76.177	77.697	86.003	83.104	48.6892	39.0568	43.873	112.165	85.0117	98.5886	-7.6165	0.0715632	0.893513
ENSG00000148331_2_P	ENST00000277459	ENSG00000148331	ASB6	chr9	129636891	129638457	-	129636891	129638352	1461	2	72.391	68.768	78.862	80.829	39.9732	37.5736	38.7734	30.9089	33.2968	32.1028	-9.266	0.0727187	0.893513
ENSG00000116157_1_P	ENST00000361314	ENSG00000116157	GPX7	chr1	52608261	52608902	+	52608425	52608902	477	2	54.386	54.483	65.147	62.831	21.4666	14.0875	17.7771	33.7348	22.055	27.8949	-9.5545	0.0763327	0.893513
ENSG00000173230_2_P	ENST00000340645	ENSG00000173230	GOLGB1	chr3	121664105	121664614	-	121664105	121664479	374	2	77.412	76.037	81.154	81.528	52.1497	49.2124	50.6811	61.3445	50.5956	55.97	-4.6165	0.0765071	0.893513
ENSG00000183628_2_P	ENST00000413981	ENSG00000183628	DGCR6	chr22	18911539	18912088	+	18911689	18912088	399	2	0	0	43.979	56.118	0	0	0	2.14913	2.2909	2.22002	-50.0485	0.0768292	0.893513
ENSG00000162676_2_P	ENST00000370332	ENSG00000162676	GFI1	chr1	92474763	92476207	-	92474763	92476028	1265	2	82.82	82.743	83.702	84.022	81.7665	92.1525	86.9595	53.5654	72.0481	62.8068	-1.0805	0.0793654	0.893513
ENSG00000112249_2_P	ENST00000369162	ENSG00000112249	ASCC3	chr6	100508767	100509533	-	100508767	100509385	618	2	92.214	90.601	86.171	88.097	21.6834	28.4439	25.0637	18.1011	21.0585	19.5798	4.2735	0.0798946	0.893513
ENSG00000068024_2_P	ENST00000345617	ENSG00000068024	HDAC4	chr2	239052673	239053136	-	239052673	239053096	423	2	60.41	58.843	62.897	63.774	27.2493	16.7813	22.0153	32.3331	25.7426	29.0378	-3.709	0.079979	0.893513
ENSG00000182742_2_P	ENST00000332503	ENSG00000182742	HOXB4	chr17	48575744	48577020	-	48575744	48576721	977	2	39.457	56.342	0	16.853	3.21424	4.02149	3.61786	0	1.40648	0.703238	39.473	0.080451	0.893513
ENSG00000025800_1_P	ENST00000373625	ENSG00000025800	KPNA6	chr1	32170706	32171438	+	32170894	32171438	544	2	26.408	23.747	32.757	29.978	9.13463	9.25373	9.19418	8.08721	8.00895	8.04808	-6.29	0.0823829	0.893513
ENSG00000196684_1_P	ENST00000613986	ENSG00000196684	HSH2D	chr19	16157209	16157942	+	16157794	16157942	148	2	45.965	46.928	48.295	48.897	34.2001	29.6448	31.9225	33.9632	32.4061	33.1846	-2.1495	0.0825537	0.893513
ENSG00000138750_2_P	ENST00000264883	ENSG00000138750	NUP54	chr4	76114869	76115494	-	76114869	76115365	496	2	69.484	71.029	75.727	78.652	26.1112	26.8001	26.4556	37.2607	29.0271	33.1439	-6.933	0.0825749	0.893513
ENSG00000197724_1_P	ENST00000359246	ENSG00000197724	PHF2	chr9	93677587	93679499	+	93677676	93679499	1823	2	63.247	68.654	75.672	79.543	26.644	24.8053	25.7246	23.2193	24.1552	23.6872	-11.657	0.0835457	0.893513
ENSG00000104549_1_P	ENST00000265896	ENSG00000104549	SQLE	chr8	125021752	125022258	+	125021945	125022258	313	2	74.448	68.577	57.608	49.208	22.688	14.2645	18.4762	26.7995	18.005	22.4023	18.1045	0.0839946	0.893513
ENSG00000185019_2_P	ENST00000217173	ENSG00000185019	UBOX5	chr20	3109612	3110314	-	3109612	3110105	493	2	14.598	25.594	39.42	50.174	1.7553	2.98067	2.36798	5.49419	6.58806	6.04112	-24.701	0.0848386	0.893513
ENSG00000150456_2_P	ENST00000382754	ENSG00000150456	EEF1AKMT1	chr13	20729056	20729216	-	20729056	20729079	23	2	53.088	38.912	0	17.599	16.5075	8.97904	12.7433	0	2.75655	1.37827	37.2005	0.0861366	0.893513
ENSG00000160439_2_P	ENST00000396247	ENSG00000160439	RDH13	chr19	55044342	55045309	-	55044342	55045073	731	2	50.036	38.041	0	0	9.84848	6.22435	8.03642	0	0	0	44.0385	0.0861696	0.893513
ENSG00000143398_1_P	ENST00000368888	ENSG00000143398	PIP5K1A	chr1	151247862	151249496	+	151247865	151249496	1631	2	85.554	84.156	91.79	89.268	22.9393	21.2394	22.0894	21.2985	20.0009	20.6497	-5.674	0.0866213	0.893513
ENSG00000103091_2_P	ENST00000262144	ENSG00000103091	WDR59	chr16	74873576	74874444	-	74873576	74874208	632	2	94.361	95.168	96.638	96.973	36.5332	26.8631	31.6982	31.1888	28.3258	29.7573	-2.041	0.0873296	0.893513
ENSG00000109861_2_P	ENST00000227266	ENSG00000109861	CTSC	chr11	88293626	88294508	-	88293626	88294005	379	2	39.273	36.797	23.088	28.301	60.5857	52.9553	56.7705	31.6083	38.6707	35.1395	12.3405	0.0881069	0.893513
ENSG00000132205_1_P	ENST00000254528	ENSG00000132205	EMILIN2	chr18	2913066	2914075	+	2913404	2914075	671	2	83.346	78.957	89.721	92.121	12.1003	11.487	11.7936	14.8236	17.4787	16.1512	-9.7695	0.0886247	0.893513
ENSG00000149823_1_P	ENST00000279281	ENSG00000149823	VPS51	chr11	65111326	65111708	+	65111587	65111708	121	2	95.037	95.527	96.555	97.339	209.099	201.146	205.122	263.054	237.384	250.219	-1.665	0.0891482	0.893513
ENSG00000126464_1_P	ENST00000418929	ENSG00000126464	PRR12	chr19	49625460	49625873	+	49625607	49625873	266	2	78.956	79.859	82.38	81.217	36.3063	36.2009	36.2536	43.5459	46.2453	44.8956	-2.391	0.0899179	0.893513
ENSG00000006125_1_P	ENST00000610402	ENSG00000006125	AP2B1	chr17	35723624	35724086	+	35723699	35724086	387	2	36.332	35.346	38.702	38.388	41.5317	39.8805	40.7061	39.7742	44.611	42.1926	-2.706	0.0903231	0.893513
ENSG00000143891_1_P	ENST00000272252	ENSG00000143891	GALM	chr2	38733487	38733698	+	38733565	38733698	133	2	56.398	52.433	61.997	66.901	29.0817	35.1616	32.1217	45.5548	85.1335	65.3441	-10.0335	0.0910747	0.893513
ENSG00000056097_2_P	ENST00000265069	ENSG00000056097	ZFR	chr5	32355425	32355939	-	32355425	32355759	334	2	64.13	63.617	52.087	55.335	38.6445	32.0752	35.3598	27.8834	25.64	26.7617	10.1625	0.0941356	0.893513
ENSG00000110002_1_P	ENST00000392748	ENSG00000110002	VWA5A	chr11	124145865	124146079	+	124145945	124146079	134	2	72.411	53.586	0	0	6.28521	3.02329	4.65425	0	0	0	62.9985	0.0944179	0.893513
ENSG00000149781_1_P	ENST00000279227	ENSG00000149781	FERMT3	chr11	64223312	64223827	+	64223492	64223827	335	2	82.19	81.469	79.624	79.777	227.96	236.758	232.359	206.828	221.554	214.191	2.129	0.0948966	0.893513
ENSG00000160917_1_P	ENST00000292476	ENSG00000160917	CPSF4	chr7	99456431	99456891	+	99456500	99456891	391	2	34.89	34.937	43.238	41.048	17.2952	15.1614	16.2283	29.4341	25.8178	27.626	-7.2295	0.0955679	0.893513
ENSG00000132740_1_P	ENST00000255078	ENSG00000132740	IGHMBP2	chr11	68939533	68940530	+	68939731	68940530	799	2	62.21	54.562	39.531	27.223	17.7931	10.0488	13.9209	9.65339	4.8641	7.25875	25.009	0.0955922	0.893513
ENSG00000131871_2_P	ENST00000526049	ENSG00000131871	SELENOS	chr15	101272256	101272856	-	101272256	101272770	514	2	54.083	47.366	67.8	61.402	37.4772	34.1638	35.8205	49.6528	38.5996	44.1262	-13.8765	0.096191	0.893513
ENSG00000101160_2_P	ENST00000217131	ENSG00000101160	CTSZ	chr20	58995307	58995759	-	58995307	58995648	341	2	76.885	76.112	85.879	82.992	71.4137	76.1701	73.7919	112.086	125.439	118.763	-7.937	0.0962309	0.893513
ENSG00000180884_2_P	ENST00000404801	ENSG00000180884	ZNF792	chr19	34957473	34959571	-	34957473	34957955	482	2	32.229	33.676	35.762	37.687	4.10713	3.40343	3.75528	2.8941	3.12638	3.01024	-3.772	0.0972622	0.893513
ENSG00000144827_1_P	ENST00000273359	ENSG00000144827	ABHD10	chr3	111991376	111992444	+	111991721	111992444	723	2	49.957	43.616	36.28	32.289	5.22389	4.07776	4.65082	4.27292	3.74713	4.01003	12.502	0.099618	0.893513
ENSG00000167699_2_P	ENST00000301328	ENSG00000167699	GLOD4	chr17	760066	760238	-	760066	760172	106	2	67.812	69.793	74.594	78.311	96.7513	102.72	99.7355	105.412	125.916	115.664	-7.65	0.100441	0.893513
ENSG00000161956_1_P	ENST00000321337	ENSG00000161956	SENP3	chr17	7571372	7571625	+	7571483	7571625	142	2	70.344	72.232	59.909	64.138	53.8903	54.2304	54.0603	26.8971	34.2906	30.5938	9.2645	0.10107	0.893513
ENSG00000125354_2_P	ENST00000354416	ENSG00000125354	SEPTIN6	chrX	119619322	119620051	-	119619322	119620035	713	2	44.738	43.812	63.331	57.708	51.2598	35.7557	43.5077	118.853	85.2313	102.042	-16.2445	0.101624	0.893513
ENSG00000135362_1_P	ENST00000378867	ENSG00000135362	PRR5L	chr11	36462341	36463671	+	36462736	36463671	935	2	64.267	67.039	73.874	74.149	3.21265	3.2635	3.23807	2.64799	2.92395	2.78597	-8.3585	0.101833	0.893513
ENSG00000129675_2_P	ENST00000250617	ENSG00000129675	ARHGEF6	chrX	136667002	136668169	-	136667002	136668028	1026	2	26.781	28.904	20.77	16.369	32.5503	31.1422	31.8462	22.7346	18.5483	20.6414	9.273	0.102254	0.893513
ENSG00000106948_1_P	ENST00000223791	ENSG00000106948	AKNA	chr9	114336171	114337306	-	114336171	114337053	882	2	54.669	52.708	58.124	61.219	169.408	133.177	151.293	124.426	135.339	129.883	-5.983	0.102427	0.893513
ENSG00000136802_1_P	ENST00000259324	ENSG00000136802	LRRC8A	chr9	128916095	128917969	+	128916371	128917969	1598	2	22.732	31.6	0	0	12.2882	15.6322	13.9602	0	0	0	27.166	0.103	0.893513
ENSG00000116580_2_P	ENST00000437809	ENSG00000116580	GON4L	chr1	155749716	155750733	-	155749716	155750583	867	2	53.029	57.553	81.537	95.306	14.7454	15.6535	15.1995	23.0676	23.1229	23.0952	-33.1305	0.103941	0.893513
ENSG00000068366_2_P	ENST00000340800	ENSG00000068366	ACSL4	chrX	109644009	109644186	-	109644009	109644028	19	2	73.705	71.251	66.098	65.581	41.2935	32.8521	37.0728	34.5517	33.8233	34.1875	6.6385	0.10433	0.893513
ENSG00000105171_1_P	ENST00000221770	ENSG00000105171	POP4	chr19	29615243	29615799	+	29615380	29615799	419	2	89.559	89.468	91.227	91.943	58.942	65.6582	62.3001	47.6049	50.7535	49.1792	-2.0715	0.104391	0.893513
ENSG00000119487_2_P	ENST00000265960	ENSG00000119487	MAPKAP1	chr9	125438473	125439012	-	125438473	125438886	413	2	63.488	67.162	76.302	76.24	39.5592	50.579	45.0691	50.7008	51.5831	51.142	-10.946	0.105771	0.893513
ENSG00000112029_2_P	ENST00000229758	ENSG00000112029	FBXO5	chr6	152970528	152971414	-	152970528	152971162	634	2	92.483	94.658	100	100	37.9109	32.2194	35.0652	45.0598	40.5085	42.7841	-6.4295	0.10667	0.893513
ENSG00000162591_1_P	ENST00000294599	ENSG00000162591	MEGF6	chr1	3489919	3490589	-	3489919	3490527	608	2	41.817	38.809	45.182	46.95	16.6386	11.7307	14.1846	16.9565	12.4291	14.6928	-5.753	0.106879	0.893513
ENSG00000162066_1_P	ENST00000293971	ENSG00000162066	AMDHD2	chr16	2529474	2529730	+	2529563	2529730	167	2	63.672	62.48	66.904	69.398	107.273	93.5335	100.403	75.4243	73.5997	74.512	-5.075	0.107643	0.893513
ENSG00000142544_2_P	ENST00000421832	ENSG00000142544	CTU1	chr19	51098519	51099139	-	51098519	51098600	81	2	66.028	70.576	78.23	75.388	11.5919	10.6169	11.1044	8.69764	8.77044	8.73404	-8.507	0.108119	0.893513
ENSG00000136720_2_P	ENST00000259241	ENSG00000136720	HS6ST1	chr2	128265554	128268870	-	128265554	128268161	2607	2	58.921	41.568	0	0	6.65737	3.70671	5.18204	0	0	0	50.2445	0.108861	0.893513
ENSG00000158716_1_P	ENST00000368107	ENSG00000158716	DUSP23	chr1	159782152	159782443	+	159782338	159782443	105	2	45.024	43.888	54.263	59.138	27.8662	27.5749	27.7205	45.9865	37.8549	41.9207	-12.2445	0.110418	0.893513
ENSG00000196371_1_P	ENST00000358752	ENSG00000196371	FUT4	chr11	94543839	94546619	+	94545726	94546619	893	2	63.721	66.821	57.358	60.682	6.28	6.65587	6.46793	4.3763	4.55509	4.4657	6.251	0.111244	0.893513
ENSG00000164172_2_P	ENST00000396954	ENSG00000164172	MOCS2	chr5	53098068	53098667	-	53098068	53098601	533	2	93.061	94.108	95.837	95.225	36.8404	31.0128	33.9266	42.253	39.6747	40.9638	-1.9465	0.111621	0.893513
ENSG00000046651_1_P	ENST00000340096	ENSG00000046651	OFD1	chrX	13769065	13769222	+	13769108	13769222	114	2	62.234	58.002	75.617	85.571	15.3794	14.5018	14.9406	25.0531	23.4424	24.2477	-20.476	0.112253	0.893513
ENSG00000108578_2_P	ENST00000261714	ENSG00000108578	BLMH	chr17	30248724	30249168	-	30248724	30249016	292	2	57.209	60.761	66.672	64.789	59.803	58.015	58.909	62.0743	57.5159	59.7951	-6.7455	0.112694	0.893513
ENSG00000175203_1_P	ENST00000434715	ENSG00000175203	DCTN2	chr12	57530310	57530775	-	57530310	57530688	378	2	83.743	87.4	93.808	92.228	86.7107	112.198	99.4546	104.021	110.357	107.189	-7.4465	0.112869	0.893513
ENSG00000175455_1_P	ENST00000310351	ENSG00000175455	CCDC14	chr3	123914318	123915718	-	123914318	123914778	460	2	39.294	36.455	45.322	44.767	13.3703	10.9955	12.1829	15.2486	13.4094	14.329	-7.17	0.113772	0.893513
ENSG00000149658_1_P	ENST00000370334	ENSG00000149658	YTHDF1	chr20	63196482	63196734	-	63196482	63196707	225	2	67.368	67.853	68.407	68.654	69.9083	67.3274	68.6178	59.9425	60.5499	60.2462	-0.92	0.11488	0.893513
ENSG00000128626_1_P	ENST00000308018	ENSG00000128626	MRPS12	chr19	38932332	38933020	+	38932700	38933020	320	2	97.835	97.118	99.082	98.449	66.073	67.1742	66.6236	56.7962	57.8888	57.3425	-1.289	0.116338	0.893513
ENSG00000170035_1_P	ENST00000392415	ENSG00000170035	UBE2E3	chr2	181062790	181063306	+	181062888	181063306	418	2	63.603	64.699	69.248	72.365	16.4527	15.7219	16.0873	27.8028	21.9152	24.859	-6.6555	0.116408	0.893513
ENSG00000143393_1_P	ENST00000368873	ENSG00000143393	PI4KB	chr1	151292126	151293033	-	151292126	151292851	725	2	83.508	86.749	90.278	91.985	50.3077	50.7263	50.517	50.3031	57.2509	53.777	-6.003	0.116986	0.893513
ENSG00000160949_2_P	ENST00000409379	ENSG00000160949	TONSL	chr8	144429082	144429336	-	144429082	144429142	60	2	0	12.954	28.569	46.362	0	5.05355	2.52678	13.4692	20.2896	16.8794	-30.9885	0.117522	0.893513
ENSG00000253251_1_P	ENST00000510585	ENSG00000253251	SHLD3	chr5	65629467	65630702	+	65630340	65630702	362	2	96.566	96.084	98.591	100	13.9054	11.3239	12.6147	10.5328	8.76613	9.64948	-2.9705	0.119416	0.893513
ENSG00000127418_1_P	ENST00000264748	ENSG00000127418	FGFRL1	chr4	1024904	1026704	+	1025347	1026704	1357	2	53.13	52.208	62.177	58.718	7.20389	6.57167	6.88778	13.9276	11.3149	12.6213	-7.7785	0.120313	0.893513
ENSG00000136936_2_P	ENST00000375128	ENSG00000136936	XPA	chr9	97675375	97675587	-	97675375	97675438	63	2	54.33	53.842	39.137	44.06	24.317	21.4412	22.8791	11.0113	12.7064	11.8589	12.4875	0.121002	0.893513
ENSG00000186638_2_P	ENST00000379174	ENSG00000186638	KIF24	chr9	34252530	34254520	-	34252530	34254379	1849	2	37.168	45.433	61.867	62.653	1.72988	1.94111	1.83549	3.31692	2.43234	2.87463	-20.9595	0.121258	0.893513
ENSG00000135069_1_P	ENST00000376588	ENSG00000135069	PSAT1	chr9	78328980	78329952	+	78329086	78329952	866	2	24.561	10.663	40.91	47.123	8.17775	2.65317	5.41546	13.9336	15.2408	14.5872	-26.4045	0.121453	0.893513
ENSG00000054267_2_P	ENST00000264183	ENSG00000054267	ARID4B	chr1	235167279	235168652	-	235167279	235168524	1245	2	23.075	26.564	0	9.753	5.89471	5.37966	5.63719	0	1.97938	0.98969	19.943	0.121702	0.893513
ENSG00000100030_2_P	ENST00000398822	ENSG00000100030	MAPK1	chr22	21769159	21769320	-	21769159	21769203	44	2	45.923	43.261	65.365	76.933	42.2213	46.7876	44.5045	60.869	87.9422	74.4056	-26.557	0.121919	0.893513
ENSG00000159210_1_P	ENST00000290330	ENSG00000159210	SNF8	chr17	48930371	48930612	-	48930371	48930474	103	2	97.217	97.376	98.868	98.284	118.607	120.378	119.492	113.269	106.78	110.025	-1.2795	0.123092	0.893513
ENSG00000122515_1_P	ENST00000309315	ENSG00000122515	ZMIZ2	chr7	44767515	44768694	+	44767623	44768694	1071	2	65.477	63.466	69.793	67.389	56.6743	47.5963	52.1353	52.04	48.1335	50.0867	-4.1195	0.12315	0.893513
ENSG00000133612_1_P	ENST00000397238	ENSG00000133612	AGAP3	chr7	151143736	151144385	+	151143943	151144385	442	2	0	27.733	70.162	54.867	0	4.22525	2.11263	16.2039	12.5822	14.393	-48.648	0.123886	0.893513
ENSG00000031698_1_P	ENST00000234677	ENSG00000031698	SARS1	chr1	109237730	109238120	+	109237888	109238120	232	2	89.28	88.338	92.212	94.576	134.357	134.672	134.515	114.07	134.18	124.125	-4.585	0.124257	0.893513
ENSG00000143294_1_P	ENST00000271526	ENSG00000143294	PRCC	chr1	156800373	156800772	+	156800460	156800772	312	2	34.586	35.896	25.688	29.468	35.2984	35.5178	35.4081	27.2781	30.1846	28.7313	7.663	0.124414	0.893513
ENSG00000149089_2_P	ENST00000395787	ENSG00000149089	APIP	chr11	34882368	34882816	-	34882368	34882716	348	2	79.705	86.846	98.694	96.265	25.3597	17.925	21.6424	33.4911	23.1236	28.3073	-14.204	0.128051	0.893513
ENSG00000102890_1_P	ENST00000360833	ENSG00000102890	ELMO3	chr16	67203664	67204003	+	67203877	67204003	126	2	82.925	84.593	93.779	100	15.0867	13.3069	14.1968	13.3454	17.1302	15.2378	-13.1305	0.128756	0.893513
ENSG00000093072_1_P	ENST00000262607	ENSG00000093072	ADA2	chr22	17179302	17181576	-	17179302	17181482	2180	2	93.578	95.098	97.337	96.415	72.6656	51.602	62.1338	50.4497	36.5205	43.4851	-2.538	0.128888	0.893513
ENSG00000168275_1_P	ENST00000366612	ENSG00000168275	COA6	chr1	234383722	234384062	+	234383818	234384062	244	2	99.22	99.334	99.516	99.54	46.1115	57.9714	52.0415	40.2306	49.2648	44.7477	-0.251	0.129651	0.893513
ENSG00000147604_2_P	ENST00000396467	ENSG00000147604	RPL7	chr8	73290623	73291252	-	73290623	73291043	420	2	99.663	99.703	99.865	99.784	426.829	410.719	418.774	424.421	386.01	405.216	-0.1415	0.129985	0.893513
ENSG00000089177_2_P	ENST00000354981	ENSG00000089177	KIF16B	chr20	16272146	16273411	-	16272146	16273252	1106	2	100	100	82.928	73.994	3.00705	3.51058	3.25881	2.56331	3.12206	2.84269	21.539	0.130184	0.893513
ENSG00000065600_2_P	ENST00000261455	ENSG00000065600	PACC1	chr1	212364963	212365376	-	212364963	212365214	251	2	48.88	52.137	56.322	57.434	5.56802	6.59092	6.07947	5.74478	5.96718	5.85598	-6.3695	0.130426	0.893513
ENSG00000204568_1_P	ENST00000259873	ENSG00000204568	MRPS18B	chr6	30625501	30626352	+	30625797	30626352	555	2	41.383	49.734	62.732	59.423	18.7935	25.2681	22.0308	27.1698	27.5015	27.3357	-15.519	0.131205	0.893513
ENSG00000116353_1_P	ENST00000263702	ENSG00000116353	MECR	chr1	29193816	29194179	-	29193816	29194021	205	2	82.225	80.305	88.681	93.95	8.76301	6.3152	7.53911	10.7776	11.3589	11.0683	-10.0505	0.131226	0.893513
ENSG00000048028_2_P	ENST00000003302	ENSG00000048028	USP28	chr11	113799049	113799415	-	113799049	113799239	190	2	54.268	51.349	58.956	57.941	14.4769	11.6104	13.0436	19.1906	19.6913	19.4409	-5.64	0.131433	0.893513
ENSG00000161653_1_P	ENST00000293404	ENSG00000161653	NAGS	chr17	44008447	44008986	+	44008601	44008986	385	2	100	100	72.14	57.351	3.29175	2.59933	2.94554	2.68305	1.82696	2.25501	35.2545	0.131621	0.893513
ENSG00000155363_2_P	ENST00000357443	ENSG00000155363	MOV10	chr1	112700415	112700691	+	112700507	112700691	184	2	52.985	59.214	68.803	66.314	45.9374	64.4868	55.2121	58.3948	57.5047	57.9498	-11.459	0.132402	0.893513
ENSG00000143702_2_P	ENST00000490813	ENSG00000143702	CEP170	chr1	243126344	243126738	-	243126344	243126448	104	2	56.015	49.869	66.018	64.108	8.3119	4.96361	6.63775	12.6853	8.04604	10.3657	-12.121	0.133176	0.893513
ENSG00000150093_2_P	ENST00000302278	ENSG00000150093	ITGB1	chr10	32900393	32901635	-	32900393	32901569	1176	2	91.211	93.176	94.579	96.171	80.7475	150.778	115.763	48.6632	84.006	66.3346	-3.1815	0.133572	0.893513
ENSG00000114423_2_P	ENST00000394030	ENSG00000114423	CBLB	chr3	105658271	105659229	-	105658271	105658969	698	2	75.712	75.653	77.36	78.281	34.7796	23.7991	29.2894	38.9888	23.4966	31.2427	-2.138	0.133812	0.893513
ENSG00000115866_2_P	ENST00000264161	ENSG00000115866	DARS1	chr2	135906684	135907407	-	135906684	135907315	631	2	96.927	97.569	98.202	98.506	58.8938	69.482	64.1879	86.039	87.294	86.6665	-1.106	0.134564	0.893513
ENSG00000197635_2_P	ENST00000360534	ENSG00000197635	DPP4	chr2	161993223	161993384	-	161993223	161993282	59	2	15.888	20.398	9.191	11.113	26.2534	32.145	29.1992	15.9365	18.7847	17.3606	7.991	0.135264	0.893513
ENSG00000139620_2_P	ENST00000420613	ENSG00000139620	KANSL2	chr12	48653415	48654175	-	48653415	48654043	628	2	98.664	99.139	96.861	95.417	50.4996	45.3884	47.944	46.9255	40.5152	43.7204	2.7625	0.135431	0.893513
ENSG00000144034_2_P	ENST00000318190	ENSG00000144034	TPRKB	chr2	73729872	73730029	-	73729872	73729942	70	2	0	29.189	71.371	57.244	0	8.25169	4.12584	5.8594	6.86488	6.36214	-49.713	0.135444	0.893513
ENSG00000171943_1_P	ENST00000367123	ENSG00000171943	SRGAP2C	chr1	121387633	121389191	+	121387855	121389191	1336	2	19.422	29.93	37.399	45.411	3.11438	4.00617	3.56027	5.92978	6.41268	6.17123	-16.729	0.135557	0.893513
ENSG00000102763_2_P	ENST00000379310	ENSG00000102763	VWA8	chr13	41567371	41568305	-	41567371	41568196	825	2	59.765	51.839	31.109	42.93	6.17142	3.79614	4.98378	3.1395	2.72147	2.93049	18.7825	0.135961	0.893513
ENSG00000148400_2_P	ENST00000651671	ENSG00000148400	NOTCH1	chr9	136495714	136497558	-	136495714	136496070	356	2	25.623	26.217	35.721	32.043	15.9178	15.1135	15.5156	21.8183	17.8808	19.8495	-7.962	0.13686	0.893513
ENSG00000134321_1_P	ENST00000382040	ENSG00000134321	RSAD2	chr2	6895777	6897323	+	6895942	6897323	1381	2	0	12.802	22.626	37.234	0	1.14919	0.574597	2.86459	5.97141	4.418	-23.529	0.138519	0.893513
ENSG00000111424_2_P	ENST00000229022	ENSG00000111424	VDR	chr12	47843097	47845005	-	47843097	47844745	1648	2	0	7.281	18.431	15.999	0	0.979997	0.489999	4.68059	5.21638	4.94848	-13.5745	0.138809	0.893513
ENSG00000106733_2_P	ENST00000376808	ENSG00000106733	NMRK1	chr9	75061191	75061567	-	75061191	75061547	356	2	87.302	87.53	90.129	91.762	58.5985	64.6968	61.6476	44.4393	41.8757	43.1575	-3.5295	0.138936	0.893513
ENSG00000167173_1_P	ENST00000360639	ENSG00000167173	C15orf39	chr15	75210748	75211579	+	75211116	75211579	463	2	75.69	74.742	73.078	73.118	40.7383	46.2205	43.4794	32.2153	41.9781	37.0967	2.118	0.139618	0.893513
ENSG00000125449_1_P	ENST00000245543	ENSG00000125449	ARMC7	chr17	75128676	75130228	+	75129038	75130228	1190	2	100	100	89.094	93.104	9.89387	9.95771	9.92579	6.18502	7.62972	6.90737	8.901	0.141048	0.893513
ENSG00000133773_2_P	ENST00000256151	ENSG00000133773	CCDC59	chr12	82352993	82353312	-	82352993	82353150	157	2	91.955	91.79	93.122	93.938	148.055	141.573	144.814	140.13	127.541	133.835	-1.6575	0.141934	0.893513
ENSG00000089048_2_P	ENST00000202816	ENSG00000089048	ESF1	chr20	13714402	13715167	-	13714402	13714873	471	2	93.021	88.226	81.146	82.829	14.6803	11.5008	13.0906	8.91428	7.73022	8.32225	8.636	0.142165	0.893513
ENSG00000160685_1_P	ENST00000292176	ENSG00000160685	ZBTB7B	chr1	155016219	155016990	+	155016685	155016990	305	2	36.809	39.241	42.648	43.162	28.0939	27.0754	27.5847	27.649	32.594	30.1215	-4.88	0.142748	0.893513
ENSG00000125534_1_P	ENST00000370179	ENSG00000125534	PPDPF	chr20	63521667	63522163	+	63521879	63522163	284	2	86.802	88.232	91.794	95.304	277.896	367.351	322.624	363.904	394.7	379.302	-6.032	0.142806	0.893513
ENSG00000176410_2_P	ENST00000395176	ENSG00000176410	DNAJC30	chr7	73682277	73683453	-	73682277	73682742	465	2	88.669	90.331	93.056	93.155	20.1961	17.9628	19.0795	13.4517	13.2793	13.3655	-3.6055	0.143123	0.893513
ENSG00000123933_2_P	ENST00000337190	ENSG00000123933	MXD4	chr4	2250229	2250701	-	2250229	2250543	314	2	62.86	62.896	75.327	70.688	128.108	111.256	119.682	91.7666	71.8218	81.7942	-10.1295	0.143287	0.893513
ENSG00000076984_1_P	ENST00000397979	ENSG00000076984	MAP2K7	chr19	7912296	7913191	+	7912431	7913191	760	2	33.882	36.799	42.806	39.149	27.4581	26.2424	26.8502	30.6683	24.6003	27.6343	-5.637	0.143678	0.893513
ENSG00000158106_1_P	ENST00000289013	ENSG00000158106	RHPN1	chr8	143382435	143382808	+	143382651	143382808	157	2	81.218	83.6	87.425	85.124	46.2533	33.0748	39.664	72.7087	54.8967	63.8027	-3.8655	0.144867	0.893513
ENSG00000204356_1_P	ENST00000375425	ENSG00000204356	NELFE	chr6	31952227	31952398	-	31952227	31952300	73	2	87.719	87.753	91.147	93.217	66.1366	88.8126	77.4746	73.7462	84.3959	79.071	-4.446	0.145524	0.893513
ENSG00000135127_1_P	ENST00000397558	ENSG00000135127	BICDL1	chr12	120092999	120094435	+	120093161	120094435	1274	2	37.51	46.812	62.209	61.996	13.6817	16.8887	15.2852	25.0384	23.4231	24.2307	-19.9415	0.145711	0.893513
ENSG00000172081_2_P	ENST00000592280	ENSG00000172081	MOB3A	chr19	2073136	2073424	-	2073136	2073394	258	2	52.793	55.104	58.2	56.741	147.629	158.866	153.247	118.666	131.002	124.834	-3.522	0.145722	0.893513
ENSG00000091483_2_P	ENST00000366560	ENSG00000091483	FH	chr1	241497779	241497970	-	241497779	241497827	48	2	86.417	81.194	92.406	94.064	39.101	47.83	43.4655	63.3304	66.0295	64.68	-9.4295	0.146182	0.893513
ENSG00000160447_1_P	ENST00000291906	ENSG00000160447	PKN3	chr9	128720393	128720879	+	128720606	128720879	273	2	88.644	66.724	0	38.054	7.96573	8.51252	8.23913	0	8.47345	4.23673	58.657	0.146277	0.893513
ENSG00000137075_2_P	ENST00000259605	ENSG00000137075	RNF38	chr9	36339581	36339814	-	36339581	36339751	170	2	64.925	56.814	44.202	46.003	38.5483	25.4229	31.9856	14.0585	15.7053	14.8819	15.767	0.146336	0.893513
ENSG00000111785_1_P	ENST00000392837	ENSG00000111785	RIC8B	chr12	106885903	106887282	+	106886015	106887282	1267	2	44.097	55.554	72.502	69.27	2.66855	2.88718	2.77786	4.53258	4.37541	4.45399	-21.0605	0.147828	0.893513
ENSG00000129472_2_P	ENST00000397762	ENSG00000129472	RAB2B	chr14	21459503	21461303	-	21459503	21461195	1692	2	28.764	19.469	12.047	0	6.27579	3.51869	4.89724	2.20967	0	1.10484	18.093	0.148518	0.893513
ENSG00000114738_1_P	ENST00000357955	ENSG00000114738	MAPKAPK3	chr3	50647893	50648167	+	50648046	50648167	121	2	46.158	45.28	40.507	42.892	86.6243	79.6282	83.1263	64.3203	72.2673	68.2938	4.0195	0.151241	0.893513
ENSG00000104129_2_P	ENST00000220496	ENSG00000104129	DNAJC17	chr15	40767874	40768062	-	40767874	40767939	65	2	89.404	92.953	95.327	97.526	34.7617	30.8261	32.7939	37.8718	43.008	40.4399	-5.248	0.152588	0.893513
ENSG00000213139_2_P	ENST00000307944	ENSG00000213139	CRYGS	chr3	186538600	186538968	-	186538600	186538695	95	2	67.257	55.656	85.255	84.999	6.81691	4.73191	5.77441	11.6278	5.88577	8.75679	-23.6705	0.152839	0.893513
ENSG00000143498_2_P	ENST00000352967	ENSG00000143498	TAF1A	chr1	222558380	222558772	-	222558380	222558659	279	2	100	60.31	0	0	2.12081	2.51262	2.31671	0	0	0	80.155	0.154509	0.893513
ENSG00000124466_2_P	ENST00000244333	ENSG00000124466	LYPD3	chr19	43461159	43461847	-	43461159	43461350	191	2	33.458	49.364	61.211	69.54	1.64813	2.2591	1.95362	5.25212	3.04461	4.14836	-23.9645	0.154911	0.893513
ENSG00000153310_1_P	ENST00000401979	ENSG00000153310	CYRIB	chr8	129841469	129842205	-	129841469	129842141	672	2	93.714	92.216	95.81	95.393	97.1363	80.2815	88.7089	88.3535	97.5994	92.9765	-2.6365	0.15546	0.893513
ENSG00000102172_1_P	ENST00000404933	ENSG00000102172	SMS	chrX	21994311	21994783	+	21994351	21994783	432	2	0	25.785	60.325	40.486	0	8.83452	4.41726	31.761	16.8679	24.3144	-37.513	0.155767	0.893513
ENSG00000172785_2_P	ENST00000382447	ENSG00000172785	CBWD1	chr9	121408	121573	-	121408	121466	58	2	67.228	75.832	88.54	87.188	14.7736	9.98526	12.3794	45.4005	24.8658	35.1331	-16.334	0.156619	0.893513
ENSG00000162654_2_P	ENST00000355754	ENSG00000162654	GBP4	chr1	89181771	89185469	-	89181771	89185253	3482	2	28.988	24.086	39.145	32.647	22.406	18.1159	20.261	20.9106	18.6305	19.7706	-9.359	0.157638	0.893513
ENSG00000160714_2_P	ENST00000292211	ENSG00000160714	UBE2Q1	chr1	154549985	154550469	-	154549985	154550437	452	2	90.676	89.755	91.184	92.073	118.62	118.235	118.428	92.8997	111.598	102.249	-1.413	0.15811	0.893513
ENSG00000048405_2_P	ENST00000265827	ENSG00000048405	ZNF800	chr7	127370362	127371814	-	127370362	127371813	1451	2	57.807	60.897	63.086	64.738	19.1949	18.5609	18.8779	15.3487	13.9558	14.6523	-4.56	0.158275	0.893513
ENSG00000198837_2_P	ENST00000361217	ENSG00000198837	DENND4B	chr1	153929548	153930442	-	153929548	153930296	748	2	24.054	16.2	34.865	28.311	37.8205	22.6183	30.2194	39.8689	31.3515	35.6102	-11.461	0.158383	0.893513
ENSG00000100359_1_P	ENST00000248929	ENSG00000100359	SGSM3	chr22	40409681	40410103	+	40409759	40410103	344	2	92.315	95.159	98.674	97.104	93.9023	79.9338	86.918	117.903	109.978	113.94	-4.152	0.159213	0.893513
ENSG00000038532_1_P	ENST00000409790	ENSG00000038532	CLEC16A	chr16	11178334	11181937	+	11178690	11181937	3247	2	37.303	42.436	49.111	49.827	7.30433	7.6037	7.45401	10.8868	10.1168	10.5018	-9.5995	0.160479	0.893513
ENSG00000166401_1_P	ENST00000353706	ENSG00000166401	SERPINB8	chr18	63986873	63987395	+	63987278	63987395	117	2	66.404	66.952	69.222	71.301	21.8263	17.1284	19.4773	16.4433	14.6323	15.5378	-3.5835	0.160856	0.893513
ENSG00000131051_2_P	ENST00000253363	ENSG00000131051	RBM39	chr20	35704328	35704581	-	35704328	35704480	152	2	59.546	64.839	71.74	67.649	166.243	197.653	181.948	227.76	178.36	203.06	-7.502	0.162113	0.893513
ENSG00000166289_1_P	ENST00000436066	ENSG00000166289	PLEKHF1	chr19	29673823	29675466	+	29674679	29675466	787	2	90.559	94.17	85.757	85.431	47.3046	45.9115	46.6081	24.5614	25.3861	24.9737	6.7705	0.163408	0.893513
ENSG00000120458_2_P	ENST00000239614	ENSG00000120458	MSANTD2	chr11	124766713	124768028	-	124766713	124767175	462	2	80.518	73.549	61.967	69.639	6.49757	5.67107	6.08432	4.65899	4.27337	4.46618	11.2305	0.163716	0.893513
ENSG00000047249_2_P	ENST00000355221	ENSG00000047249	ATP6V1H	chr8	53715673	53716024	-	53715673	53715963	290	2	86.244	88.84	94.5	90.834	28.6861	23.604	26.1451	32.1829	31.8861	32.0345	-5.125	0.163798	0.893513
ENSG00000051596_2_P	ENST00000265097	ENSG00000051596	THOC3	chr5	175959569	175960132	-	175959569	175959968	399	2	46.376	52.881	61.595	62.008	47.6536	57.0879	52.3708	57.0288	62.6266	59.8277	-12.173	0.164969	0.893513
ENSG00000239857_1_P	ENST00000265857	ENSG00000239857	GET4	chr7	895333	895689	+	895422	895689	267	2	65	62.012	68.8	69.165	112.923	104.895	108.909	101.861	91.5892	96.7252	-5.4765	0.16503	0.893513
ENSG00000166140_1_P	ENST00000299173	ENSG00000166140	ZFYVE19	chr15	40814147	40814569	+	40814226	40814569	343	2	98.501	97.295	99.145	100	44.8719	36.6583	40.7651	33.6567	30.5676	32.1122	-1.6745	0.165434	0.893513
ENSG00000134440_2_P	ENST00000256854	ENSG00000134440	NARS1	chr18	57600845	57601783	-	57600845	57601651	806	2	13.083	7.572	0	0	7.81072	4.0713	5.94101	0	0	0	10.3275	0.165991	0.893513
ENSG00000112195_2_P	ENST00000483722	ENSG00000112195	TREML2	chr6	41190490	41192506	-	41190490	41192426	1936	2	38.234	28.904	49.616	43.311	10.9098	8.68571	9.79774	17.8794	17.8493	17.8643	-12.8945	0.166484	0.893513
ENSG00000214941_2_P	ENST00000399277	ENSG00000214941	ZSWIM7	chr17	15977728	15978163	-	15977728	15978046	318	2	82.957	80.248	84.932	86.195	15.5292	13.2314	14.3803	10.1508	13.7084	11.9296	-3.961	0.166612	0.893513
ENSG00000160226_1_P	ENST00000325223	ENSG00000160226	CFAP410	chr21	44329890	44330326	-	44329890	44330197	307	2	75.159	78.846	83.788	83.933	37.656	35.7276	36.6918	55.8725	47.8187	51.8456	-6.858	0.166698	0.893513
ENSG00000116871_1_P	ENST00000316156	ENSG00000116871	MAP7D1	chr1	36180247	36180849	+	36180258	36180849	591	2	99.542	99.204	100	100	203.01	187.928	195.469	170.674	168.129	169.402	-0.627	0.16761	0.893513
ENSG00000167842_1_P	ENST00000381165	ENSG00000167842	MIS12	chr17	5488822	5489617	+	5489480	5489617	137	2	43.812	45.365	43.054	41.811	22.5148	21.5843	22.0495	21.3638	20.4617	20.9128	2.156	0.168545	0.893513
ENSG00000160190_1_P	ENST00000352133	ENSG00000160190	SLC37A1	chr21	42580344	42581336	+	42580360	42581336	976	2	66.74	61.799	49.177	57.217	13.5833	12.2607	12.922	10.735	10.5084	10.6217	11.0725	0.168688	0.893513
ENSG00000226174_1_P	ENST00000451127	ENSG00000226174	TEX22	chr14	105411659	105411849	+	105411833	105411849	16	2	0	0	85.921	49.188	0	0	0	6.06599	0.669884	3.36794	-67.5545	0.168997	0.893513
ENSG00000154839_1_P	ENST00000285116	ENSG00000154839	SKA1	chr18	50392098	50393653	+	50392247	50393653	1406	2	56.168	49.918	41.586	42.538	16.6303	11.6211	14.1257	11.1801	9.82872	10.5044	10.981	0.169601	0.893513
ENSG00000052841_1_P	ENST00000039989	ENSG00000052841	TTC17	chr11	43493772	43494046	+	43493904	43494046	142	2	58.081	58.166	59.868	61.195	42.8002	33.0934	37.9468	38.5977	31.3038	34.9507	-2.408	0.169899	0.893513
ENSG00000168310_2_P	ENST00000393593	ENSG00000168310	IRF2	chr4	184387898	184389066	-	184387898	184388757	859	2	66.691	71.147	60.788	60.911	44.9695	44.753	44.8612	32.2966	31.9876	32.1421	8.0695	0.171262	0.893513
ENSG00000107020_2_P	ENST00000223864	ENSG00000107020	PLGRKT	chr9	5358072	5358360	-	5358072	5358238	166	2	70.953	69.345	79.327	74.797	43.1563	43.3499	43.2531	29.5668	37.5632	33.565	-6.913	0.171329	0.893513
ENSG00000163519_2_P	ENST00000426646	ENSG00000163519	TRAT1	chr3	108853619	108854871	+	108853877	108854871	994	2	81.857	83.964	86.235	86.663	210.384	181.105	195.745	257.688	232.827	245.257	-3.5385	0.172393	0.893513
ENSG00000188603_1_P	ENST00000333496	ENSG00000188603	CLN3	chr16	28477271	28477635	-	28477271	28477515	244	2	99.168	99.31	99.651	99.428	123.097	129.566	126.331	101.367	81.6161	91.4914	-0.3005	0.173118	0.893513
ENSG00000165046_1_P	ENST00000297720	ENSG00000165046	LETM2	chr8	38408211	38408487	+	38408274	38408487	213	2	74.987	85.959	100	100	3.65275	3.8306	3.74167	1.92122	0.488882	1.20505	-19.527	0.17436	0.893513
ENSG00000122966_2_P	ENST00000261833	ENSG00000122966	CIT	chr12	119686125	119688255	-	119686125	119688231	2106	2	14.096	6.671	17.532	24.971	3.0332	1.38758	2.21039	3.81693	5.12497	4.47095	-10.868	0.174552	0.893513
ENSG00000149923_2_P	ENST00000561610	ENSG00000149923	PPP4C	chr16	30084932	30085297	+	30085062	30085297	235	2	85.253	88.46	82.193	81.362	204.606	243.093	223.85	161.35	181.812	171.581	5.079	0.176499	0.893513
ENSG00000133119_1_P	ENST00000434425	ENSG00000133119	RFC3	chr13	33966086	33966468	+	33966125	33966468	343	2	100	100	71.395	84.073	3.10521	2.2289	2.66705	1.47138	2.02366	1.74752	22.266	0.17657	0.893513
ENSG00000161920_1_P	ENST00000293777	ENSG00000161920	MED11	chr17	4733049	4733563	+	4733187	4733563	376	2	72.186	66.715	74.608	79.834	41.0366	41.1749	41.1057	41.9626	46.4087	44.1857	-7.7705	0.176606	0.893513
ENSG00000121289_2_P	ENST00000305768	ENSG00000121289	CEP89	chr19	32879011	32879378	-	32879011	32879161	150	2	26.371	47.58	0	0	4.9533	11.0096	7.98144	0	0	0	36.9755	0.177809	0.893513
ENSG00000072786_2_P	ENST00000176763	ENSG00000072786	STK10	chr5	172043621	172045022	-	172043621	172044881	1260	2	81.907	83.308	85.09	83.907	252.174	272.128	262.151	198.343	203.256	200.799	-1.891	0.178818	0.893513
ENSG00000136448_1_P	ENST00000258960	ENSG00000136448	NMT1	chr17	45105618	45105992	+	45105639	45105992	353	2	72.144	71.425	78.155	75.075	74.9477	72.4631	73.7054	78.3196	69.363	73.8413	-4.8305	0.181368	0.893513
ENSG00000242372_2_P	ENST00000374436	ENSG00000242372	EIF6	chr20	35279019	35279206	-	35279019	35279196	177	2	50.746	49.339	57.511	53.648	113.23	99.4588	106.345	156.875	123.272	140.073	-5.537	0.182697	0.893513
ENSG00000159256_1_P	ENST00000400485	ENSG00000159256	MORC3	chr21	36375142	36376542	+	36375296	36376542	1246	2	38.194	23.129	0	16.441	9.31129	5.47108	7.39118	0	3.29203	1.64602	22.441	0.182753	0.893513
ENSG00000099804_1_P	ENST00000215574	ENSG00000099804	CDC34	chr19	541338	541584	+	541552	541584	32	2	53.038	55.136	56.241	57.408	68.3328	59.9771	64.1549	71.2886	59.4507	65.3696	-2.7375	0.184312	0.893513
ENSG00000166788_1_P	ENST00000300013	ENSG00000166788	SAAL1	chr11	18080342	18080491	-	18080342	18080398	56	2	0	0	80.991	43.524	0	0	0	5.8564	4.83008	5.34324	-62.2575	0.186075	0.893513
ENSG00000113318_1_P	ENST00000265081	ENSG00000113318	MSH3	chr5	80875750	80875916	+	80875862	80875916	54	2	43.412	46.848	63.98	54.135	5.70938	4.62456	5.16697	13.307	9.81478	11.5609	-13.9275	0.187323	0.893513
ENSG00000088832_2_P	ENST00000618612	ENSG00000088832	FKBP1A	chr20	1369862	1370072	-	1369862	1370028	166	2	24.665	26.434	28.497	28.357	43.4214	44.4625	43.942	57.3611	55.8307	56.5959	-2.8775	0.187936	0.893513
ENSG00000170004_1_P	ENST00000330494	ENSG00000170004	CHD3	chr17	7911463	7912203	+	7911585	7912203	618	2	54.197	55.425	62.795	58.697	99.5187	82.4904	91.0046	149.66	129.677	139.669	-5.935	0.188748	0.893513
ENSG00000183576_2_P	ENST00000331768	ENSG00000183576	SETD3	chr14	99398047	99399125	-	99398047	99398678	631	2	57.712	61.649	63.122	66.258	26.158	26.4771	26.3175	25.1278	28.1185	26.6232	-5.0095	0.19113	0.893513
ENSG00000156170_1_P	ENST00000396111	ENSG00000156170	NDUFAF6	chr8	95057808	95057966	+	95057937	95057966	29	2	32.308	61.349	0	0	1.42237	3.11873	2.27055	0	0	0	46.8285	0.191417	0.893513
ENSG00000104889_1_P	ENST00000221486	ENSG00000104889	RNASEH2A	chr19	12813327	12813526	+	12813466	12813526	60	2	72.813	68.488	65.469	58.574	46.9181	33.2987	40.1084	34.7737	28.6601	31.7169	8.629	0.191668	0.893513
ENSG00000168010_1_P	ENST00000321297	ENSG00000168010	ATG16L2	chr11	72829302	72829557	+	72829390	72829557	167	2	69.144	74.365	80.188	79.917	88.6146	88.7238	88.6692	167.315	140.805	154.06	-8.298	0.193209	0.893513
ENSG00000143106_2_P	ENST00000271308	ENSG00000143106	PSMA5	chr1	109400471	109402090	-	109400471	109402012	1541	2	77.911	82.013	86.584	86.168	6.09574	7.07976	6.58775	5.75749	6.57392	6.1657	-6.414	0.193923	0.893513
ENSG00000144021_1_P	ENST00000488633	ENSG00000144021	CIAO1	chr2	96271110	96271558	+	96271351	96271558	207	2	32.271	23.641	51.663	37.99	31.4286	22.1524	26.7905	50.1112	33.1687	41.64	-16.8705	0.195258	0.893513
ENSG00000005187_1_P	ENST00000289416	ENSG00000005187	ACSM3	chr16	20796885	20797156	+	20796972	20797156	184	2	100	100	90.113	80.857	3.13128	0.961485	2.04638	2.5069	1.77465	2.14077	14.515	0.196494	0.893513
ENSG00000196437_2_P	ENST00000592490	ENSG00000196437	ZNF569	chr19	37414140	37414419	-	37414140	37414368	228	2	65.897	63.55	71.629	79.38	8.24325	7.04319	7.64322	6.96763	9.71371	8.34067	-10.781	0.196658	0.893513
ENSG00000124659_2_P	ENST00000372876	ENSG00000124659	TBCC	chr6	42744837	42746096	-	42744837	42745032	195	2	65.977	57.625	54.156	48.956	53.7403	44.2114	48.9759	39.0618	32.8881	35.9749	10.245	0.196952	0.893513
ENSG00000179041_1_P	ENST00000320270	ENSG00000179041	RRS1	chr8	66429013	66430690	+	66430229	66430690	461	2	81.35	84.163	87.188	86.932	65.0452	110.456	87.7505	35.187	44.4374	39.8122	-4.3035	0.198595	0.893513
ENSG00000198911_1_P	ENST00000361204	ENSG00000198911	SREBF2	chr22	41905439	41906369	+	41905660	41906369	709	2	51.641	49.885	52.47	53.401	91.3603	60.2497	75.805	93.0741	80.8427	86.9584	-2.1725	0.198993	0.893513
ENSG00000139679_1_P	ENST00000345941	ENSG00000139679	LPAR6	chr13	48411137	48413111	-	48411137	48411388	251	2	86.165	84.119	86.913	88.349	140.685	125.193	132.939	144.648	146.677	145.663	-2.489	0.199175	0.893513
ENSG00000160877_1_P	ENST00000292431	ENSG00000160877	NACC1	chr19	13138146	13139377	+	13138406	13139377	971	2	16.029	21.343	27.011	26.383	5.32765	7.8768	6.60222	8.64329	10.4398	9.54155	-8.011	0.199714	0.893513
ENSG00000221866_2_P	ENST00000321063	ENSG00000221866	PLXNA4	chr7	132127578	132130574	-	132127578	132130478	2900	2	25.973	27.046	37.178	47.697	4.03807	1.93537	2.98672	6.05903	6.84642	6.45273	-15.928	0.199912	0.893513
ENSG00000168884_2_P	ENST00000315423	ENSG00000168884	TNIP2	chr4	2741841	2742520	-	2741841	2742256	415	2	20.303	29.218	38.242	32.931	15.3506	23.1077	19.2291	29.5803	24.6486	27.1144	-10.826	0.200333	0.893513
ENSG00000107140_1_P	ENST00000336395	ENSG00000107140	TESK1	chr9	35608861	35609987	+	35609742	35609987	245	2	49.864	49.523	82.312	66.161	17.1132	15.0656	16.0894	28.2789	22.3	25.2894	-24.543	0.20223	0.893513
ENSG00000089123_2_P	ENST00000337743	ENSG00000089123	TASP1	chr20	13389445	13390452	-	13389445	13390359	914	2	100	93.848	0	48.883	6.35778	5.56179	5.95979	0	2.62654	1.31327	72.4825	0.202358	0.893513
ENSG00000077721_1_P	ENST00000346330	ENSG00000077721	UBE2A	chrX	119583126	119583365	+	119583255	119583365	110	2	58.315	59.779	60.646	62.941	80.419	81.1143	80.7666	73.2302	77.7849	75.5075	-2.7465	0.203241	0.893513
ENSG00000178252_1_P	ENST00000395474	ENSG00000178252	WDR6	chr3	49014824	49015510	+	49015288	49015510	222	2	0	0	9.526	4.777	0	0	0	13.4255	5.51768	9.47161	-7.1515	0.204085	0.893513
ENSG00000090470_2_P	ENST00000204549	ENSG00000090470	PDCD7	chr15	65117490	65118840	-	65117490	65118716	1226	2	35.166	42.541	49.739	45.512	9.22434	9.67668	9.45051	12.464	11.1877	11.8258	-8.772	0.20664	0.893513
ENSG00000101158_1_P	ENST00000602795	ENSG00000101158	NELFCD	chr20	58994641	58994893	+	58994676	58994893	217	2	40.46	34.65	46.101	42.866	43.9243	32.3572	38.1408	56.5402	39.6568	48.0985	-6.9285	0.206746	0.893513
ENSG00000116983_2_P	ENST00000372844	ENSG00000116983	HPCAL4	chr1	39678969	39682733	-	39678969	39682535	3566	2	44.333	21.872	0	0	2.72388	1.42172	2.0728	0	0	0	33.1025	0.208225	0.893513
ENSG00000156509_2_P	ENST00000428847	ENSG00000156509	FBXO43	chr8	100133557	100134050	-	100133557	100133801	244	2	92.634	95.404	97.788	98.175	10.4234	6.46453	8.44395	8.52623	7.89931	8.21277	-3.9625	0.208369	0.893513
ENSG00000198171_2_P	ENST00000354488	ENSG00000198171	DDRGK1	chr20	3190521	3190819	-	3190521	3190652	131	2	78.205	81.126	83.788	89.671	100.273	87.0135	93.6432	116.118	119.456	117.787	-7.064	0.208977	0.893513
ENSG00000076555_1_P	ENST00000338432	ENSG00000076555	ACACB	chr12	109266235	109266566	+	109266362	109266566	204	2	76.497	60.285	36.733	55.078	6.64285	2.60734	4.6251	0.929896	2.73731	1.8336	22.4855	0.209537	0.893513
ENSG00000135077_2_P	ENST00000522593	ENSG00000135077	HAVCR2	chr5	157087087	157087294	-	157087087	157087101	14	2	33.42	42.738	51.541	46.945	17.597	21.6072	19.6021	53.14	38.6344	45.8872	-11.164	0.209794	0.893513
ENSG00000089597_2_P	ENST00000346178	ENSG00000089597	GANAB	chr11	62625044	62625924	-	62625044	62625814	770	2	16.974	11.629	19.439	22.016	33.9015	20.964	27.4327	35.9964	41.5877	38.7921	-6.426	0.209849	0.893513
ENSG00000126243_1_P	ENST00000246529	ENSG00000126243	LRFN3	chr19	35944547	35945195	+	35945019	35945195	176	2	93.675	95.623	97.631	96.227	11.5629	12.5952	12.079	12.9468	11.0888	12.0178	-2.28	0.210494	0.893513
ENSG00000138801_2_P	ENST00000265174	ENSG00000138801	PAPSS1	chr4	107613975	107614387	-	107613975	107614248	273	2	59.384	62.641	65.979	73.019	9.89268	10.6082	10.2504	19.0024	20.0047	19.5035	-8.4865	0.210915	0.893513
ENSG00000160214_1_P	ENST00000497547	ENSG00000160214	RRP1	chr21	43803511	43804102	+	43803774	43804102	328	2	92.151	95.217	97.505	98.191	65.8958	57.8357	61.8657	60.6724	58.6358	59.6541	-4.164	0.211003	0.893513
ENSG00000198917_2_P	ENST00000361256	ENSG00000198917	SPOUT1	chr9	128822072	128822833	-	128822072	128822764	692	2	68.066	73.164	76.395	77.997	36.0453	36.6093	36.3273	31.1271	29.3147	30.2209	-6.581	0.211395	0.893513
ENSG00000151849_2_P	ENST00000381884	ENSG00000151849	CENPJ	chr13	24883078	24883369	-	24883078	24883176	98	2	0	0	82.283	39.981	0	0	0	21.0186	8.22326	14.621	-61.132	0.212056	0.893513
ENSG00000160183_1_P	ENST00000398405	ENSG00000160183	TMPRSS3	chr21	42371886	42372779	-	42371886	42372761	875	2	69.151	82.038	94.116	89.831	4.09065	4.83908	4.46486	7.7457	4.69926	6.22248	-16.379	0.212692	0.893513
ENSG00000014138_1_P	ENST00000265465	ENSG00000014138	POLA2	chr11	65297119	65297616	+	65297269	65297616	347	2	66.492	70.121	74.062	82.255	15.2398	15.1162	15.178	20.1205	24.384	22.2523	-9.852	0.21341	0.893513
ENSG00000126368_2_P	ENST00000246672	ENSG00000126368	NR1D1	chr17	40092953	40093282	-	40092953	40093082	129	2	76.342	80.267	60.215	70.621	23.2028	18.1142	20.6585	10.7609	10.7998	10.7804	12.8865	0.213412	0.893513
ENSG00000116663_1_P	ENST00000376753	ENSG00000116663	FBXO6	chr1	11673614	11674030	+	11673851	11674030	179	2	46.413	51.812	56.932	56.652	22.1214	29.6825	25.9019	24.8852	30.8792	27.8822	-7.6795	0.214385	0.893513
ENSG00000126698_2_P	ENST00000263697	ENSG00000126698	DNAJC8	chr1	28200559	28201370	-	28200559	28201247	688	2	97.031	96.212	97.786	97.377	137.943	142.056	139.999	114.585	119.257	116.921	-0.96	0.214898	0.893513
ENSG00000136813_2_P	ENST00000259335	ENSG00000136813	ECPAS	chr9	111361875	111362169	-	111361875	111362029	154	2	97.096	95.724	98.065	98.389	78.6175	50.034	64.3257	68.4091	61.9906	65.1999	-1.817	0.214993	0.893513
ENSG00000000419_2_P	ENST00000371582	ENSG00000000419	DPM1	chr20	50934946	50935236	-	50934946	50935131	185	2	71.85	68.733	66.361	65.774	53.7408	51.8687	52.8047	55.3777	52.4052	53.8914	4.224	0.215135	0.893513
ENSG00000138777_2_P	ENST00000354147	ENSG00000138777	PPA2	chr4	105369560	105369753	-	105369560	105369724	164	2	81.479	86.648	90.184	91.492	18.1543	17.7484	17.9514	36.3804	26.2241	31.3022	-6.7745	0.215337	0.893513
ENSG00000177830_2_P	ENST00000323578	ENSG00000177830	CHID1	chr11	869763	869956	-	869763	869857	94	2	67.475	69.581	73.705	80.475	16.0156	13.7281	14.8719	12.4671	17.676	15.0715	-8.562	0.216398	0.893513
ENSG00000121858_1_P	ENST00000241261	ENSG00000121858	TNFSF10	chr3	172505507	172506919	-	172505507	172506491	984	2	14.996	12.624	16.071	17.141	19.785	14.6353	17.2101	19.9647	22.4519	21.2083	-2.796	0.217595	0.893513
ENSG00000102225_1_P	ENST00000276052	ENSG00000102225	CDK16	chrX	47228730	47228990	+	47228768	47228990	222	2	60.952	66.426	71.432	71.28	65.4883	72.8912	69.1898	83.5478	71.7628	77.6553	-7.667	0.218054	0.893513
ENSG00000179361_1_P	ENST00000346246	ENSG00000179361	ARID3B	chr15	74595610	74598045	+	74595774	74598045	2271	2	0	0	21.384	45.15	0	0	0	9.6777	22.1607	15.9192	-33.267	0.218409	0.893513
ENSG00000108094_2_P	ENST00000374746	ENSG00000108094	CUL2	chr10	35009800	35010442	-	35009800	35010310	510	2	84.427	85.741	87.43	90.787	23.7679	22.5648	23.1664	20.7716	23.2609	22.0163	-4.0245	0.219567	0.893513
ENSG00000070366_2_P	ENST00000263073	ENSG00000070366	SMG6	chr17	2061360	2061622	-	2061360	2061491	131	2	49.772	45.639	58.904	52.006	29.248	20.0206	24.6343	43.6966	35.6063	39.6515	-7.7495	0.221208	0.893513
ENSG00000130958_2_P	ENST00000253270	ENSG00000130958	SLC35D2	chr9	96320768	96321341	-	96320768	96321241	473	2	77.597	76.792	71.61	65.032	18.1908	20.9912	19.591	22.4919	27.3582	24.9251	8.8735	0.221628	0.893513
ENSG00000120896_2_P	ENST00000240123	ENSG00000120896	SORBS3	chr8	22574666	22574991	+	22574728	22574991	263	2	27.412	35.881	43.398	42.984	10.8444	11.1564	11.0004	32.3916	22.8226	27.6071	-11.5445	0.223098	0.893513
ENSG00000101421_1_P	ENST00000217402	ENSG00000101421	CHMP4B	chr20	33853495	33853830	+	33853560	33853830	270	2	91.162	92.228	93.239	92.518	389.831	415.352	402.591	380.158	417.872	399.015	-1.1835	0.224433	0.893513
ENSG00000174839_2_P	ENST00000311128	ENSG00000174839	DENND6A	chr3	57625589	57628345	-	57625589	57628213	2624	2	22.358	10.193	32.879	27.313	5.59216	1.96998	3.78107	6.1821	4.54699	5.36454	-13.8205	0.226445	0.893513
ENSG00000094841_1_P	ENST00000373383	ENSG00000094841	UPRT	chrX	75303404	75304600	+	75303511	75304600	1089	2	96.754	94.921	86.85	92.192	10.4413	8.27148	9.35639	8.55233	8.75286	8.6526	6.3165	0.22839	0.893513
ENSG00000114383_2_P	ENST00000232496	ENSG00000114383	TUSC2	chr3	50325995	50326186	-	50325995	50326120	125	2	67.918	60.417	74.598	70.169	43.5115	31.9728	37.7421	39.4519	32.5445	35.9982	-8.216	0.228548	0.893513
ENSG00000158863_1_P	ENST00000289921	ENSG00000158863	FHIP2B	chr8	22102792	22104379	+	22102931	22104379	1448	2	96.578	94.5	98.375	98.134	37.0191	28.6648	32.8419	33.974	31.9623	32.9682	-2.7155	0.228767	0.893513
ENSG00000080819_2_P	ENST00000647941	ENSG00000080819	CPOX	chr3	98579584	98580770	-	98579584	98580682	1098	2	41.111	44.137	45.333	49.904	16.4568	23.068	19.7624	21.2651	24.4615	22.8633	-4.9945	0.228855	0.893513
ENSG00000156299_2_P	ENST00000286827	ENSG00000156299	TIAM1	chr21	31120152	31120837	-	31120152	31120367	215	2	49.186	51.026	52.594	52.447	29.5585	27.0464	28.3025	24.4688	19.9264	22.1976	-2.4145	0.229893	0.893513
ENSG00000113369_2_P	ENST00000265138	ENSG00000113369	ARRDC3	chr5	91368728	91371456	-	91368728	91371399	2671	2	85.885	93.163	94.905	100	26.4712	17.4922	21.9817	14.6953	12.3009	13.4981	-7.9285	0.230692	0.893513
ENSG00000109062_1_P	ENST00000262613	ENSG00000109062	SLC9A3R1	chr17	74768467	74768761	+	74768656	74768761	105	2	63.489	65.118	67.127	65.455	550.225	536.812	543.519	365.274	351.427	358.351	-1.9875	0.230796	0.893513
ENSG00000102241_1_P	ENST00000218364	ENSG00000102241	HTATSF1	chrX	136510807	136512245	+	136512013	136512245	232	2	37.842	44.592	46.329	54.705	43.8703	45.777	44.8237	56.3385	73.1792	64.7589	-9.3	0.231544	0.893513
ENSG00000103671_1_P	ENST00000261884	ENSG00000103671	TRIP4	chr15	64454996	64455202	+	64455064	64455202	138	2	43.588	52.33	0	28.435	16.3727	18.3442	17.3584	0	7.89657	3.94828	33.7415	0.231676	0.893513
ENSG00000175592_1_P	ENST00000312562	ENSG00000175592	FOSL1	chr11	65892219	65893296	-	65892219	65892885	666	2	0	45.857	84.822	77.195	0	7.54857	3.77428	9.17997	9.3397	9.25983	-58.08	0.231703	0.893513
ENSG00000197008_2_P	ENST00000359735	ENSG00000197008	ZNF138	chr7	64831450	64831749	+	64831486	64831749	263	2	53.89	65.259	71.704	74.822	7.36669	8.96474	8.16572	11.4528	13.054	12.2534	-13.6885	0.232059	0.893513
ENSG00000128335_2_P	ENST00000249066	ENSG00000128335	APOL2	chr22	36226624	36228280	-	36226624	36227403	779	2	69.766	71.852	74.589	80.396	43.0498	49.2661	46.1579	45.8017	61.1389	53.4703	-6.6835	0.23318	0.893513
ENSG00000129696_2_P	ENST00000360742	ENSG00000129696	TTI2	chr8	33499081	33499277	-	33499081	33499172	91	2	68.837	83.608	64.132	43.296	8.11717	13.9554	11.0363	8.11067	3.27117	5.69092	22.5085	0.23356	0.893513
ENSG00000184164_1_P	ENST00000328268	ENSG00000184164	CRELD2	chr22	49927254	49927494	+	49927307	49927494	187	2	71.805	69.588	67.753	68.465	92.3142	115.404	103.859	86.5142	64.7779	75.646	2.5875	0.234082	0.893513
ENSG00000248333_2_P	ENST00000407249	ENSG00000248333	CDK11B	chr1	1635585	1635856	-	1635585	1635763	178	2	66.892	73.52	79.242	75.423	230.311	294.208	262.259	228.245	206.413	217.329	-7.1265	0.234217	0.893513
ENSG00000103274_1_P	ENST00000283027	ENSG00000103274	NUBP1	chr16	10769046	10769313	+	10769105	10769313	208	2	19.371	39.551	55.524	55.728	8.4176	15.7276	12.0726	29.5635	19.9909	24.7772	-26.165	0.234282	0.893513
ENSG00000147854_1_P	ENST00000276893	ENSG00000147854	UHRF2	chr9	6506032	6506419	+	6506179	6506419	240	2	54.913	57.404	63.229	58.747	51.6745	49.0823	50.3784	65.2449	44.0969	54.6709	-4.8295	0.234326	0.893513
ENSG00000213965_1_P	ENST00000397061	ENSG00000213965	NUDT19	chr19	32711751	32713666	+	32711957	32713666	1709	2	44.098	25.246	21.311	0	4.01841	1.72852	2.87346	1.5113	0	0.755648	24.0165	0.235278	0.893513
ENSG00000146574_2_P	ENST00000316731	ENSG00000146574	CCZ1B	chr7	6798941	6799279	-	6798941	6799223	282	2	97.988	98.676	96.741	94.391	103.99	47.0769	75.5335	85.9883	35.9271	60.9577	2.766	0.235309	0.893513
ENSG00000235173_1_P	ENST00000347708	ENSG00000235173	HGH1	chr8	144139387	144140716	+	144139552	144140716	1164	2	71.173	48.108	90.694	78.212	11.8083	6.73454	9.27142	12.6009	11.8671	12.234	-24.8125	0.235434	0.893513
ENSG00000138468_1_P	ENST00000314261	ENSG00000138468	SENP7	chr3	101324272	101326080	-	101324272	101325942	1670	2	98.067	95.618	100	100	29.435	17.2927	23.3638	28.1501	17.7834	22.9667	-3.1575	0.235518	0.893513
ENSG00000151304_1_P	ENST00000339397	ENSG00000151304	SRFBP1	chr5	122026941	122027764	+	122027126	122027764	638	2	76.827	82.668	67.768	49.537	5.24381	4.42992	4.83686	4.14551	2.51664	3.33108	21.095	0.236271	0.893513
ENSG00000140497_2_P	ENST00000268099	ENSG00000140497	SCAMP2	chr15	74844855	74845217	-	74844855	74845082	227	2	55.226	56.884	64.993	59.609	111.63	108.079	109.854	123.99	104.47	114.23	-6.246	0.237061	0.893513
ENSG00000136935_2_P	ENST00000373555	ENSG00000136935	GOLGA1	chr9	124879196	124880610	-	124879196	124880529	1333	2	0	0	31.536	13.781	0	0	0	5.03189	1.42955	3.23072	-22.6585	0.237723	0.893513
ENSG00000196262_1_P	ENST00000355968	ENSG00000196262	PPIA	chr7	44801286	44801641	+	44801422	44801641	219	2	97.771	98.297	98.679	98.719	2331.29	2431.84	2381.56	3000.89	2844.6	2922.74	-0.665	0.238086	0.893513
ENSG00000090776_1_P	ENST00000204961	ENSG00000090776	EFNB1	chrX	68840241	68842107	+	68840654	68842107	1453	2	86.227	83.766	91.032	100	4.48557	5.54732	5.01644	5.37817	6.30276	5.84046	-10.5195	0.238209	0.893513
ENSG00000182810_2_P	ENST00000332395	ENSG00000182810	DDX28	chr16	68021542	68023442	-	68021542	68021579	37	2	0	8.059	9.653	15.412	0	2.202	1.101	1.98188	3.31032	2.6461	-8.503	0.241019	0.893513
ENSG00000160179_1_P	ENST00000343687	ENSG00000160179	ABCG1	chr21	42296163	42296914	+	42296392	42296914	522	2	21.778	12.477	31.042	23.361	2.79673	1.57257	2.18465	6.80127	5.48979	6.14553	-10.074	0.241215	0.893513
ENSG00000056558_2_P	ENST00000373887	ENSG00000056558	TRAF1	chr9	120903969	120905238	-	120903969	120905019	1050	2	58.523	62.291	65.029	65.205	53.9374	59.9135	56.9255	75.7408	82.2068	78.9738	-4.71	0.241605	0.893513
ENSG00000243749_2_P	ENST00000373337	ENSG00000243749	TMEM35B	chr1	34981577	34982119	-	34981577	34981943	366	2	65.209	69.634	62.722	54.252	44.2715	50.2263	47.2489	37.5227	30.7399	34.1313	8.9345	0.241932	0.893513
ENSG00000117643_1_P	ENST00000263979	ENSG00000117643	MAN1C1	chr1	25783662	25784450	+	25783789	25784450	661	2	88.159	91.342	91.86	94.506	26.0937	24.4621	25.2779	38.4249	35.4112	36.918	-3.4325	0.24317	0.893513
ENSG00000115392_2_P	ENST00000233741	ENSG00000115392	FANCL	chr2	58159315	58159800	-	58159315	58159764	449	2	100	85.61	36.161	71.866	7.34499	5.0944	6.2197	2.85941	6.54859	4.704	38.7915	0.243298	0.893513
ENSG00000107954_1_P	ENST00000369780	ENSG00000107954	NEURL1	chr10	103590133	103590506	+	103590372	103590506	134	2	75.872	75.549	81.968	90.467	2.21872	1.59381	1.90627	4.19101	6.62616	5.40858	-10.507	0.244255	0.893513
ENSG00000167552_2_P	ENST00000301071	ENSG00000167552	TUBA1A	chr12	49184833	49185990	-	49184833	49185009	176	2	46.316	49.354	32.507	41.976	54.3753	68.4086	61.3919	36.4528	55.5399	45.9963	10.5935	0.244563	0.893513
ENSG00000166452_1_P	ENST00000299576	ENSG00000166452	AKIP1	chr11	8919336	8919550	+	8919480	8919550	70	2	36.525	54.565	59.437	69.196	9.53155	18.4043	13.9679	21.7877	30.9887	26.3882	-18.7715	0.244929	0.893513
ENSG00000084093_1_P	ENST00000309042	ENSG00000084093	REST	chr4	56929840	56933187	+	56932152	56933187	1035	2	34.649	39.087	29.545	33.981	9.06837	10.5163	9.79232	5.52433	6.30131	5.91282	5.105	0.245239	0.893513
ENSG00000136878_1_P	ENST00000315480	ENSG00000136878	USP20	chr9	129880112	129880619	+	129880273	129880619	346	2	17.704	15.876	13.466	8.001	19.8738	14.9082	17.391	12.1719	6.40163	9.28678	6.0565	0.245427	0.893513
ENSG00000105705_2_P	ENST00000247001	ENSG00000105705	SUGP1	chr19	19276517	19276674	-	19276517	19276647	130	2	92.978	96.043	98.01	98.403	13.3001	14.5281	13.9141	27.7321	25.7988	26.7655	-3.696	0.245661	0.893513
ENSG00000111450_2_P	ENST00000261653	ENSG00000111450	STX2	chr12	130789681	130791977	-	130789681	130791899	2218	2	49.975	32.429	53.003	65.848	16.7269	6.17232	11.4496	15.9679	11.1908	13.5794	-18.2235	0.246863	0.893513
ENSG00000120451_2_P	ENST00000265909	ENSG00000120451	SNX19	chr11	130877193	130878554	-	130877193	130878421	1228	2	31.716	29.799	34.271	40.123	11.1587	10.102	10.6303	8.12245	10.995	9.55873	-6.4395	0.247994	0.893513
ENSG00000108960_2_P	ENST00000649377	ENSG00000108960	MMD	chr17	55392662	55394534	-	55392662	55394333	1671	2	0	0	57.623	23.985	0	0	0	9.00815	3.4013	6.20472	-40.804	0.2489	0.893513
ENSG00000119650_1_P	ENST00000238628	ENSG00000119650	IFT43	chr14	76083457	76083695	+	76083577	76083695	118	2	76.197	85.276	91.148	92.061	9.66572	10.6415	10.1536	11.6236	9.59113	10.6074	-10.868	0.249051	0.893513
ENSG00000150779_2_P	ENST00000504148	ENSG00000150779	TIMM8B	chr11	112085148	112085462	-	112085148	112085294	146	2	83.378	84.215	94.373	88.099	49.9087	59.3323	54.6205	51.1184	51.9386	51.5285	-7.4395	0.249143	0.893513
ENSG00000163346_2_P	ENST00000368463	ENSG00000163346	PBXIP1	chr1	154944442	154945117	-	154944442	154945023	581	2	41.568	42.305	41.471	40.694	113.399	123.778	118.589	76.8481	87.4753	82.1617	0.854	0.252127	0.893513
ENSG00000163013_2_P	ENST00000295133	ENSG00000163013	FBXO41	chr2	73258201	73259044	-	73258201	73258981	780	2	0	8.948	15.8	11.511	0	0.807766	0.403883	3.54707	1.76347	2.65527	-9.1815	0.252427	0.893513
ENSG00000068354_1_P	ENST00000376771	ENSG00000068354	TBC1D25	chrX	48559613	48561212	+	48560975	48561212	237	2	66.323	59.842	71.859	67.408	19.1868	16.2281	17.7075	20.1669	19.3479	19.7574	-6.551	0.253177	0.893513
ENSG00000133026_2_P	ENST00000269243	ENSG00000133026	MYH10	chr17	8475568	8475948	-	8475568	8475803	235	2	75.739	78.968	61.867	71.683	6.27769	5.4058	5.84174	5.29088	8.89021	7.09055	10.5785	0.253192	0.893513
ENSG00000163659_1_P	ENST00000295924	ENSG00000163659	TIPARP	chr3	156704683	156705308	+	156705131	156705308	177	2	50.823	55.811	49.942	46.707	50.1213	49.6969	49.9091	55.3252	45.7858	50.5555	4.9925	0.255166	0.893513
ENSG00000141456_1_P	ENST00000301396	ENSG00000141456	PELP1	chr17	4671383	4671531	-	4671383	4671438	55	2	88.313	92.294	94.796	95.1	19.8202	28.1984	24.0093	27.2287	21.0667	24.1477	-4.6445	0.25613	0.893513
ENSG00000127663_1_P	ENST00000159111	ENSG00000127663	KDM4B	chr19	5151334	5151924	+	5151511	5151924	413	2	31.654	37.551	41.584	41.447	15.3927	12.5726	13.9826	28.6188	23.2902	25.9545	-6.913	0.256502	0.893513
ENSG00000013583_2_P	ENST00000014930	ENSG00000013583	HEBP1	chr12	12975001	12975479	-	12975001	12975307	306	2	57.707	59.796	63.664	71.909	12.062	8.70874	10.3854	13.4717	13.1747	13.3232	-9.035	0.257118	0.893513
ENSG00000168556_1_P	ENST00000302327	ENSG00000168556	ING2	chr4	183510281	183511096	+	183510952	183511096	144	2	99.097	98.503	98.069	98.304	21.9228	25.8327	23.8777	24.6663	23.7615	24.2139	0.6135	0.257603	0.893513
ENSG00000172058_2_P	ENST00000507348	ENSG00000172058	SERF1A	chr5	70907733	70908114	+	70907806	70908114	308	2	88.363	93.626	86.966	84.493	14.2578	10.164	12.2109	8.82416	9.07501	8.94958	5.265	0.260334	0.893513
ENSG00000111863_2_P	ENST00000414691	ENSG00000111863	ADTRP	chr6	11713657	11714512	-	11713657	11714477	820	2	65.929	59.513	0	38.754	3.24447	3.8168	3.53064	0	4.26579	2.13289	43.344	0.260448	0.893513
ENSG00000164062_1_P	ENST00000296456	ENSG00000164062	APEH	chr3	49683236	49683502	+	49683342	49683502	160	2	96.27	97.783	98.555	98.844	103.077	104.524	103.8	100.067	102.827	101.447	-1.673	0.261023	0.893513
ENSG00000198646_2_P	ENST00000359003	ENSG00000198646	NCOA6	chr20	34714849	34715365	-	34714849	34715321	472	2	75.431	87.239	61.13	74.192	27.8427	33.2804	30.5616	19.3466	21.7521	20.5494	13.674	0.261814	0.893513
ENSG00000113845_1_P	ENST00000494664	ENSG00000113845	TIMMDC1	chr3	119523605	119524030	+	119523756	119524030	274	2	67.9	58.812	70.362	74.491	47.4526	43.348	45.4003	41.8367	43.7959	42.8163	-9.0705	0.26212	0.893513
ENSG00000171302_2_P	ENST00000302345	ENSG00000171302	CANT1	chr17	78993481	78993920	-	78993481	78993549	68	2	56.856	63.045	68.208	63.828	46.4514	59.8802	53.1658	64.1559	58.0562	61.1061	-6.0675	0.263901	0.893513
ENSG00000197265_2_P	ENST00000355904	ENSG00000197265	GTF2E2	chr8	30578524	30579037	-	30578524	30578920	396	2	97.498	95.558	90.615	94.608	42.1369	42.4243	42.2806	30.5092	43.1573	36.8333	3.9165	0.265028	0.893513
ENSG00000057757_1_P	ENST00000246151	ENSG00000057757	PITHD1	chr1	23787274	23787700	+	23787376	23787700	324	2	53.825	58.981	50.975	50.451	55.1971	59.307	57.2521	31.4066	32.9587	32.1827	5.69	0.268037	0.893513
ENSG00000106266_2_P	ENST00000222990	ENSG00000106266	SNX8	chr7	2255006	2255169	-	2255006	2255055	49	2	67.653	50.306	80.637	70.529	26.1128	12.79	19.4514	24.6339	12.5292	18.5816	-16.6035	0.268855	0.893513
ENSG00000138670_2_P	ENST00000509081	ENSG00000138670	RASGEF1B	chr4	81426701	81427792	-	81426701	81427767	1066	2	31.542	23.827	46.637	33.603	2.43076	1.95982	2.19529	6.53479	3.07659	4.80569	-12.4355	0.269777	0.893513
ENSG00000173575_1_P	ENST00000394196	ENSG00000173575	CHD2	chr15	93024371	93027938	+	93024705	93027938	3233	2	68.794	65.725	71.996	68.999	54.2966	42.2963	48.2965	49.2186	42.9734	46.096	-3.238	0.270259	0.893513
ENSG00000100401_2_P	ENST00000356244	ENSG00000100401	RANGAP1	chr22	41246298	41246672	-	41246298	41246602	304	2	27.309	34.256	39.476	35.322	30.5845	39.7623	35.1734	52.365	43.5056	47.9353	-6.6165	0.270298	0.893513
ENSG00000184983_1_P	ENST00000470753	ENSG00000184983	NDUFA6	chr22	42086113	42086314	-	42086113	42086182	69	2	84.813	87.062	88.587	87.737	146.614	234.053	190.333	167.013	240.136	203.575	-2.2245	0.271225	0.893513
ENSG00000164403_2_P	ENST00000378679	ENSG00000164403	SHROOM1	chr5	132822277	132823128	-	132822277	132822795	518	2	81.502	88.345	51.27	73.523	15.2925	14.6073	14.9499	8.61633	11.3544	9.98539	22.527	0.271927	0.893513
ENSG00000163840_1_P	ENST00000296161	ENSG00000163840	DTX3L	chr3	122571677	122571901	+	122571747	122571901	154	2	35.177	45.643	52.713	48.558	16.0088	27.6094	21.8091	33.4142	32.6489	33.0315	-10.2255	0.272931	0.893513
ENSG00000072135_1_P	ENST00000175756	ENSG00000072135	PTPN18	chr2	130373156	130374570	+	130373224	130374570	1346	2	45.402	46.136	47.239	50.063	61.4847	61.4513	61.468	62.5539	77.3754	69.9647	-2.882	0.274656	0.893513
ENSG00000165637_1_P	ENST00000313132	ENSG00000165637	VDAC2	chr10	75230897	75231277	+	75230989	75231277	288	2	95.507	94.158	96.988	95.579	204.032	206.099	205.066	216.333	224.711	220.522	-1.451	0.275443	0.893513
ENSG00000137054_1_P	ENST00000377792	ENSG00000137054	POLR1E	chr9	37503042	37503697	+	37503202	37503697	495	2	53.685	0	100	57.318	20.974	0	10.487	33.0399	15.6543	24.3471	-51.8165	0.275904	0.893513
ENSG00000116791_2_P	ENST00000340866	ENSG00000116791	CRYZ	chr1	74705781	74706457	-	74705781	74706295	514	2	34.645	0	74.618	36.573	3.27556	0	1.63778	8.15237	3.24687	5.69962	-38.273	0.276272	0.893513
ENSG00000244187_1_P	ENST00000290079	ENSG00000244187	TMEM141	chr9	136792818	136793256	+	136792832	136793256	424	2	67.653	82.341	91.351	89.992	37.7951	44.3652	41.0802	59.9654	51.2799	55.6227	-15.6745	0.276664	0.893513
ENSG00000163558_1_P	ENST00000295797	ENSG00000163558	PRKCI	chr3	170303039	170303570	+	170303127	170303570	443	2	17.996	37.452	47.392	49.445	1.59925	4.00526	2.80226	7.6996	7.97138	7.83549	-20.6945	0.276808	0.893513
ENSG00000122707_1_P	ENST00000377966	ENSG00000122707	RECK	chr9	36122823	36124451	+	36123045	36124451	1406	2	63.439	0	100	100	2.12931	0	1.06466	2.99512	2.13169	2.5634	-68.2805	0.276856	0.893513
ENSG00000162511_2_P	ENST00000294507	ENSG00000162511	LAPTM5	chr1	30733428	30733917	-	30733428	30733827	399	2	53.031	52.246	58.19	54.556	715.439	719.811	717.625	691.802	670.317	681.059	-3.7345	0.277113	0.893513
ENSG00000165195_2_P	ENST00000482148	ENSG00000165195	PIGA	chrX	15321444	15321772	-	15321444	15321505	61	2	58.23	57.571	54.679	48.912	26.5278	20.1824	23.3551	15.7384	11.04	13.3892	6.105	0.277492	0.893513
ENSG00000164828_1_P	ENST00000389574	ENSG00000164828	SUN1	chr7	873214	873468	+	873331	873468	137	2	61.768	60.206	51.821	57.918	77.7525	53.4085	65.5805	45.4915	47.5906	46.5411	6.1175	0.279502	0.893513
ENSG00000121211_1_P	ENST00000240488	ENSG00000121211	MND1	chr4	153414750	153414995	+	153414857	153414995	138	2	76.638	74.343	78.208	84.15	7.92483	10.3907	9.15778	19.1003	19.3891	19.2447	-5.6885	0.279688	0.893513
ENSG00000197822_1_P	ENST00000355237	ENSG00000197822	OCLN	chr5	69553569	69557388	+	69553671	69557388	3717	2	88.33	83.98	97.493	89.531	4.74552	4.65383	4.69968	4.12928	3.3554	3.74234	-7.357	0.28052	0.893513
ENSG00000166912_2_P	ENST00000435680	ENSG00000166912	MTMR10	chr15	30941234	30942072	-	30941234	30941469	235	2	39.658	36.408	41.033	41.666	11.5292	10.6979	11.1136	9.49805	8.51028	9.00416	-3.3165	0.280834	0.893513
ENSG00000137601_2_P	ENST00000439128	ENSG00000137601	NEK1	chr4	169393391	169394523	-	169393391	169394509	1118	2	63.594	20.844	95.419	67.903	3.44503	0.96981	2.20742	5.16373	3.2598	4.21177	-39.442	0.281064	0.893513
ENSG00000053918_1_P	ENST00000155840	ENSG00000053918	KCNQ1	chr11	2847766	2848990	+	2848003	2848990	987	2	91.956	82.895	97.862	94.019	25.9732	17.2002	21.5867	28.9236	26.3692	27.6464	-8.515	0.2819	0.893513
ENSG00000106367_1_P	ENST00000337619	ENSG00000106367	AP1S1	chr7	101160518	101160915	+	101160566	101160915	349	2	62.59	56.137	55.932	49.39	46.8442	37.5505	42.1974	42.9544	38.2181	40.5863	6.7025	0.282028	0.893513
ENSG00000003756_1_P	ENST00000347869	ENSG00000003756	RBM5	chr3	50118330	50118908	+	50118456	50118908	452	2	54.008	63.752	48.497	48.814	85.4708	93.0128	89.2418	72.3818	66.5023	69.442	10.2245	0.282805	0.893513
ENSG00000158859_2_P	ENST00000367996	ENSG00000158859	ADAMTS4	chr1	161189749	161191564	-	161189749	161191137	1388	2	78.006	76.43	70.936	75.26	2.37678	2.06101	2.2189	1.69297	1.47146	1.58221	4.12	0.283016	0.893513
ENSG00000152520_1_P	ENST00000380958	ENSG00000152520	PAN3	chr13	28292381	28293211	+	28292522	28293211	689	2	30.919	33.502	30.562	26.574	11.6144	10.0758	10.8451	10.1566	6.51493	8.33576	3.6425	0.284492	0.893513
ENSG00000198920_2_P	ENST00000361413	ENSG00000198920	KIAA0753	chr17	6578326	6579864	-	6578326	6579746	1420	2	100	98.342	94.388	97.763	8.47351	6.89991	7.68671	7.2548	5.39508	6.32494	3.0955	0.284892	0.893513
ENSG00000145022_1_P	ENST00000273590	ENSG00000145022	TCTA	chr3	49414819	49415242	+	49414862	49415242	380	2	40.551	48.231	40.284	31.246	17.79	20.3261	19.0581	13.9061	10.5	12.2031	8.626	0.286052	0.893513
ENSG00000179886_1_P	ENST00000504548	ENSG00000179886	TIGD5	chr8	143597834	143600314	+	143599832	143600314	482	2	57.541	60.275	61.312	61.921	3.0694	2.78102	2.92521	3.28033	2.64452	2.96243	-2.7085	0.286064	0.893513
ENSG00000137812_1_P	ENST00000346991	ENSG00000137812	KNL1	chr15	40662073	40662306	+	40662188	40662306	118	2	61.718	62.588	59.39	61.334	27.0136	24.9192	25.9664	24.929	23.8353	24.3822	1.791	0.286099	0.893513
ENSG00000143479_1_P	ENST00000367108	ENSG00000143479	DYRK3	chr1	206647387	206649191	+	206648965	206649191	226	2	33.268	56.354	70.235	65.171	0.578302	1.44233	1.01032	2.45862	2.36987	2.41425	-22.892	0.286129	0.893513
ENSG00000115904_2_P	ENST00000402219	ENSG00000115904	SOS1	chr2	38984741	38986315	-	38984741	38985823	1082	2	69.266	74.453	75.371	77.844	65.7756	72.5567	69.1662	107.146	120.413	113.779	-4.748	0.286261	0.893513
ENSG00000136715_2_P	ENST00000259234	ENSG00000136715	SAP130	chr2	127941569	127942164	-	127941569	127942005	436	2	41.744	46.748	49.676	48.867	12.0686	12.9443	12.5064	14.5013	12.6639	13.5826	-5.0255	0.287638	0.893513
ENSG00000066455_1_P	ENST00000163416	ENSG00000066455	GOLGA5	chr14	92839365	92839824	+	92839446	92839824	378	2	75.238	85.54	91.778	88.747	11.9875	12.9638	12.4756	14.6413	14.4841	14.5627	-9.8735	0.288145	0.893513
ENSG00000186166_1_P	ENST00000334418	ENSG00000186166	CENATAC	chr11	119015537	119015744	+	119015598	119015744	146	2	67.751	70.527	80.82	72.717	25.6964	28.6979	27.1971	25.169	16.6256	20.8973	-7.6295	0.288439	0.893513
ENSG00000197226_2_P	ENST00000355235	ENSG00000197226	TBC1D9B	chr5	179862727	179864128	-	179862727	179863447	720	2	52.519	51.32	50.642	50.778	26.6975	20.6164	23.657	26.5624	25.3797	25.971	1.2095	0.289681	0.893513
ENSG00000081019_2_P	ENST00000261441	ENSG00000081019	RSBN1	chr1	113762151	113766453	-	113762151	113765979	3828	2	40.968	31.36	0	25.353	2.61038	1.70479	2.15759	0	1.13001	0.565007	23.4875	0.289798	0.893513
ENSG00000105136_1_P	ENST00000221735	ENSG00000105136	ZNF419	chr19	57492855	57494672	+	57494090	57494672	582	2	92.34	92.094	93.097	94.858	10.3762	7.66326	9.0197	12.6982	11.4181	12.0582	-1.7605	0.290377	0.893513
ENSG00000131116_2_P	ENST00000300811	ENSG00000131116	ZNF428	chr19	43607458	43608107	-	43607458	43607616	158	2	97.163	98.106	98.289	98.691	85.902	84.5673	85.2347	82.7556	87.2613	85.0084	-0.8555	0.29221	0.893513
ENSG00000178952_2_P	ENST00000313511	ENSG00000178952	TUFM	chr16	28842788	28843148	-	28842788	28842974	186	2	98.886	98.317	98.98	99.246	221.424	255.843	238.633	219.866	243.162	231.514	-0.5115	0.29233	0.893513
ENSG00000095015_1_P	ENST00000399503	ENSG00000095015	MAP3K1	chr5	56893530	56896081	+	56893680	56896081	2401	2	55.368	67.512	50.675	48.443	54.8734	55.2564	55.0649	26.2984	23.8361	25.0673	11.881	0.292746	0.893513
ENSG00000118965_2_P	ENST00000281405	ENSG00000118965	WDR35	chr2	19913244	19913708	-	19913244	19913557	313	2	66.292	65.973	43.838	0	2.12084	2.70796	2.4144	1.21066	0	0.605332	44.2135	0.292987	0.893513
ENSG00000066422_2_P	ENST00000312938	ENSG00000066422	ZBTB11	chr3	101649444	101651683	-	101649444	101651165	1721	2	73.245	86.86	93.546	93.992	19.1449	18.4908	18.8178	19.4538	15.9128	17.6833	-13.7165	0.293	0.893513
ENSG00000183918_1_P	ENST00000371139	ENSG00000183918	SH2D1A	chrX	124371350	124371729	+	124371391	124371729	338	2	32.772	36.887	47.699	38.49	28.4251	33.0007	30.7129	38.6664	28.7089	33.6876	-8.265	0.294071	0.893513
ENSG00000162434_2_P	ENST00000342505	ENSG00000162434	JAK1	chr1	64834454	64834657	-	64834454	64834561	107	2	51.858	52.982	53.51	53.569	176.411	158.339	167.375	149.502	144.721	147.112	-1.1195	0.29548	0.893513
ENSG00000116133_2_P	ENST00000371269	ENSG00000116133	DHCR24	chr1	54851198	54852386	-	54851198	54852232	1034	2	9.877	16.866	22.28	17.027	5.19247	9.09504	7.14375	14.7461	12.6282	13.6872	-6.282	0.296153	0.893513
ENSG00000173198_2_P	ENST00000373304	ENSG00000173198	CYSLTR1	chrX	78271553	78273773	-	78271553	78272732	1179	2	19.565	23.371	24.369	31.966	7.89527	5.79055	6.84291	11.0086	10.873	10.9408	-6.6995	0.296686	0.893513
ENSG00000132326_2_P	ENST00000254657	ENSG00000132326	PER2	chr2	238246137	238246524	-	238246137	238246374	237	2	0	26.07	40.621	35.469	0	3.46488	1.73244	7.28547	5.22008	6.25277	-25.01	0.296824	0.893513
ENSG00000124541_1_P	ENST00000244496	ENSG00000124541	RRP36	chr6	43029091	43029420	+	43029228	43029420	192	2	45.84	55.097	60.791	56.586	58.0841	84.3428	71.2134	75.7138	63.877	69.7954	-8.22	0.296879	0.893513
ENSG00000130511_1_P	ENST00000270061	ENSG00000130511	SSBP4	chr19	18434216	18434422	+	18434246	18434422	176	2	59.073	63.509	70.181	63.764	229.809	210.759	220.284	314.196	221.61	267.903	-5.6815	0.296882	0.893513
ENSG00000117226_2_P	ENST00000370481	ENSG00000117226	GBP3	chr1	89006799	89007852	-	89006799	89007723	924	2	71.537	67.821	56.718	29.362	17.7644	12.3803	15.0723	11.967	3.79441	7.88072	26.639	0.29746	0.893513
ENSG00000119778_2_P	ENST00000238789	ENSG00000119778	ATAD2B	chr2	23751793	23752087	-	23751793	23752045	252	2	58.471	62.749	64.21	73.605	7.43204	6.83432	7.13318	10.7101	13.1552	11.9327	-8.2975	0.298484	0.893513
ENSG00000124160_2_P	ENST00000290231	ENSG00000124160	NCOA5	chr20	46062050	46062889	-	46062050	46062299	249	2	31.968	39.357	25.812	32.009	10.0852	12.5176	11.3014	7.48597	9.62559	8.55578	6.752	0.299867	0.893513
ENSG00000107175_1_P	ENST00000353704	ENSG00000107175	CREB3	chr9	35736391	35736859	+	35736726	35736859	133	2	89.951	85.848	91.681	92.089	26.3278	27.4407	26.8842	37.4693	33.2936	35.3815	-3.9855	0.300164	0.893513
ENSG00000166734_2_P	ENST00000650436	ENSG00000166734	GOLM2	chr15	44413335	44415718	+	44413406	44415718	2312	2	51.735	56.759	24.209	45.168	15.3401	13.4886	14.4143	5.65721	10.7422	8.19968	19.5585	0.300659	0.893513
ENSG00000034677_2_P	ENST00000341084	ENSG00000034677	RNF19A	chr8	100257344	100259246	-	100257344	100258555	1211	2	39.322	35.488	30.776	35.503	15.8873	16.5257	16.2065	13.013	16.9543	14.9836	4.2655	0.30092	0.893513
ENSG00000047578_1_P	ENST00000261588	ENSG00000047578	KATNIP	chr16	27778573	27780333	+	27778629	27780333	1704	2	65.489	73.068	47.759	0	11.8408	12.2231	12.0319	4.93519	0	2.46759	45.399	0.302292	0.893513
ENSG00000116918_1_P	ENST00000366639	ENSG00000116918	TSNAX	chr1	231564527	231565088	+	231564905	231565088	183	2	58.844	65.615	55.709	55.642	33.0566	35.3432	34.1999	26.5787	26.3486	26.4636	6.554	0.303518	0.893513
ENSG00000218891_2_P	ENST00000325421	ENSG00000218891	ZNF579	chr19	55577533	55579641	-	55577533	55577950	417	2	98.69	97.33	96.28	97.334	9.98238	7.68826	8.83532	9.38813	8.30738	8.84775	1.203	0.303977	0.893513
ENSG00000037474_2_P	ENST00000264670	ENSG00000037474	NSUN2	chr5	6599366	6600232	-	6599366	6599925	559	2	52.889	59.207	51.636	39.369	49.759	54.5298	52.1444	47.1061	33.5536	40.3299	10.5455	0.304319	0.893513
ENSG00000141086_2_P	ENST00000574481	ENSG00000141086	CTRL	chr16	67929606	67930095	-	67929606	67929933	327	2	25.885	62.101	90.925	61.694	7.49379	16.0852	11.7895	21.2335	10.9336	16.0835	-32.3165	0.304411	0.893513
ENSG00000100994_1_P	ENST00000216962	ENSG00000100994	PYGB	chr20	25296369	25297328	+	25296522	25297328	806	2	18.719	23.031	8.416	17.554	9.38324	8.44358	8.91341	3.11554	5.5424	4.32897	7.89	0.304649	0.893513
ENSG00000138175_2_P	ENST00000260746	ENSG00000138175	ARL3	chr10	102676636	102676941	-	102676636	102676893	257	2	90.008	94.335	94.91	96.915	9.71472	16.6967	13.2057	13.4097	16.7403	15.075	-3.741	0.304668	0.893513
ENSG00000137776_2_P	ENST00000380516	ENSG00000137776	SLTM	chr15	58879425	58880107	-	58879425	58879998	573	2	64.777	64.51	62.133	56.617	50.447	44.9864	47.7167	43.8384	37.3009	40.5696	5.2685	0.30643	0.893513
ENSG00000105698_1_P	ENST00000222305	ENSG00000105698	USF2	chr19	35279166	35279745	+	35279256	35279745	489	2	56.872	60.6	64.785	60.478	203.305	221.739	212.522	202.258	171.374	186.816	-3.8955	0.307133	0.893513
ENSG00000121310_1_P	ENST00000358358	ENSG00000121310	ECHDC2	chr1	52896222	52896597	-	52896222	52896519	297	2	97.117	97.277	96.258	96.924	54.2288	52.1086	53.1687	64.0617	59.656	61.8589	0.606	0.307619	0.893513
ENSG00000148834_1_P	ENST00000369710	ENSG00000148834	GSTO1	chr10	104267251	104267412	+	104267405	104267412	7	2	13.434	41.939	49.41	57.209	9.70196	38.9664	24.3342	62.2023	67.8519	65.0271	-25.623	0.30806	0.893513
ENSG00000175216_2_P	ENST00000312055	ENSG00000175216	CKAP5	chr11	46743660	46744265	-	46743660	46744022	362	2	55.788	63.373	50.608	55.673	35.3159	42.4793	38.8976	31.3131	38.215	34.7641	6.44	0.309966	0.893513
ENSG00000117691_1_P	ENST00000366988	ENSG00000117691	NENF	chr1	212445829	212446136	+	212446006	212446136	130	2	90.393	93.121	94.67	93.512	41.6196	49.7306	45.6751	48.2323	50.3939	49.3131	-2.334	0.310233	0.893513
ENSG00000155906_2_P	ENST00000444024	ENSG00000155906	RMND1	chr6	151404837	151405267	-	151404837	151405234	397	2	96.636	89.008	100	100	16.7889	14.5948	15.6918	20.1655	11.3005	15.733	-7.178	0.310931	0.893513
ENSG00000168795_2_P	ENST00000307750	ENSG00000168795	ZBTB5	chr9	37439718	37442555	-	37439718	37440517	799	2	14.648	16.728	18.169	24.78	2.15344	2.2671	2.21027	3.09778	3.59736	3.34757	-5.7865	0.312058	0.893513
ENSG00000105887_2_P	ENST00000393085	ENSG00000105887	MTPN	chr7	135928745	135930012	-	135928745	135929925	1180	2	23.119	29.062	30.6	32.126	21.2322	28.8222	25.0272	27.8321	35.481	31.6565	-5.2725	0.313301	0.893513
ENSG00000153317_2_P	ENST00000357668	ENSG00000153317	ASAP1	chr8	130053819	130054805	-	130053819	130054730	911	2	44.623	48.058	38.394	44.35	10.7555	10.9386	10.8471	7.72149	8.37496	8.04823	4.9685	0.313413	0.893513
ENSG00000153395_2_P	ENST00000283415	ENSG00000153395	LPCAT1	chr5	1463061	1463835	-	1463061	1463650	589	2	38.775	40.183	48.24	41.946	26.5129	26.525	26.5189	27.6178	20.2626	23.9402	-5.614	0.314628	0.893513
ENSG00000164111_2_P	ENST00000296511	ENSG00000164111	ANXA5	chr4	121667999	121668527	-	121667999	121668467	468	2	86.513	92.101	94.175	94.675	134.455	196.62	165.537	157.975	202.137	180.056	-5.118	0.316203	0.893513
ENSG00000169826_1_P	ENST00000374466	ENSG00000169826	CSGALNACT2	chr10	43183249	43183786	+	43183542	43183786	244	2	60.578	59.903	61.011	63.148	154.925	141.912	148.418	119.771	114.206	116.988	-1.839	0.316947	0.893513
ENSG00000009780_1_P	ENST00000373949	ENSG00000009780	FAM76A	chr1	27760494	27761603	+	27760581	27761603	1022	2	0	29.577	41.385	42.493	0	2.2132	1.1066	2.70521	2.45502	2.58011	-27.1505	0.317175	0.893513
ENSG00000124587_2_P	ENST00000304611	ENSG00000124587	PEX6	chr6	42964009	42964471	-	42964009	42964334	325	2	57.911	59.159	65.565	60.459	32.2275	34.6579	33.4427	33.9261	26.758	30.3421	-4.477	0.317726	0.893513
ENSG00000197548_1_P	ENST00000354449	ENSG00000197548	ATG7	chr3	11554810	11555082	+	11554843	11555082	239	2	77.186	79.877	80.781	87.441	12.5027	14.6778	13.5902	12.1127	23.1258	17.6193	-5.5795	0.318126	0.893513
ENSG00000092020_2_P	ENST00000261475	ENSG00000092020	PPP2R3C	chr14	35085524	35085778	-	35085524	35085589	65	2	30.301	30.847	47.851	35.627	13.6416	23.267	18.4543	23.7155	16.8916	20.3035	-11.165	0.318377	0.893513
ENSG00000116014_1_P	ENST00000234371	ENSG00000116014	KISS1R	chr19	920289	920962	+	920748	920962	214	2	100	100	80.788	94.368	1.88574	0.949647	1.4177	6.36392	6.89323	6.62857	12.422	0.318461	0.893513
ENSG00000172071_2_P	ENST00000303236	ENSG00000172071	EIF2AK3	chr2	88556839	88557936	-	88556839	88557735	896	2	69.306	51.198	70.527	79.674	15.6604	12.3892	14.0248	16.926	18.5238	17.7249	-14.8485	0.31996	0.893513
ENSG00000004468_1_P	ENST00000226279	ENSG00000004468	CD38	chr4	15848538	15848857	+	15848602	15848857	255	2	60.237	66.65	67.732	69.903	32.4247	33.6866	33.0557	65.2452	61.9455	63.5954	-5.374	0.322994	0.893513
ENSG00000158747_1_P	ENST00000375136	ENSG00000158747	NBL1	chr1	19656865	19657342	+	19657129	19657342	213	2	48.206	45.607	54.22	48.653	24.7878	14.3747	19.5812	33.1806	20.817	26.9988	-4.53	0.323827	0.893513
ENSG00000197302_1_P	ENST00000316491	ENSG00000197302	KRBOX5	chr16	31759356	31759900	+	31759376	31759900	524	2	89.144	92.766	92.735	95.064	7.27615	8.72957	8.00286	6.87868	9.51312	8.1959	-2.9445	0.323852	0.893513
ENSG00000170293_1_P	ENST00000307526	ENSG00000170293	CMTM8	chr3	32369883	32370139	+	32369967	32370139	172	2	77.357	82.296	84.683	83.385	7.99459	8.64209	8.31834	8.07534	14.8064	11.4409	-4.2075	0.324481	0.893513
ENSG00000173653_1_P	ENST00000309657	ENSG00000173653	RCE1	chr11	66845859	66846450	+	66846095	66846450	355	2	51.503	68.167	66.957	81.458	25.9085	34.2575	30.083	29.8871	31.8433	30.8652	-14.3725	0.324986	0.893513
ENSG00000177084_2_P	ENST00000320574	ENSG00000177084	POLE	chr12	132624043	132624810	-	132624043	132624696	653	2	52.725	46.601	42.826	46.607	45.6369	32.9017	39.2693	33.1503	35.4595	34.3049	4.9465	0.325133	0.893513
ENSG00000177721_2_P	ENST00000314890	ENSG00000177721	ANXA2R	chr5	43039364	43041351	-	43039364	43039464	100	2	89.826	82.39	93.888	90.361	30.5169	28.9873	29.7521	20.7593	20.988	20.8736	-6.0165	0.325369	0.893513
ENSG00000172273_1_P	ENST00000350777	ENSG00000172273	HINFP	chr11	119134083	119135054	+	119134498	119135054	556	2	68.615	75.602	60.129	69.134	15.3655	14.9677	15.1666	9.7386	11.4845	10.6115	7.477	0.326644	0.893513
ENSG00000131584_2_P	ENST00000354700	ENSG00000131584	ACAP3	chr1	1292871	1293708	-	1292871	1293563	692	2	56.247	57.273	55.428	51.562	40.95	35.0025	37.9763	43.5336	34.0584	38.796	3.265	0.326797	0.893513
ENSG00000138674_1_P	ENST00000311785	ENSG00000138674	SEC31A	chr4	82818660	82819253	-	82818660	82819073	413	2	98.591	96.919	99.317	99.125	82.5434	71.3953	76.9693	79.6107	75.0253	77.318	-1.466	0.32693	0.893513
ENSG00000177732_1_P	ENST00000342665	ENSG00000177732	SOX12	chr20	325594	328728	+	326872	328728	1856	2	94.587	95.505	97.047	95.508	9.51532	9.13202	9.32367	9.18526	7.79525	8.49025	-1.2315	0.327822	0.893513
ENSG00000198793_2_P	ENST00000361445	ENSG00000198793	MTOR	chr1	11107327	11107500	-	11107327	11107484	157	2	22.232	33.222	37.974	36.678	11.7157	18.8283	15.272	18.2198	17.5004	17.8601	-9.599	0.327836	0.893513
ENSG00000169379_1_P	ENST00000303097	ENSG00000169379	ARL13B	chr3	94053186	94053472	+	94053263	94053472	209	2	60.728	66.661	46.464	0	3.92574	3.56222	3.74398	1.55972	0	0.779859	40.4625	0.328139	0.893513
ENSG00000183785_1_P	ENST00000316027	ENSG00000183785	TUBA8	chr22	18130842	18131154	+	18131136	18131154	18	2	86.816	86.511	90.345	100	5.7533	2.88635	4.31982	2.51967	3.60076	3.06022	-8.509	0.328298	0.893513
ENSG00000204227_1_P	ENST00000374656	ENSG00000204227	RING1	chr6	33212297	33212523	+	33212399	33212523	124	2	63.384	59.316	55.799	59.687	81.6638	68.9681	75.316	50.8916	61.4773	56.1844	3.607	0.3286	0.893513
ENSG00000049541_2_P	ENST00000055077	ENSG00000049541	RFC2	chr7	74231665	74232216	-	74231665	74232105	440	2	93.892	91.678	97.325	93.831	51.7696	57.5844	54.677	53.6585	49.5813	51.6199	-2.793	0.329334	0.893513
ENSG00000100324_1_P	ENST00000216160	ENSG00000100324	TAB1	chr22	39430014	39431782	+	39430222	39431782	1560	2	49.12	39.586	31.196	40.5	17.2396	11.7767	14.5081	9.00662	12.2472	10.6269	8.505	0.329914	0.893513
ENSG00000158201_2_P	ENST00000578270	ENSG00000158201	ABHD3	chr18	21651096	21651763	-	21651096	21651590	494	2	35.749	46.941	46.903	53.56	20.5995	25.5067	23.0531	20.7936	20.5692	20.6814	-8.8865	0.330465	0.893513
ENSG00000172613_1_P	ENST00000307980	ENSG00000172613	RAD9A	chr11	67397463	67398406	+	67397559	67398406	847	2	97.593	92.653	100	98.264	44.1854	38.1102	41.1478	43.7981	39.4365	41.6173	-4.009	0.331785	0.893513
ENSG00000166435_2_P	ENST00000527087	ENSG00000166435	XRRA1	chr11	74842967	74843453	-	74842967	74843414	447	2	66.95	66.688	73.914	68.729	3.3835	2.31741	2.85045	3.2301	1.88504	2.55757	-4.5025	0.331997	0.893513
ENSG00000146729_1_P	ENST00000322090	ENSG00000146729	NIPSNAP2	chr7	55999007	56000110	+	55999072	56000110	1038	2	0	40.694	44.451	61.342	0	9.7882	4.8941	12.5188	17.4765	14.9976	-32.5495	0.332011	0.893513
ENSG00000142657_1_P	ENST00000270776	ENSG00000142657	PGD	chr1	10419629	10420143	+	10419749	10420143	394	2	91.394	86.743	86.569	84.222	60.2231	55.0363	57.6297	73.713	73.2827	73.4978	3.673	0.332418	0.893513
ENSG00000120029_2_P	ENST00000370033	ENSG00000120029	ARMH3	chr10	101846430	101847620	-	101846430	101847527	1097	2	0	20.242	28.785	26.067	0	3.49768	1.74884	4.67572	4.62585	4.65079	-17.305	0.332934	0.893513
ENSG00000175931_2_P	ENST00000319380	ENSG00000175931	UBE2O	chr17	76389533	76391613	-	76389533	76390942	1409	2	60.961	67.45	87.642	69.653	21.249	18.831	20.04	23.3736	18.2649	20.8192	-14.442	0.334444	0.893513
ENSG00000135945_2_P	ENST00000258428	ENSG00000135945	REV1	chr2	99400951	99401352	-	99400951	99401240	289	2	61.129	65.334	65.2	72.106	7.26184	6.89362	7.07773	9.54925	9.88197	9.71561	-5.4215	0.334768	0.893513
ENSG00000112658_1_P	ENST00000265354	ENSG00000112658	SRF	chr6	43179094	43179952	+	43179190	43179952	762	2	31.413	36.894	39.266	38.134	27.1232	30.8347	28.979	19.1088	20.977	20.0429	-4.5465	0.33674	0.893513
ENSG00000181045_1_P	ENST00000361193	ENSG00000181045	SLC26A11	chr17	80252624	80253414	+	80252716	80253414	698	2	59.519	53.861	50.258	54.195	22.8652	31.3791	27.1221	6.46169	10.6366	8.54914	4.4635	0.337647	0.893513
ENSG00000173757_2_P	ENST00000293328	ENSG00000173757	STAT5B	chr17	42201622	42201864	-	42201622	42201737	115	2	51.907	61.381	63.992	65.22	171.405	216.439	193.922	191.079	193.403	192.241	-7.962	0.33802	0.893513
ENSG00000127415_1_P	ENST00000247933	ENSG00000127415	IDUA	chr4	1004259	1004529	+	1004393	1004529	136	2	100	95.555	93.287	95.38	44.8986	44.8883	44.8935	43.9811	47.3832	45.6821	3.444	0.33973	0.893513
ENSG00000179950_1_P	ENST00000313352	ENSG00000179950	PUF60	chr8	143816372	143816819	-	143816372	143816519	147	2	96.667	88.765	99.323	99.474	165.478	126.041	145.759	156.313	151.681	153.997	-6.6825	0.339845	0.893513
ENSG00000167264_1_P	ENST00000358896	ENSG00000167264	DUS2	chr16	68078748	68079280	+	68078986	68079280	294	2	83.629	96.091	74.603	84.899	19.4862	24.2774	21.8818	11.7154	13.1305	12.423	10.109	0.341318	0.893513
ENSG00000136807_1_P	ENST00000373264	ENSG00000136807	CDK9	chr9	127789177	127790002	+	127789543	127790002	459	2	13.783	23.514	26.557	27.03	12.0349	19.1962	15.6155	21.8786	23.2022	22.5404	-8.145	0.342275	0.893513
ENSG00000168487_1_P	ENST00000306385	ENSG00000168487	BMP1	chr8	22211593	22212119	+	22211728	22212119	391	2	67.168	60.047	27.252	55.256	4.5707	3.73104	4.15087	2.24107	4.11496	3.17802	22.3535	0.344426	0.893513
ENSG00000213380_2_P	ENST00000562081	ENSG00000213380	COG8	chr16	69332640	69332882	-	69332640	69332690	50	2	94.626	78.213	100	100	21.1868	14.5965	17.8916	19.9337	16.4917	18.2127	-13.5805	0.346044	0.893513
ENSG00000139641_1_P	ENST00000394048	ENSG00000139641	ESYT1	chr12	56143822	56144236	+	56143862	56144236	374	2	49.417	51.004	56.573	51.603	171.372	178.762	175.067	179.728	173.316	176.522	-3.8775	0.346395	0.893513
ENSG00000106009_2_P	ENST00000340611	ENSG00000106009	BRAT1	chr7	2537853	2538764	-	2537853	2538068	215	2	95.421	97.047	100	97.003	43.6042	40.3108	41.9575	46.706	41.9171	44.3116	-2.2675	0.346539	0.893513
ENSG00000103199_2_P	ENST00000219478	ENSG00000103199	ZNF500	chr16	4751648	4753058	-	4751648	4752375	727	2	0	32.394	45.063	39.632	0	1.95567	0.977835	4.42159	2.78612	3.60386	-26.1505	0.347326	0.893513
ENSG00000115310_2_P	ENST00000317610	ENSG00000115310	RTN4	chr2	54972440	54973198	-	54972440	54973155	715	2	15.853	22.772	26.013	23.148	14.6368	21.3626	17.9997	23.8509	21.0868	22.4689	-5.268	0.347967	0.893513
ENSG00000116731_1_P	ENST00000376048	ENSG00000116731	PRDM2	chr1	13823158	13823498	+	13823184	13823498	314	2	52.143	62.097	65.797	64.596	5.00762	5.96628	5.48695	9.87392	8.42784	9.15088	-8.0765	0.348512	0.893513
ENSG00000160993_2_P	ENST00000292566	ENSG00000160993	ALKBH4	chr7	102456522	102457981	-	102456522	102457393	871	2	79.623	73.081	61.549	73.369	7.61761	6.34242	6.98002	4.34971	6.43171	5.39071	8.893	0.348519	0.893513
ENSG00000178607_2_P	ENST00000433197	ENSG00000178607	ERN1	chr17	64042823	64044200	-	64042823	64043987	1164	2	25.678	27.608	24.698	25.684	26.6813	32.0543	29.3678	16.0727	18.0567	17.0647	1.452	0.348663	0.893513
ENSG00000183696_1_P	ENST00000331803	ENSG00000183696	UPP1	chr7	48108217	48108415	+	48108357	48108415	58	2	97.507	97.483	97.736	98.519	230.728	209.538	220.133	170.561	159.998	165.279	-0.6325	0.352644	0.893513
ENSG00000142252_1_P	ENST00000270257	ENSG00000142252	GEMIN7	chr19	45090106	45090523	+	45090510	45090523	13	2	45.732	58.158	63.582	59.14	21.0156	32.0162	26.5159	34.901	27.8169	31.359	-9.416	0.352875	0.893513
ENSG00000136925_2_P	ENST00000341170	ENSG00000136925	TSTD2	chr9	97600137	97602767	-	97600137	97602468	2331	2	74.759	17.533	0	0	8.15537	1.86829	5.01183	0	0	0	46.146	0.353346	0.893513
ENSG00000149150_2_P	ENST00000278426	ENSG00000149150	SLC43A1	chr11	57484912	57485242	-	57484912	57485095	183	2	51.663	49.29	49.513	45.52	22.5874	15.8506	19.219	21.0647	18.6154	19.8401	2.96	0.354476	0.893513
ENSG00000119929_1_P	ENST00000370476	ENSG00000119929	CUTC	chr10	99755624	99756134	+	99755739	99756134	395	2	98.082	96.036	96.287	94.667	40.0479	29.4623	34.7551	35.7138	28.7133	32.2136	1.582	0.354621	0.893513
ENSG00000214706_2_P	ENST00000417626	ENSG00000214706	IFRD2	chr3	50288112	50288271	-	50288112	50288190	78	2	56.388	40.438	62.877	58.285	40.3379	21.7787	31.0583	51.199	36.2534	43.7262	-12.168	0.355675	0.893513
ENSG00000163510_2_P	ENST00000410053	ENSG00000163510	CWC22	chr2	179944928	179945715	-	179944928	179945128	200	2	77.339	73.004	51.652	70.151	21.6884	21.3124	21.5004	13.5689	18.5771	16.073	14.27	0.356221	0.893513
ENSG00000111653_2_P	ENST00000396807	ENSG00000111653	ING4	chr12	6650590	6651234	-	6650590	6651194	604	2	97.854	96.348	98.37	98.198	43.4271	41.3497	42.3884	37.534	32.6758	35.1049	-1.183	0.358189	0.893513
ENSG00000114737_1_P	ENST00000348721	ENSG00000114737	CISH	chr3	50606596	50608142	-	50606596	50607606	1010	2	47.99	47.295	40.573	46.117	142.822	164.074	153.448	78.0429	117.801	97.9218	4.2975	0.36155	0.893513
ENSG00000125898_1_P	ENST00000246100	ENSG00000125898	FAM110A	chr20	844707	845948	+	845692	845948	256	2	33.879	28.256	45.405	33.701	9.34658	8.57214	8.95936	14.4323	12.0083	13.2203	-8.4855	0.361798	0.893513
ENSG00000143669_2_P	ENST00000389793	ENSG00000143669	LYST	chr1	235662334	235663078	-	235662334	235662939	605	2	46.903	20.3	0	24.684	4.78106	1.36196	3.07151	0	1.91564	0.95782	21.2595	0.362605	0.893513
ENSG00000166797_2_P	ENST00000300030	ENSG00000166797	CIAO2A	chr15	64072620	64073028	-	64072620	64072930	310	2	43.554	60.204	38.896	38.863	25.3466	39.566	32.4563	26.9362	27.3917	27.164	12.9995	0.36262	0.893513
ENSG00000168237_1_P	ENST00000436784	ENSG00000168237	GLYCTK	chr3	52292259	52293470	+	52293126	52293470	344	2	86.485	83.476	86.549	87.782	21.9265	11.5989	16.7627	33.8356	25.7466	29.7911	-2.185	0.363737	0.893513
ENSG00000099860_1_P	ENST00000215631	ENSG00000099860	GADD45B	chr19	2477487	2478153	+	2477601	2478153	552	2	20.743	16.375	0	14.942	17.2637	17.9323	17.598	0	13.108	6.55401	11.088	0.363971	0.893513
ENSG00000171861_1_P	ENST00000304478	ENSG00000171861	MRM3	chr17	791533	792228	+	792069	792228	159	2	49.438	48.677	35.385	46.133	16.4512	15.773	16.1121	10.297	13.2033	11.7501	8.2985	0.364823	0.893513
ENSG00000196155_1_P	ENST00000360461	ENSG00000196155	PLEKHG4	chr16	67288802	67289375	+	67288808	67289375	567	2	58.131	62.682	64.139	63.597	10.6888	7.87667	9.28271	9.93844	9.25338	9.59591	-3.4615	0.367427	0.893513
ENSG00000175130_2_P	ENST00000329421	ENSG00000175130	MARCKSL1	chr1	32334076	32335097	-	32334076	32334596	520	2	34.403	39.836	32.401	33.823	22.4293	20.5676	21.4984	25.1709	23.646	24.4084	4.0075	0.367994	0.893513
ENSG00000135631_2_P	ENST00000258098	ENSG00000135631	RAB11FIP5	chr2	73074578	73075724	-	73074578	73075520	942	2	28.428	29.423	14.417	25.911	2.50529	4.64849	3.57689	1.27219	4.91878	3.09548	8.7615	0.368077	0.893513
ENSG00000229809_1_P	ENST00000223459	ENSG00000229809	ZNF688	chr16	30569727	30570436	-	30569727	30569915	188	2	71.048	79.81	51.63	71.249	35.907	45.1973	40.5522	19.7345	31.0753	25.4049	13.9895	0.36835	0.893513
ENSG00000138794_2_P	ENST00000265164	ENSG00000138794	CASP6	chr4	109688753	109689568	-	109688753	109689329	576	2	73.261	77.677	72.653	60.004	16.6851	15.8691	16.2771	14.1061	13.7446	13.9253	9.1405	0.368652	0.893513
ENSG00000172671_2_P	ENST00000344646	ENSG00000172671	ZFAND4	chr10	45616226	45616571	-	45616226	45616435	209	2	51.842	63.979	73.723	61.709	5.3443	9.07561	7.20995	7.42398	4.29044	5.85721	-9.8055	0.369649	0.893513
ENSG00000155849_2_P	ENST00000396040	ENSG00000155849	ELMO1	chr7	36854449	36855751	-	36854449	36855550	1101	2	59.127	58.61	49.013	56.874	25.0271	25.9863	25.5067	22.2721	24.9992	23.6356	5.925	0.372016	0.893513
ENSG00000255150_1_P	ENST00000527879	ENSG00000255150	EID3	chr12	104303738	104305143	+	104304936	104305143	207	2	75.699	88.941	0	66.593	9.91569	10.5075	10.2116	0	5.14594	2.57297	49.0235	0.372818	0.893513
ENSG00000094631_2_P	ENST00000643934	ENSG00000094631	HDAC6	chrX	48824543	48824942	+	48824612	48824942	330	2	57.766	69.486	70.716	73.573	38.7179	51.9419	45.3299	41.8499	39.6138	40.7318	-8.5185	0.373799	0.893513
ENSG00000153339_2_P	ENST00000283351	ENSG00000153339	TRAPPC8	chr18	31829941	31830989	-	31829941	31830754	813	2	96.02	95.266	95.92	96.439	31.3048	29.6078	30.4563	24.5573	23.3112	23.9343	-0.5365	0.374647	0.893513
ENSG00000108733_2_P	ENST00000225873	ENSG00000108733	PEX12	chr17	35574866	35576181	-	35574866	35575781	915	2	0	62.843	83.296	71.658	0	2.29429	1.14715	2.12705	2.26884	2.19795	-46.0555	0.375026	0.893513
ENSG00000159055_2_P	ENST00000290130	ENSG00000159055	MIS18A	chr21	32268736	32269117	-	32268736	32269036	300	2	0	43.283	60.453	43.418	0	8.22632	4.11316	12.3198	7.66636	9.99309	-30.294	0.376714	0.893513
ENSG00000177868_2_P	ENST00000372521	ENSG00000177868	SVBP	chr1	42807201	42807500	-	42807201	42807413	212	2	89.415	80.98	82.533	69.218	53.5479	41.2508	47.3994	41.8646	26.9631	34.4138	9.322	0.376726	0.893513
ENSG00000131351_2_P	ENST00000253669	ENSG00000131351	HAUS8	chr19	17049763	17050176	-	17049763	17049872	109	2	100	98.399	92.148	97.954	27.0707	41.1299	34.1003	28.711	33.9582	31.3346	4.1485	0.377005	0.893513
ENSG00000105722_2_P	ENST00000222329	ENSG00000105722	ERF	chr19	42248089	42249738	-	42248089	42248464	375	2	49.334	59.304	65.42	57.657	17.9687	20.2401	19.1044	26.4299	22.8882	24.6591	-7.2195	0.377499	0.893513
ENSG00000119977_2_P	ENST00000265993	ENSG00000119977	TCTN3	chr10	95663488	95664300	-	95663488	95664066	578	2	0	47.264	71.666	41.649	0	10.1701	5.08505	7.48298	6.03317	6.75807	-33.0255	0.37753	0.893513
ENSG00000119899_2_P	ENST00000355773	ENSG00000119899	SLC17A5	chr6	73595033	73595214	-	73595033	73595076	43	2	54.149	41.855	63.395	51.685	8.64064	4.86687	6.75375	11.3456	5.96777	8.65667	-9.538	0.378185	0.893513
ENSG00000064666_2_P	ENST00000568865	ENSG00000064666	CNN2	chr19	1037624	1038309	+	1037634	1038309	675	2	34.685	34.637	40.897	35.868	219.913	241.424	230.668	170.136	169.259	169.697	-3.7215	0.378267	0.893513
ENSG00000181026_1_P	ENST00000332810	ENSG00000181026	AEN	chr15	88630057	88630833	+	88630294	88630833	539	2	38.378	41.795	46.252	41.119	45.8507	60.3915	53.1211	28.1002	27.9528	28.0265	-3.599	0.378289	0.893513
ENSG00000076003_2_P	ENST00000264156	ENSG00000076003	MCM6	chr2	135840445	135840951	-	135840445	135840834	389	2	91.628	95.069	95.5	96.16	61.2151	74.0455	67.6303	80.6294	95.041	87.8352	-2.4815	0.379546	0.893513
ENSG00000172530_1_P	ENST00000286122	ENSG00000172530	BANP	chr16	88076589	88077038	+	88076661	88077038	377	2	47.135	52.523	64.726	52.208	12.6011	10.2588	11.4299	21.3246	12.4511	16.8878	-8.638	0.379988	0.893513
ENSG00000108406_1_P	ENST00000251241	ENSG00000108406	DHX40	chr17	59607032	59607559	+	59607172	59607559	387	2	67.065	68.845	75.155	69.166	30.0203	23.8164	26.9184	34.6138	24.08	29.3469	-4.2055	0.381133	0.893513
ENSG00000127616_1_P	ENST00000344626	ENSG00000127616	SMARCA4	chr19	11061783	11061947	+	11061816	11061947	131	2	64.684	71.69	66.212	56.589	82.214	84.9437	83.5788	107.987	52.2365	80.1119	6.7865	0.381651	0.893513
ENSG00000135164_1_P	ENST00000331242	ENSG00000135164	DMTF1	chr7	87195030	87196258	+	87195140	87196258	1118	2	28.924	43.965	9.3	32.12	12.6647	15.4571	14.0609	4.40942	13.725	9.06721	15.7345	0.383971	0.893513
ENSG00000171596_2_P	ENST00000305141	ENSG00000171596	NMUR1	chr2	231524122	231525425	-	231524122	231525042	920	2	84.517	88.349	84.92	82.754	1.79332	0.97695	1.38513	3.21628	2.30076	2.75852	2.596	0.385748	0.893513
ENSG00000182712_2_P	ENST00000369479	ENSG00000182712	CMC4	chrX	155061826	155061991	-	155061826	155061842	16	2	18.925	15.267	14.279	0	6.12081	4.77521	5.44801	3.56892	0	1.78446	9.9565	0.385991	0.893513
ENSG00000185624_2_P	ENST00000331483	ENSG00000185624	P4HB	chr17	81843746	81844092	-	81843746	81844011	265	2	61.077	61.526	61.635	61.613	591.475	559.826	575.651	739.506	709.3	724.403	-0.3225	0.386686	0.893513
ENSG00000111845_1_P	ENST00000379568	ENSG00000111845	PAK1IP1	chr6	10709237	10709598	+	10709452	10709598	146	2	77.08	78.458	57.565	74.18	34.7375	34.7994	34.7684	19.9983	25.2195	22.6089	11.8965	0.386795	0.893513
ENSG00000091592_2_P	ENST00000262467	ENSG00000091592	NLRP1	chr17	5501399	5501872	-	5501399	5501813	414	2	51.722	42.499	28.498	44.323	52.4931	36.7274	44.6103	33.6095	50.3707	41.9901	10.7	0.386995	0.893513
ENSG00000068308_2_P	ENST00000156084	ENSG00000068308	OTUD5	chrX	48922617	48923295	-	48922617	48923173	556	2	39.829	48.838	50.071	51.335	44.0963	62.4618	53.279	39.055	40.7895	39.9222	-6.3695	0.388371	0.893513
ENSG00000129084_2_P	ENST00000396394	ENSG00000129084	PSMA1	chr11	14504919	14505248	-	14504919	14505191	272	2	39.015	53.341	54.406	57.831	82.8095	112.933	97.8712	124.435	151.486	137.961	-9.9405	0.388611	0.893513
ENSG00000151640_1_P	ENST00000338492	ENSG00000151640	DPYSL4	chr10	132204838	132205627	+	132204930	132205627	697	2	53.644	65.468	77.999	62.643	5.1975	6.27793	5.73772	8.09428	5.18499	6.63964	-10.765	0.388633	0.893513
ENSG00000143811_2_P	ENST00000343818	ENSG00000143811	PYCR2	chr1	225920284	225920620	-	225920284	225920454	170	2	46.492	45.567	46.614	46.748	80.1668	72.926	76.5464	65.6235	66.2634	65.9434	-0.6515	0.389317	0.893513
ENSG00000134684_2_P	ENST00000373477	ENSG00000134684	YARS1	chr1	32775681	32776091	-	32775681	32775980	299	2	45.339	50.578	56.243	49.318	62.6692	70.9597	66.8144	107.275	72.1127	89.6937	-4.822	0.389561	0.893513
ENSG00000116898_2_P	ENST00000373116	ENSG00000116898	MRPS15	chr1	36455775	36455925	-	36455775	36455787	12	2	89.498	88.573	90.11	95.512	85.4466	118.188	101.817	89.3687	110.079	99.7241	-3.7755	0.390342	0.893513
ENSG00000145041_2_P	ENST00000335891	ENSG00000145041	DCAF1	chr3	51398172	51398827	-	51398172	51398768	596	2	75.061	63.742	65.656	57.66	15.829	11.8339	13.8314	14.415	10.3546	12.3848	7.7435	0.390849	0.893513
ENSG00000171311_1_P	ENST00000370885	ENSG00000171311	EXOSC1	chr10	97436227	97436551	-	97436227	97436444	217	2	86.454	86.328	87.711	94.032	63.8504	71.6126	67.7315	58.8775	59.6341	59.2558	-4.4805	0.391023	0.893513
ENSG00000130714_1_P	ENST00000341012	ENSG00000130714	POMT1	chr9	131522931	131523339	+	131523106	131523339	233	2	31.252	42.718	50.768	40.168	20.6735	28.1535	24.4135	42.3904	30.5433	36.4669	-8.483	0.391354	0.893513
ENSG00000172673_1_P	ENST00000368248	ENSG00000172673	THEMIS	chr6	127708201	127710016	-	127708201	127709984	1783	2	86.338	79.253	87.377	88.142	28.3581	17.9779	23.168	39.3323	38.1832	38.7577	-4.964	0.392499	0.893513
ENSG00000138286_1_P	ENST00000242505	ENSG00000138286	FAM149B1	chr10	73240945	73241320	+	73241019	73241320	301	2	59.802	40.597	72.521	55.624	9.76712	3.964	6.86556	18.5573	8.79825	13.6778	-13.873	0.392973	0.893513
ENSG00000205593_2_P	ENST00000413817	ENSG00000205593	DENND6B	chr22	50311964	50312261	-	50311964	50312138	174	2	0	75.56	89.517	92.29	0	6.84727	3.42364	14.0434	22.3058	18.1746	-53.1235	0.3933	0.893513
ENSG00000275713_1_P	ENST00000619466	ENSG00000275713	H2BC9	chr6	26251650	26252156	+	26252031	26252156	125	2	97.865	96.474	96.376	91.831	5.20098	4.42462	4.8128	5.74217	4.05121	4.89669	3.066	0.393534	0.893513
ENSG00000080603_1_P	ENST00000262518	ENSG00000080603	SRCAP	chr16	30737048	30740125	+	30739733	30740125	392	2	85.941	87.534	87.209	88.503	55.0197	52.9416	53.9807	45.723	45.0421	45.3826	-1.1185	0.393586	0.893513
ENSG00000005100_2_P	ENST00000433302	ENSG00000005100	DHX33	chr17	5443490	5444513	-	5443490	5444204	714	2	0	14.936	11.494	25.562	0	2.00185	1.00093	1.6021	3.5528	2.57745	-11.06	0.394095	0.893513
ENSG00000172663_2_P	ENST00000308022	ENSG00000172663	TMEM134	chr11	67464359	67464696	-	67464359	67464613	254	2	96.401	97.805	97.649	98.41	47.5655	53.2217	50.3936	56.1142	61.1661	58.6401	-0.9265	0.394613	0.893513
ENSG00000066651_1_P	ENST00000334379	ENSG00000066651	TRMT11	chr6	126038704	126038989	+	126038836	126038989	153	2	67.051	75.305	55.076	68.943	17.1685	21.857	19.5128	12.4661	15.746	14.1061	9.1685	0.395607	0.893513
ENSG00000182400_2_P	ENST00000330149	ENSG00000182400	TRAPPC6B	chr14	39149803	39150381	-	39149803	39150349	546	2	16.885	39.244	39.386	46.581	3.03652	8.17436	5.60544	10.0919	11.1516	10.6218	-14.919	0.39621	0.893513
ENSG00000140564_1_P	ENST00000268171	ENSG00000140564	FURIN	chr15	90881285	90882785	+	90881878	90882785	907	2	20.386	24.476	24.875	25.588	37.2853	59.2077	48.2465	53.5074	63.111	58.3092	-2.8005	0.396518	0.893513
ENSG00000141314_1_P	ENST00000269051	ENSG00000141314	RHBDL3	chr17	32320957	32321419	+	32321229	32321419	190	2	0	51.173	72.012	46.051	0	0.757957	0.378978	3.20736	1.17793	2.19264	-33.445	0.397639	0.893513
ENSG00000102738_2_P	ENST00000323563	ENSG00000102738	MRPS31	chr13	40729304	40729601	-	40729304	40729371	67	2	97.029	100	96.177	96.835	28.9475	24.9926	26.9701	28.3689	24.643	26.506	2.0085	0.397881	0.893513
ENSG00000156873_1_P	ENST00000328273	ENSG00000156873	PHKG2	chr16	30756803	30757361	+	30757097	30757361	264	2	99.116	99.527	99.472	99.709	70.3743	68.1409	69.2576	51.2908	52.1235	51.7072	-0.269	0.398533	0.893513
ENSG00000198932_1_P	ENST00000361600	ENSG00000198932	GPRASP1	chrX	102653579	102658452	+	102658101	102658452	351	2	97.618	90.292	100	97.592	2.26171	1.32717	1.79444	2.81539	1.40184	2.10861	-4.841	0.39903	0.893513
ENSG00000110987_1_P	ENST00000261822	ENSG00000110987	BCL7A	chr12	122059091	122060574	+	122059163	122060574	1411	2	39.849	21.806	16.934	20.263	3.52271	1.7113	2.61701	0.845006	1.12786	0.986435	12.229	0.399152	0.893513
ENSG00000012817_2_P	ENST00000317961	ENSG00000012817	KDM5D	chrY	19705606	19706345	-	19705606	19705994	388	2	63.529	67.637	56.911	64.446	62.9419	54.6402	58.791	35.8451	41.0173	38.4312	4.9045	0.399598	0.893513
ENSG00000089063_2_P	ENST00000202834	ENSG00000089063	TMEM230	chr20	5099884	5100931	-	5099884	5100790	906	2	42.388	22.178	52.098	39.096	31.6698	17.3013	24.4855	33.7408	27.5776	30.6592	-13.314	0.399664	0.893513
ENSG00000104805_1_P	ENST00000405315	ENSG00000104805	NUCB1	chr19	48922317	48923282	+	48922424	48923282	858	2	89.042	93.479	95.49	92.809	228.584	244.176	236.38	239.844	247.182	243.513	-2.889	0.401627	0.893513
ENSG00000158467_1_P	ENST00000325006	ENSG00000158467	AHCYL2	chr7	129427038	129427212	+	129427045	129427212	167	2	44.042	56.125	47.255	33.521	5.88284	6.70445	6.29365	4.44312	2.85299	3.64805	9.6955	0.401756	0.893513
ENSG00000171953_2_P	ENST00000474627	ENSG00000171953	ATPAF2	chr17	18018265	18018686	-	18018265	18018548	283	2	83.873	74.867	91.03	81.52	19.9324	12.6095	16.271	27.3865	23.1785	25.2825	-6.905	0.402557	0.893513
ENSG00000129295_1_P	ENST00000519595	ENSG00000129295	DNAAF11	chr8	132572069	132572480	-	132572069	132572305	236	2	67.42	78.988	76.084	87.182	2.47307	2.03965	2.25636	2.14123	2.91529	2.52827	-8.429	0.403455	0.893513
ENSG00000196367_1_P	ENST00000355540	ENSG00000196367	TRRAP	chr7	99012070	99013190	+	99012355	99013190	835	2	38.842	55.397	61.025	54.614	14.8385	20.4096	17.6241	24.9454	21.8001	23.3727	-10.7	0.403725	0.893513
ENSG00000106868_2_P	ENST00000374270	ENSG00000106868	SUSD1	chr9	112041080	112041492	-	112041080	112041491	411	2	58.788	56.935	61.026	79.058	13.9786	15.5181	14.7484	12.0238	24.446	18.2349	-12.1805	0.403845	0.893513
ENSG00000137200_1_P	ENST00000373451	ENSG00000137200	CMTR1	chr6	37480012	37480656	+	37480145	37480656	511	2	50.023	55.254	57.277	54.716	39.5974	49.112	44.3547	43.2377	41.3653	42.3015	-3.358	0.403947	0.893513
ENSG00000165502_2_P	ENST00000298289	ENSG00000165502	RPL36AL	chr14	49618682	49619140	-	49618682	49618783	101	2	99.938	99.921	99.939	100	1096.53	1083.67	1090.1	935.512	1013.35	974.433	-0.04	0.404305	0.893513
ENSG00000077684_1_P	ENST00000226319	ENSG00000077684	JADE1	chr4	128871354	128872569	+	128872262	128872569	307	2	31.241	41.938	15.978	34.003	4.8522	6.36625	5.60922	1.89049	4.92737	3.40893	11.599	0.405401	0.893513
ENSG00000205937_2_P	ENST00000320225	ENSG00000205937	RNPS1	chr16	2253213	2254063	-	2253213	2253963	750	2	62.017	68.294	69.961	68.654	115.173	128.825	121.999	126.799	132.12	129.459	-4.152	0.405513	0.893513
ENSG00000165097_1_P	ENST00000297792	ENSG00000165097	KDM1B	chr6	18221908	18222119	+	18221992	18222119	127	2	62.552	48.169	0	48.105	9.58311	4.12736	6.85523	0	4.53549	2.26775	31.308	0.405622	0.893513
ENSG00000145425_1_P	ENST00000274065	ENSG00000145425	RPS3A	chr4	151104471	151104652	+	151104593	151104652	59	2	99.372	99.225	100	99.393	1546.43	1254.27	1400.35	1590.44	1490.34	1540.39	-0.398	0.406407	0.893513
ENSG00000166669_2_P	ENST00000324570	ENSG00000166669	ATF7IP2	chr16	10481835	10482114	+	10481899	10482114	215	2	58.455	69.651	57.247	55.892	17.2553	15.957	16.6062	15.4809	10.5005	12.9907	7.4835	0.406425	0.893513
ENSG00000088808_2_P	ENST00000202556	ENSG00000088808	PPP1R13B	chr14	103734892	103735195	-	103734892	103735153	261	2	27.339	49.85	50.775	55.982	2.17586	4.81799	3.49692	7.45595	7.04807	7.25201	-14.784	0.406503	0.893513
ENSG00000177666_1_P	ENST00000336615	ENSG00000177666	PNPLA2	chr11	824522	825216	+	824862	825216	354	2	97.487	98.131	98.342	98.103	181.914	140.229	161.072	184.39	142.465	163.427	-0.4135	0.406593	0.893513
ENSG00000105223_1_P	ENST00000356508	ENSG00000105223	PLD3	chr19	40377985	40378441	+	40378173	40378441	268	2	56.962	60.751	71.241	60.409	65.2421	64.5608	64.9015	73.8857	55.1942	64.54	-6.9685	0.406875	0.893513
ENSG00000185697_1_P	ENST00000517885	ENSG00000185697	MYBL1	chr8	66564670	66564825	-	66564670	66564696	26	2	33.395	60.335	63.786	66.025	3.40983	11.6729	7.54136	19.8754	18.3034	19.0894	-18.0405	0.407119	0.893513
ENSG00000151470_1_P	ENST00000281146	ENSG00000151470	C4orf33	chr4	129111685	129112681	+	129111791	129112681	890	2	98.078	97.233	98.778	97.843	10.6724	11.3259	10.9992	10.6912	10.2181	10.4546	-0.655	0.408701	0.893513
ENSG00000134897_1_P	ENST00000257336	ENSG00000134897	BIVM	chr13	102839571	102840160	+	102839865	102840160	295	2	49.394	56.081	57.585	56.742	14.4275	14.881	14.6542	25.0759	20.7224	22.8992	-4.426	0.409265	0.893513
ENSG00000127870_2_P	ENST00000346166	ENSG00000127870	RNF6	chr13	26213702	26215592	-	26213702	26213823	121	2	58.831	56.307	49.459	56.585	33.9958	33.1164	33.5561	23.1985	30.1802	26.6894	4.547	0.409414	0.893513
ENSG00000243725_1_P	ENST00000371281	ENSG00000243725	TTC4	chr1	54741410	54741944	+	54741513	54741944	431	2	58.487	55.438	58.1	66.407	9.43003	8.73772	9.08387	8.48925	13.6836	11.0864	-5.291	0.409474	0.893513
ENSG00000198718_1_P	ENST00000361462	ENSG00000198718	TOGARAM1	chr14	45073295	45073917	+	45073561	45073917	356	2	62.08	28.691	61.937	71.75	3.60043	1.22646	2.41345	3.34057	3.35844	3.34951	-21.458	0.410026	0.893513
ENSG00000011021_1_P	ENST00000312413	ENSG00000011021	CLCN6	chr1	11840142	11840886	+	11840223	11840886	663	2	42.79	39.592	58.8	43.513	9.06404	7.00883	8.03643	13.0818	7.23728	10.1595	-9.9655	0.410077	0.893513
ENSG00000273899_1_P	ENST00000359114	ENSG00000273899	NOL12	chr22	37691173	37691788	+	37691336	37691788	452	2	81.304	81.362	76.655	80.67	37.2241	31.4589	34.3415	32.5	33.039	32.7695	2.6705	0.410335	0.893513
ENSG00000183354_2_P	ENST00000381461	ENSG00000183354	KIAA2026	chr9	5919147	5923309	-	5919147	5919683	536	2	79.605	55.762	47.618	57.648	14.3363	8.36263	11.3495	6.8802	8.15632	7.51826	15.0505	0.410743	0.893513
ENSG00000240344_2_P	ENST00000286175	ENSG00000240344	PPIL3	chr2	200870968	200871521	-	200870968	200871394	426	2	95.343	95.955	95.847	97.358	68.7413	59.9512	64.3462	79.8944	56.1614	68.0279	-0.9535	0.411277	0.893513
ENSG00000182871_1_P	ENST00000355480	ENSG00000182871	COL18A1	chr21	45512187	45512567	+	45512398	45512567	169	2	64.917	77.311	74.518	84.07	52.5433	10.3973	31.4703	105.111	30.4441	67.7774	-8.18	0.411535	0.893513
ENSG00000138744_2_P	ENST00000507187	ENSG00000138744	NAAA	chr4	75935542	75936235	-	75935542	75936102	560	2	73.975	75.221	65.558	73.405	5.18946	3.71788	4.45367	2.69836	3.99834	3.34835	5.1165	0.412535	0.893513
ENSG00000080200_1_P	ENST00000389622	ENSG00000080200	CRYBG3	chr3	97943225	97943995	+	97943314	97943995	681	2	61.239	51.154	49.635	49.574	5.48914	4.24672	4.86793	3.87985	4.01306	3.94645	6.592	0.415704	0.893513
ENSG00000103343_1_P	ENST00000268655	ENSG00000103343	ZNF174	chr16	3408320	3409293	+	3408919	3409293	374	2	61.844	58.048	52.062	0	3.48892	3.63857	3.56374	3.29756	0	1.64878	33.915	0.415873	0.893513
ENSG00000166002_2_P	ENST00000298966	ENSG00000166002	SMCO4	chr11	93478837	93479269	-	93478837	93479009	172	2	56.488	56.188	62.063	57.082	9.56146	11.6878	10.6246	19.6564	20.7978	20.2271	-3.2345	0.417129	0.893513
ENSG00000072609_1_P	ENST00000266880	ENSG00000072609	CHFR	chr12	132840902	132841596	-	132840902	132841553	651	2	33.657	29.665	28.681	29.579	23.0238	19.1208	21.0723	18.7976	18.6843	18.741	2.531	0.418119	0.893513
ENSG00000120334_1_P	ENST00000345664	ENSG00000120334	CENPL	chr1	173799830	173800519	-	173799830	173800447	617	2	50.192	57.778	52.263	45.344	8.47552	9.12771	8.80161	6.50074	6.11942	6.31008	5.1815	0.419847	0.893513
ENSG00000137094_1_P	ENST00000312316	ENSG00000137094	DNAJB5	chr9	34997025	34997395	+	34997259	34997395	136	2	40.314	73.217	31.751	40.573	1.74363	6.12511	3.93437	1.10559	1.74918	1.42738	20.6035	0.419877	0.893513
ENSG00000007545_1_P	ENST00000293925	ENSG00000007545	CRAMP1	chr16	1673880	1677845	+	1674045	1677845	3800	2	48.944	59.045	74.272	56.073	13.7271	14.098	13.9125	14.812	10.5848	12.6984	-11.178	0.420803	0.893513
ENSG00000108384_1_P	ENST00000337432	ENSG00000108384	RAD51C	chr17	58734117	58734339	+	58734222	58734339	117	2	94.358	96.485	95.902	97.829	10.9582	9.31809	10.1381	16.4724	15.6421	16.0572	-1.444	0.421132	0.893513
ENSG00000167549_2_P	ENST00000345068	ENSG00000167549	CORO6	chr17	29614976	29615857	-	29614976	29615731	755	2	57.144	67.061	56.128	55.395	1.80692	3.43389	2.62041	3.61879	4.05576	3.83728	6.341	0.421617	0.893513
ENSG00000169241_1_P	ENST00000303343	ENSG00000169241	SLC50A1	chr1	155138179	155138439	+	155138281	155138439	158	2	60.527	61.426	58.098	60.678	50.2896	43.4187	46.8542	67.8641	64.2924	66.0783	1.5885	0.421662	0.893513
ENSG00000204252_2_P	ENST00000229829	ENSG00000204252	HLA-DOA	chr6	33006561	33006841	-	33006561	33006837	276	2	0	59.561	70.91	63.77	0	3.26438	1.63219	1.37507	3.49667	2.43587	-37.5595	0.424583	0.893513
ENSG00000054277_2_P	ENST00000366554	ENSG00000054277	OPN3	chr1	241593613	241594691	-	241593613	241594427	814	2	82.895	84.358	89.592	84.244	6.43122	8.77017	7.60069	7.37321	7.63386	7.50353	-3.2915	0.425254	0.893513
ENSG00000116574_1_P	ENST00000366691	ENSG00000116574	RHOU	chr1	228743284	228743982	+	228743740	228743982	242	2	45.973	58.469	59.71	60.519	2.46145	1.77128	2.11637	3.80052	3.27396	3.53724	-7.8935	0.425591	0.893513
ENSG00000178074_1_P	ENST00000319974	ENSG00000178074	C2orf69	chr2	199925061	199926210	+	199925886	199926210	324	2	33.508	31.253	16.388	30.597	4.60194	4.09619	4.34907	1.58533	3.35725	2.47129	8.888	0.425611	0.893513
ENSG00000106049_2_P	ENST00000265395	ENSG00000106049	HIBADH	chr7	27526118	27526372	-	27526118	27526213	95	2	53.973	53.742	62.689	54.851	13.2712	8.77304	11.0221	22.4853	12.9773	17.7313	-4.9125	0.428546	0.893513
ENSG00000160094_1_P	ENST00000373428	ENSG00000160094	ZNF362	chr1	33298929	33300497	+	33299046	33300497	1451	2	83.045	71.825	67.733	73.674	15.4201	11.0285	13.2243	10.3774	12.1443	11.2609	6.7315	0.428547	0.893513
ENSG00000152253_2_P	ENST00000282074	ENSG00000152253	SPC25	chr2	168871370	168871555	-	168871370	168871430	60	2	35.834	34.444	36.23	45.455	21.3944	16.0682	18.7313	20.8296	24.4036	22.6166	-5.7035	0.429637	0.893513
ENSG00000083635_2_P	ENST00000379161	ENSG00000083635	NUFIP1	chr13	44941017	44941322	-	44941017	44941205	188	2	87.786	89.632	93.947	89.178	10.6699	10.8226	10.7463	13.8271	7.44782	10.6375	-2.8535	0.430042	0.893513
ENSG00000150347_1_P	ENST00000279873	ENSG00000150347	ARID5B	chr10	62090861	62093556	+	62093030	62093556	526	2	33.015	40.403	23.09	35.449	13.7874	21.9775	17.8824	11.9014	22.2136	17.0575	7.4395	0.430076	0.893513
ENSG00000198369_2_P	ENST00000356388	ENSG00000198369	SPRED2	chr2	65310952	65314169	-	65310952	65313500	2548	2	90.786	91.164	0	80.946	3.31484	2.00696	2.6609	0	5.66637	2.83318	50.502	0.430098	0.893513
ENSG00000213672_2_P	ENST00000294129	ENSG00000213672	NCKIPSD	chr3	48673911	48674747	-	48673911	48674543	632	2	76.211	55.314	46.913	59.474	20.2934	9.08264	14.688	26.9794	31.6567	29.318	12.569	0.430554	0.893513
ENSG00000101624_2_P	ENST00000262127	ENSG00000101624	CEP76	chr18	12673097	12673503	-	12673097	12673364	267	2	78.095	83.509	87.635	81.783	4.57339	6.21863	5.39601	7.47487	5.30638	6.39063	-3.907	0.4309	0.893513
ENSG00000239704_2_P	ENST00000619038	ENSG00000239704	CDRT4	chr17	15437683	15438200	-	15437683	15437772	89	2	40.271	46.718	37.605	41.628	3.57008	3.6016	3.58584	5.58478	5.20391	5.39434	3.878	0.431964	0.893513
ENSG00000114988_2_P	ENST00000264963	ENSG00000114988	LMAN2L	chr2	96705977	96707398	-	96705977	96707255	1278	2	44.444	63.457	57.843	100	3.05042	3.43768	3.24405	2.53091	5.15078	3.84085	-24.971	0.432416	0.893513
ENSG00000143353_1_P	ENST00000366927	ENSG00000143353	LYPLAL1	chr1	219211491	219211835	+	219211728	219211835	107	2	86.666	92.253	92.236	93.461	13.8855	19.8242	16.8548	14.78	12.1277	13.4539	-3.389	0.432657	0.893513
ENSG00000160888_1_P	ENST00000292433	ENSG00000160888	IER2	chr19	13152943	13154247	+	13153858	13154247	389	2	16.86	21.302	28.517	19.868	56.8002	66.7325	61.7664	89.4811	52.0462	70.7636	-5.1115	0.43361	0.893513
ENSG00000100395_1_P	ENST00000216237	ENSG00000100395	L3MBTL2	chr22	41230138	41230644	+	41230251	41230644	393	2	46.261	58.927	43.418	46.535	23.0795	36.8046	29.942	16.4117	19.796	18.1039	7.6175	0.434154	0.893513
ENSG00000198742_2_P	ENST00000361125	ENSG00000198742	SMURF1	chr7	99030308	99030683	-	99030308	99030583	275	2	60.994	63.957	54.448	61.815	24.9417	24.303	24.6223	17.6639	23.8911	20.7775	4.344	0.434698	0.893513
ENSG00000161981_1_P	ENST00000383018	ENSG00000161981	SNRNP25	chr16	57085	57443	+	57143	57443	300	2	90.181	91.713	96.478	91.428	58.2559	41.5718	49.9138	78.7991	54.3855	66.5923	-3.006	0.434898	0.893513
ENSG00000153774_2_P	ENST00000283882	ENSG00000153774	CFDP1	chr16	75293775	75294042	-	75293775	75293951	176	2	68.647	65.181	76.055	67.657	37.6679	32.0732	34.8706	51.8175	41.291	46.5542	-4.942	0.43518	0.893513
ENSG00000124383_1_P	ENST00000244230	ENSG00000124383	MPHOSPH10	chr2	71149865	71150054	+	71150015	71150054	39	2	63.116	31.836	28.109	28.541	25.8907	13.5641	19.7274	16.0501	9.51012	12.7801	19.151	0.435942	0.893513
ENSG00000072121_2_P	ENST00000347230	ENSG00000072121	ZFYVE26	chr14	67746957	67748639	-	67746957	67748435	1478	2	19.87	24.792	26.655	23.818	2.38139	2.52696	2.45418	1.95085	1.60355	1.7772	-2.9055	0.436127	0.893513
ENSG00000155561_1_P	ENST00000285968	ENSG00000155561	NUP205	chr7	135648403	135648644	+	135648556	135648644	88	2	62.874	72.919	65.551	57.819	32.6652	36.1223	34.3938	44.3016	31.6288	37.9652	6.2115	0.436145	0.893513
ENSG00000170142_1_P	ENST00000306627	ENSG00000170142	UBE2E1	chr3	23890508	23891116	+	23890606	23891116	510	2	48.302	44.664	44.181	44.35	28.3141	21.9957	25.1549	33.2442	34.4784	33.8613	2.2175	0.437028	0.893513
ENSG00000198707_2_P	ENST00000309041	ENSG00000198707	CEP290	chr12	88049026	88049414	-	88049026	88049183	157	2	88.203	88.86	85.305	55.803	11.2463	6.87903	9.06269	7.51802	3.65236	5.58519	17.9775	0.437367	0.893513
ENSG00000108828_2_P	ENST00000355653	ENSG00000108828	VAT1	chr17	43015656	43016144	-	43015656	43016060	404	2	54.004	40.475	52.906	57.475	11.1571	6.42775	8.79244	15.0132	17.2269	16.1201	-7.951	0.437782	0.893513
ENSG00000162337_1_P	ENST00000294304	ENSG00000162337	LRP5	chr11	68448808	68449184	+	68449070	68449184	114	2	77.492	73.406	73.644	54.844	10.2037	7.05758	8.63066	25.8103	13.32	19.5651	11.205	0.438442	0.893513
ENSG00000075240_1_P	ENST00000361034	ENSG00000075240	GRAMD4	chr22	46677146	46677381	+	46677251	46677381	130	2	42.589	34.964	33.593	34.806	22.1705	10.1462	16.1584	19.6414	16.7461	18.1938	4.577	0.438689	0.893513
ENSG00000079335_1_P	ENST00000336454	ENSG00000079335	CDC14A	chr1	100518250	100520177	+	100518280	100520177	1897	2	84.926	72.857	64.929	76.692	38.4294	29.0673	33.7484	17.9636	19.4152	18.6894	8.081	0.438818	0.893513
ENSG00000119013_1_P	ENST00000237889	ENSG00000119013	NDUFB3	chr2	201085458	201085677	+	201085615	201085677	62	2	43.711	59.52	62.257	59.961	99.9666	152.171	126.069	131.888	144.416	138.152	-9.4935	0.439094	0.893513
ENSG00000010322_1_P	ENST00000345716	ENSG00000010322	NISCH	chr3	52491871	52492612	+	52492482	52492612	130	2	35.611	49.539	48.903	52.64	31.8206	40.4167	36.1186	38.3896	37.5088	37.9492	-8.1965	0.440247	0.893513
ENSG00000196812_1_P	ENST00000340487	ENSG00000196812	ZSCAN16	chr6	28129429	28130001	+	28129950	28130001	51	2	55.696	41.784	44.994	0	10.2559	6.55677	8.40634	5.39315	0	2.69657	26.243	0.441449	0.893513
ENSG00000118257_1_P	ENST00000360409	ENSG00000118257	NRP2	chr2	205794753	205795564	+	205795058	205795564	506	2	47.334	54.057	28.531	49.023	6.46078	2.68001	4.57039	1.23829	0.810204	1.02425	11.9185	0.441653	0.893513
ENSG00000129535_2_P	ENST00000397002	ENSG00000129535	NRL	chr14	24080837	24081568	-	24080837	24081235	398	2	86.013	80.355	82.26	69.995	2.94936	2.06624	2.5078	3.81596	1.88351	2.84973	7.0565	0.44265	0.893513
ENSG00000164867_1_P	ENST00000297494	ENSG00000164867	NOS3	chr7	151014007	151014504	+	151014169	151014504	335	2	43.384	57.912	64.306	54.21	8.07341	11.2574	9.66539	30.1156	24.7154	27.4155	-8.61	0.443528	0.893513
ENSG00000103047_1_P	ENST00000261778	ENSG00000103047	TANGO6	chr16	69083484	69084211	+	69083661	69084211	550	2	46.967	61.421	23.168	52.045	4.43211	5.71577	5.07394	1.49542	4.02093	2.75818	16.5875	0.443568	0.893513
ENSG00000108587_1_P	ENST00000225724	ENSG00000108587	GOSR1	chr17	30522253	30525647	+	30522378	30525647	3269	2	83.893	81.234	82.205	78.583	32.583	28.267	30.425	27.4639	21.7656	24.6148	2.1695	0.443811	0.893513
ENSG00000155093_2_P	ENST00000389413	ENSG00000155093	PTPRN2	chr7	157540514	157540785	-	157540514	157540713	199	2	34.588	55.122	61.157	52.064	3.90265	6.49731	5.19998	18.2353	11.3303	14.7828	-11.7555	0.444435	0.893513
ENSG00000143643_2_P	ENST00000366661	ENSG00000143643	TTC13	chr1	230906562	230907019	-	230906562	230906904	342	2	0	32.041	34.435	35.726	0	12.7566	6.37829	18.3106	16.0541	17.1823	-19.06	0.444743	0.893513
ENSG00000128272_1_P	ENST00000337304	ENSG00000128272	ATF4	chr22	39521772	39522623	+	39522602	39522623	21	2	36.636	39.811	40.889	39.191	274.324	264.172	269.248	321.583	284.737	303.16	-1.8165	0.445847	0.893513
ENSG00000114354_1_P	ENST00000240851	ENSG00000114354	TFG	chr3	100748148	100748933	+	100748531	100748933	402	2	43.904	55.998	48.303	33.197	21.4997	28.1582	24.8289	30.8217	19.4187	25.1202	9.201	0.446077	0.893513
ENSG00000158286_1_P	ENST00000377939	ENSG00000158286	RNF207	chr1	6219235	6220799	+	6219407	6220799	1392	2	92.239	88.467	92.08	92.996	13.6898	10.4307	12.0603	14.1341	11.554	12.844	-2.185	0.44658	0.893513
ENSG00000106100_2_P	ENST00000222823	ENSG00000106100	NOD1	chr7	30425322	30425710	-	30425322	30425637	315	2	38.536	43.237	59.787	42.219	9.452	8.62259	9.03729	15.9894	8.64935	12.3194	-10.1165	0.447451	0.893513
ENSG00000163545_2_P	ENST00000367157	ENSG00000163545	NUAK2	chr1	205302205	205304513	-	205302205	205303449	1244	2	51.006	57.422	0	49.95	12.9708	10.019	11.4949	0	6.51127	3.25564	29.239	0.44781	0.893513
ENSG00000124602_2_P	ENST00000244565	ENSG00000124602	UNC5CL	chr6	41027033	41028595	-	41027033	41028372	1339	2	58.499	31.545	38.84	19.658	5.49735	2.06606	3.78171	2.48461	1.0004	1.74251	15.773	0.45005	0.893513
ENSG00000196369_2_P	ENST00000612199	ENSG00000196369	SRGAP2B	chr1	144887285	144892381	-	144887285	144892159	4874	2	93.912	100	93.964	92.933	11.4755	7.29909	9.38729	9.39227	6.24879	7.82053	3.5075	0.451431	0.893513
ENSG00000257365_1_P	ENST00000246166	ENSG00000257365	FNTB	chr14	65061180	65061403	+	65061312	65061403	91	2	51.939	45.913	56.062	49.83	13.2268	9.36246	11.2946	12.6313	8.2509	10.4411	-4.02	0.451698	0.893513
ENSG00000117419_2_P	ENST00000372257	ENSG00000117419	ERI3	chr1	44221094	44221640	-	44221094	44221557	463	2	96.809	90.713	91.428	89.232	41.6521	33.4391	37.5456	32.3367	31.888	32.1124	3.431	0.45175	0.893513
ENSG00000148399_2_P	ENST00000277540	ENSG00000148399	DPH7	chr9	137554910	137555648	-	137554910	137555238	328	2	97.704	98.487	97.982	97.151	34.6064	31.1477	32.877	32.0997	28.1072	30.1035	0.529	0.45224	0.893513
ENSG00000278259_1_P	ENST00000610930	ENSG00000278259	MYO19	chr17	36495732	36496406	-	36495732	36496250	518	2	70.018	72.431	80.767	71.822	30.338	28.0932	29.2156	26.3089	23.4228	24.8659	-5.07	0.452605	0.893513
ENSG00000134809_2_P	ENST00000257245	ENSG00000134809	TIMM10	chr11	57528635	57528918	-	57528635	57528716	81	2	74.291	86.115	82.847	91.24	85.1496	118.346	101.748	98.8942	143.622	121.258	-6.8405	0.454148	0.893513
ENSG00000111229_2_P	ENST00000228825	ENSG00000111229	ARPC3	chr12	110434886	110435217	-	110434886	110435154	268	2	98.795	97.928	97.502	98.192	535.651	554.346	544.998	515.296	525.253	520.275	0.5145	0.455311	0.893513
ENSG00000166439_1_P	ENST00000299563	ENSG00000166439	RNF169	chr11	74835545	74837230	+	74836730	74837230	500	2	27.906	37.426	23.456	30.723	2.91247	3.12621	3.01934	2.01156	2.87161	2.44158	5.5765	0.455844	0.893513
ENSG00000145945_1_P	ENST00000380274	ENSG00000145945	FAM50B	chr6	3849385	3850920	+	3850789	3850920	131	2	28.327	44.941	44.787	47.354	2.86997	5.15515	4.01256	3.49658	4.36806	3.93232	-9.4365	0.456557	0.893513
ENSG00000147133_1_P	ENST00000373790	ENSG00000147133	TAF1	chrX	71463823	71464215	+	71464046	71464215	169	2	57.406	63.213	58.417	55.793	24.3039	22.7858	23.5449	23.7913	19.5914	21.6914	3.2045	0.457361	0.893513
ENSG00000143164_1_P	ENST00000312263	ENSG00000143164	DCAF6	chr1	168075370	168075785	+	168075435	168075785	350	2	61.526	85.097	59.776	59.947	14.2946	13.9151	14.1048	14.1369	12.3476	13.2423	13.45	0.458063	0.893513
ENSG00000189060_1_P	ENST00000340857	ENSG00000189060	H1-0	chr22	37805092	37807333	+	37806129	37807333	1204	2	63.483	77.083	74.479	81.059	44.306	40.2743	42.2902	22.6634	18.0202	20.3418	-7.486	0.458529	0.893513
ENSG00000178163_2_P	ENST00000326756	ENSG00000178163	ZNF518B	chr4	10442694	10446539	-	10442694	10443103	409	2	36.29	28.834	36.464	37.128	5.03511	2.63488	3.835	3.47411	3.26213	3.36812	-4.234	0.458554	0.893513
ENSG00000185298_1_P	ENST00000329214	ENSG00000185298	CCDC137	chr17	81672494	81673899	+	81672704	81673899	1195	2	83.414	80.561	79.446	41.705	54.4454	42.8834	48.6644	36.3836	15.618	26.0008	21.412	0.459133	0.893513
ENSG00000078589_2_P	ENST00000544091	ENSG00000078589	P2RY10	chrX	78960507	78961954	+	78961540	78961954	414	2	52.633	54.291	42.739	52.829	35.9826	32.236	34.1093	21.8229	27.0448	24.4338	5.678	0.459194	0.893513
ENSG00000167962_2_P	ENST00000562103	ENSG00000167962	ZNF598	chr16	1997765	1998585	-	1997765	1998231	466	2	62.245	66.373	63.928	55.812	54.3918	53.2634	53.8276	41.3033	36.9201	39.1117	4.439	0.461308	0.893513
ENSG00000225190_2_P	ENST00000430334	ENSG00000225190	PLEKHM1	chr17	45437473	45437969	-	45437473	45437857	384	2	57.812	58.761	58.173	57.109	67.8804	70.466	69.1732	52.962	49.1001	51.0311	0.6455	0.461838	0.893513
ENSG00000241258_1_P	ENST00000395326	ENSG00000241258	CRCP	chr7	66152207	66154483	+	66152357	66154483	2126	2	52.482	43.306	12.93	46.255	17.3112	12.3378	14.8245	3.19643	11.1812	7.1888	18.3015	0.462873	0.893513
ENSG00000221944_2_P	ENST00000408957	ENSG00000221944	TIGD1	chr2	232548069	232550592	-	232548069	232548106	37	2	97.463	87.799	95.743	100	13.617	10.4882	12.0526	9.01303	8.42656	8.71979	-5.2405	0.463501	0.893513
ENSG00000177556_2_P	ENST00000521264	ENSG00000177556	ATOX1	chr5	151744037	151746449	-	151744037	151746324	2287	2	58.17	42.533	53.804	64.328	3.2024	1.8877	2.54505	2.39397	2.99319	2.69358	-8.7145	0.464367	0.893513
ENSG00000126773_1_P	ENST00000317623	ENSG00000126773	PCNX4	chr14	60133969	60134688	+	60134221	60134688	467	2	91.552	91.848	91.785	93.465	15.7239	11.5095	13.6167	15.7448	12.1256	13.9352	-0.925	0.465812	0.893513
ENSG00000079435_2_P	ENST00000244289	ENSG00000079435	LIPE	chr19	42401792	42402075	-	42401792	42401811	19	2	99.318	99.015	99.4	99.259	34.1318	44.6605	39.3962	33.1663	41.1501	37.1582	-0.163	0.466449	0.893513
ENSG00000143624_1_P	ENST00000318967	ENSG00000143624	INTS3	chr1	153773192	153774096	+	153773270	153774096	826	2	91.359	91.065	88.18	91.06	45.6101	38.2734	41.9417	40.292	35.4227	37.8573	1.592	0.46682	0.893513
ENSG00000157593_1_P	ENST00000393810	ENSG00000157593	SLC35B2	chr6	44255104	44255644	-	44255104	44255564	460	2	26.141	37.895	42.644	34.481	15.2589	23.7376	19.4983	26.1717	20.9406	23.5562	-6.5445	0.466857	0.893513
ENSG00000185267_2_P	ENST00000378442	ENSG00000185267	CDNF	chr10	14819884	14820158	-	14819884	14819979	95	2	0	69.343	74.387	71.74	0	1.43271	0.716354	2.74953	1.65503	2.20228	-38.392	0.467424	0.893513
ENSG00000154359_2_P	ENST00000398246	ENSG00000154359	LONRF1	chr8	12722151	12723254	-	12722151	12723095	944	2	39.691	54.14	34.593	43.484	1.74089	2.69011	2.2155	1.92066	1.80986	1.86526	7.877	0.467687	0.893513
ENSG00000122085_2_P	ENST00000391980	ENSG00000122085	MTERF4	chr2	241095697	241096438	-	241095697	241095997	300	2	66.257	62.972	68.005	65.113	84.8819	48.6215	66.7517	41.619	30.4708	36.0449	-1.9445	0.469271	0.893513
ENSG00000083812_1_P	ENST00000196482	ENSG00000083812	ZNF324	chr19	58470730	58473573	+	58472154	58473573	1419	2	59.005	58.176	59.016	68.153	11.2979	10.0746	10.6862	7.3312	9.09201	8.21161	-4.994	0.470684	0.893513
ENSG00000137267_2_P	ENST00000333628	ENSG00000137267	TUBB2A	chr6	3153703	3154923	-	3153703	3153862	159	2	55.315	81.769	0	66.481	14.7202	22.4339	18.577	0	8.52876	4.26438	35.3015	0.471066	0.893513
ENSG00000161654_2_P	ENST00000293406	ENSG00000161654	LSM12	chr17	44035759	44036300	-	44035759	44036207	448	2	41.781	50.718	49.174	52.813	20.5273	26.4616	23.4945	28.2491	31.4732	29.8612	-4.744	0.471091	0.893513
ENSG00000130177_1_P	ENST00000252458	ENSG00000130177	CDC16	chr13	114272183	114272675	+	114272443	114272675	232	2	98.443	100	99.016	97.532	50.7146	47.9679	49.3412	65.5858	52.4793	59.0326	0.9475	0.471424	0.893513
ENSG00000162174_1_P	ENST00000301776	ENSG00000162174	ASRGL1	chr11	62392078	62392375	+	62392284	62392375	91	2	47.121	43.975	69.214	46.484	2.13485	1.91769	2.02627	5.25601	2.3932	3.82461	-12.301	0.472622	0.893513
ENSG00000188976_2_P	ENST00000327044	ENSG00000188976	NOC2L	chr1	944270	944800	-	944270	944693	423	2	51.692	57.461	35.726	54.007	53.8698	52.6037	53.2368	29.7895	43.2389	36.5142	9.71	0.472707	0.893513
ENSG00000169429_1_P	ENST00000307407	ENSG00000169429	CXCL8	chr4	73742448	73742897	+	73742464	73742897	433	2	0	65.08	70.03	65.82	0	1.11617	0.558083	4.50049	7.25307	5.87678	-35.385	0.472837	0.893513
ENSG00000173064_2_P	ENST00000377560	ENSG00000173064	HECTD4	chr12	112160324	112162523	-	112160324	112162386	2062	2	75.858	84.877	75.36	75.558	16.1924	18.1103	17.1513	14.9406	13.3853	14.163	4.9085	0.472985	0.893513
ENSG00000159674_2_P	ENST00000290902	ENSG00000159674	SPON2	chr4	1167000	1167656	-	1167000	1167471	471	2	0	60.288	79.217	45.147	0	5.12199	2.561	11.8535	3.91702	7.88526	-32.038	0.473907	0.893513
ENSG00000080822_2_P	ENST00000341181	ENSG00000080822	CLDND1	chr3	98515544	98516879	-	98515544	98516658	1114	2	0	21.571	27.229	17.057	0	29.1754	14.5877	51.7666	32.7154	42.241	-11.3575	0.47414	0.893513
ENSG00000177054_1_P	ENST00000399351	ENSG00000177054	ZDHHC13	chr11	19175821	19176052	+	19175960	19176052	92	2	62.296	69.053	61.841	62.212	20.9149	26.1797	23.5473	30.0499	21.8984	25.9742	3.648	0.475228	0.893513
ENSG00000160785_1_P	ENST00000359511	ENSG00000160785	SLC25A44	chr1	156210239	156210654	+	156210431	156210654	223	2	58.284	51.992	43.921	54.813	27.7163	21.1144	24.4153	13.6787	19.8432	16.761	5.771	0.475679	0.893513
ENSG00000162889_1_P	ENST00000367103	ENSG00000162889	MAPKAPK2	chr1	206732574	206732995	+	206732718	206732995	277	2	49.857	56.982	52.438	46.045	93.0061	115.475	104.241	79.1261	63.6962	71.4111	4.178	0.475684	0.893513
ENSG00000105438_2_P	ENST00000330720	ENSG00000105438	KDELR1	chr19	48383054	48383327	-	48383054	48383292	238	2	53.369	57.434	57.46	57.713	71.4373	77.3277	74.3825	88.9037	91.4886	90.1962	-2.185	0.476524	0.893513
ENSG00000147251_1_P	ENST00000276202	ENSG00000147251	DOCK11	chrX	118685687	118685890	+	118685807	118685890	83	2	61.702	59.24	60.255	51.753	120.381	105.918	113.149	84.2292	62.4998	73.3645	4.467	0.47716	0.893513
ENSG00000164300_2_P	ENST00000507668	ENSG00000164300	SERINC5	chr5	80142843	80143810	-	80142843	80143662	819	2	20.125	28.995	29.115	29.51	15.8069	20.1906	17.9987	21.6853	18.0196	19.8524	-4.7525	0.47777	0.893513
ENSG00000110721_2_P	ENST00000356135	ENSG00000110721	CHKA	chr11	68053819	68054047	-	68053819	68053987	168	2	44.346	0	50.424	40.642	5.30687	0	2.65344	5.81567	3.24909	4.53238	-23.36	0.478649	0.893513
ENSG00000091127_2_P	ENST00000356362	ENSG00000091127	PUS7	chr7	105456554	105457926	-	105456554	105457789	1235	2	70.172	100	83.132	43.753	2.06543	1.1063	1.58586	2.91274	1.22971	2.07122	21.6435	0.479077	0.893513
ENSG00000065000_2_P	ENST00000345016	ENSG00000065000	AP3D1	chr19	2101049	2102268	-	2101049	2102172	1123	2	58.539	51.707	62.112	56.031	59.6991	49.5081	54.6036	54.4494	50.2753	52.3623	-3.9485	0.479967	0.893513
ENSG00000136371_2_P	ENST00000258874	ENSG00000136371	MTHFS	chr15	79845089	79845442	-	79845089	79845209	120	2	88.03	74.968	78.928	70.121	33.5447	26.4098	29.9772	34.9833	24.5219	29.7526	6.9745	0.480386	0.893513
ENSG00000153283_1_P	ENST00000283285	ENSG00000153283	CD96	chr3	111649697	111652241	+	111649806	111652241	2435	2	88.287	83.027	86.254	91.374	119.35	91.4167	105.383	139.539	140.72	140.129	-3.157	0.4804	0.893513
ENSG00000128739_1_P	ENST00000346403	ENSG00000128739	SNRPN	chr15	24978406	24978594	+	24978444	24978594	150	2	98.231	96.164	97.684	98.871	38.5753	33.5176	36.0464	50.5805	37.2434	43.912	-1.08	0.480559	0.893513
ENSG00000126216_2_P	ENST00000261965	ENSG00000126216	TUBGCP3	chr13	112485044	112486151	-	112485044	112485992	948	2	62.796	75.654	67.557	0	9.58658	9.88958	9.73808	9.59762	0	4.79881	35.4465	0.480977	0.893513
ENSG00000130810_1_P	ENST00000253107	ENSG00000130810	PPAN	chr19	10110944	10111294	+	10111165	10111294	129	2	71.097	65.683	75.706	68.743	157.445	129.009	143.227	161.133	116.587	138.86	-3.8345	0.481001	0.893513
ENSG00000156787_1_P	ENST00000287380	ENSG00000156787	TBC1D31	chr8	123151805	123152087	+	123151939	123152087	148	2	71.142	80.459	73.753	0	13.4994	10.8	12.1497	16.5849	0	8.29247	38.924	0.481034	0.893513
ENSG00000173706_2_P	ENST00000311127	ENSG00000173706	HEG1	chr3	124969039	124970801	-	124969039	124970651	1612	2	10.046	12.89	10.458	9.534	2.47599	3.00124	2.73861	2.73626	2.60298	2.66962	1.472	0.481204	0.893513
ENSG00000140263_1_P	ENST00000267814	ENSG00000140263	SORD	chr15	45073364	45073675	+	45073530	45073675	145	2	78.885	63.301	78.519	80.025	4.99381	2.05408	3.52394	5.95205	5.99951	5.97578	-8.179	0.483525	0.893513
ENSG00000164649_2_P	ENST00000356195	ENSG00000164649	CDCA7L	chr7	21901624	21902352	-	21901624	21902321	697	2	32.638	20.493	33.218	32.685	15.8864	6.89132	11.3888	11.0938	9.17503	10.1344	-6.386	0.48376	0.893513
ENSG00000101868_1_P	ENST00000379059	ENSG00000101868	POLA1	chrX	24995804	24996952	+	24995950	24996952	1002	2	0	45.765	47.475	46.395	0	5.22798	2.61399	5.33986	6.88457	6.11222	-24.0525	0.484069	0.893513
ENSG00000132005_2_P	ENST00000254325	ENSG00000132005	RFX1	chr19	13961698	13962864	-	13961698	13962694	996	2	0	32.101	32.219	33.581	0	4.11463	2.05731	4.04685	3.94764	3.99725	-16.8495	0.484334	0.893513
ENSG00000113971_2_P	ENST00000337331	ENSG00000113971	NPHP3	chr3	132680704	132682090	-	132680704	132681909	1205	2	86.024	73.175	62.2	78.885	14.0158	10.7279	12.3718	10.0053	9.78085	9.89309	9.057	0.485397	0.893513
ENSG00000025434_1_P	ENST00000395397	ENSG00000025434	NR1H3	chr11	47268549	47268845	+	47268696	47268845	149	2	88.597	87.259	88.116	97.897	6.74788	4.68261	5.71525	9.62943	10.3586	9.99403	-5.0785	0.486004	0.893513
ENSG00000104218_1_P	ENST00000262210	ENSG00000104218	CSPP1	chr8	67195381	67195798	+	67195593	67195798	205	2	57.294	77.366	60.821	53.443	6.30514	10.2656	8.28539	8.01366	5.10274	6.5582	10.198	0.48667	0.893513
ENSG00000081181_1_P	ENST00000261783	ENSG00000081181	ARG2	chr14	67650714	67651184	+	67650920	67651184	264	2	0	73.267	68.447	80.463	0	2.29666	1.14833	1.5311	5.13706	3.33408	-37.8215	0.487102	0.893513
ENSG00000168476_2_P	ENST00000306306	ENSG00000168476	REEP4	chr8	22138166	22138552	-	22138166	22138486	320	2	56.002	49.928	52.894	38.715	37.8539	34.8741	36.364	42.2166	27.1445	34.6805	7.1605	0.488418	0.893513
ENSG00000169925_2_P	ENST00000303407	ENSG00000169925	BRD3	chr9	134030396	134033705	-	134030396	134033589	3193	2	37.752	28.732	42.839	34.121	6.76676	4.06103	5.4139	6.20432	3.92941	5.06686	-5.238	0.491613	0.893513
ENSG00000065675_2_P	ENST00000263125	ENSG00000065675	PRKCQ	chr10	6427639	6428362	-	6427639	6428206	567	2	53.951	45.732	44.022	47.439	50.0219	43.4565	46.7392	30.7627	33.0244	31.8935	4.111	0.491733	0.893513
ENSG00000158882_1_P	ENST00000367987	ENSG00000158882	TOMM40L	chr1	161228955	161230607	+	161229095	161230607	1512	2	81.743	70.153	76.032	97.604	14.8862	12.6333	13.7598	11.8757	18.189	15.0324	-10.87	0.491764	0.893513
ENSG00000130382_2_P	ENST00000252674	ENSG00000130382	MLLT1	chr19	6212467	6213170	-	6212467	6213041	574	2	11.511	31.58	33.375	30.05	3.95451	11.6997	7.8271	15.845	12.4052	14.1251	-10.167	0.493145	0.893513
ENSG00000136261_2_P	ENST00000405202	ENSG00000136261	BZW2	chr7	16706059	16706469	+	16706088	16706469	381	2	48.09	65.58	56.571	28.783	27.7501	30.3792	29.0646	39.0306	15.9836	27.5071	14.158	0.493598	0.893513
ENSG00000147905_1_P	ENST00000336755	ENSG00000147905	ZCCHC7	chr9	37356834	37357388	+	37357268	37357388	120	2	62.192	66.321	64.753	68.266	17.8868	18.4028	18.1448	20.1111	19.9203	20.0157	-2.253	0.495232	0.893513
ENSG00000109606_2_P	ENST00000336812	ENSG00000109606	DHX15	chr4	24527748	24528041	-	24527748	24527923	175	2	54.867	57.659	49.562	56.308	65.9955	72.5692	69.2824	84.3689	88.4964	86.4326	3.328	0.49652	0.893513
ENSG00000169964_1_P	ENST00000302392	ENSG00000169964	TMEM42	chr3	44865039	44865617	+	44865180	44865617	437	2	42.18	0	48.101	35.91	9.78726	0	4.89363	9.58689	6.76989	8.17839	-20.9155	0.496548	0.893513
ENSG00000071553_1_P	ENST00000369762	ENSG00000071553	ATP6AP1	chrX	154435681	154436298	+	154435891	154436298	407	2	29.579	39.067	16.669	34.393	23.0823	33.7359	28.4091	10.0821	23.8279	16.955	8.792	0.497298	0.893513
ENSG00000156384_1_P	ENST00000369727	ENSG00000156384	SFR1	chr10	104125512	104125765	+	104125704	104125765	61	2	68.691	43.381	27.986	54.161	21.2084	6.3351	13.7717	2.19923	8.5066	5.35292	14.9625	0.497619	0.893513
ENSG00000107882_1_P	ENST00000369902	ENSG00000107882	SUFU	chr10	102630065	102633452	+	102630155	102633452	3297	2	100	100	96.01	100	8.09608	7.82899	7.96254	7.56352	8.96273	8.26312	1.995	0.5	0.893513
ENSG00000196550_1_P	ENST00000341209	ENSG00000196550	FAM72A	chr1	206186255	206187373	-	206186255	206187278	1023	2	89.484	100	100	100	8.68296	8.7754	8.72918	7.82238	8.82423	8.3233	-5.258	0.5	0.893513
ENSG00000163481_2_P	ENST00000295704	ENSG00000163481	RNF25	chr2	218663892	218664535	-	218663892	218663956	64	2	100	87.003	100	100	41.6999	41.5322	41.616	33.7474	33.8605	33.804	-6.4985	0.5	0.893513
ENSG00000134575_2_P	ENST00000256997	ENSG00000134575	ACP2	chr11	47239327	47240249	-	47239327	47240115	788	2	0	0	36.146	0	0	0	0	7.29203	0	3.64601	-18.073	0.5	0.893513
ENSG00000003393_2_P	ENST00000264276	ENSG00000003393	ALS2	chr2	201700606	201701889	-	201700606	201701850	1244	2	0	0	0	90.811	0	0	0	0	4.07062	2.03531	-45.4055	0.5	0.893513
ENSG00000182272_1_P	ENST00000329962	ENSG00000182272	B4GALNT4	chr11	381668	382056	+	381792	382056	264	2	100	100	100	71.154	4.31857	0.813258	2.56591	1.87252	1.45453	1.66353	14.423	0.5	0.893513
ENSG00000122507_1_P	ENST00000242067	ENSG00000122507	BBS9	chr7	33605194	33605784	+	33605226	33605784	558	2	93.946	100	100	100	2.47417	1.93931	2.20674	3.56041	3.28099	3.4207	-3.027	0.5	0.893513
ENSG00000173085_2_P	ENST00000311469	ENSG00000173085	COQ2	chr4	83263855	83264363	-	83263855	83264198	343	2	100	0	0	0	9.72857	0	4.86428	0	0	0	50	0.5	0.893513
ENSG00000166938_1_P	ENST00000319194	ENSG00000166938	DIS3L	chr15	66333003	66333806	+	66333312	66333806	494	2	0	29.714	0	0	0	5.35447	2.67723	0	0	0	14.857	0.5	0.893513
ENSG00000138036_1_P	ENST00000260605	ENSG00000138036	DYNC2LI1	chr2	43809704	43809943	+	43809767	43809943	176	2	59.615	0	0	0	5.75767	0	2.87884	0	0	0	29.8075	0.5	0.893513
ENSG00000141446_2_P	ENST00000269214	ENSG00000141446	ESCO1	chr18	21529301	21530490	-	21529301	21530342	1041	2	0	52.84	0	0	0	9.26586	4.63293	0	0	0	26.42	0.5	0.893513
ENSG00000183087_2_P	ENST00000327773	ENSG00000183087	GAS6	chr13	113820588	113821018	-	113820588	113820863	275	2	100	0	100	100	1.79698	0	0.898491	4.99174	9.22487	7.10831	-50	0.5	0.893513
ENSG00000164347_2_P	ENST00000296805	ENSG00000164347	GFM2	chr5	74721257	74721783	-	74721257	74721654	397	2	100	97.732	100	100	16.2473	16.7954	16.5213	19.062	13.0196	16.0408	-1.134	0.5	0.893513
ENSG00000100351_1_P	ENST00000344138	ENSG00000100351	GRAP2	chr22	39970904	39973171	+	39971084	39973171	2087	2	0	0	10.828	0	0	0	0	4.23844	0	2.11922	-5.414	0.5	0.893513
ENSG00000136929_2_P	ENST00000259456	ENSG00000136929	HEMGN	chr9	97927352	97927478	-	97927352	97927383	31	2	93.516	0	0	0	6.74552	0	3.37276	0	0	0	46.758	0.5	0.893513
ENSG00000138413_2_P	ENST00000415913	ENSG00000138413	IDH1	chr2	208236265	208237169	-	208236265	208237078	813	2	0	70.531	0	0	0	7.85941	3.92971	0	0	0	35.2655	0.5	0.893513
ENSG00000177971_2_P	ENST00000314852	ENSG00000177971	IMP3	chr15	75639151	75640268	-	75639151	75639613	462	2	0	0	0	9.591	0	0	0	0	6.86536	3.43268	-4.7955	0.5	0.893513
ENSG00000127720_1_P	ENST00000248306	ENSG00000127720	METTL25	chr12	82478931	82479180	+	82479024	82479180	156	2	0	100	100	100	0	3.8563	1.92815	3.79405	2.90379	3.34892	-50	0.5	0.893513
ENSG00000168060_2_P	ENST00000358658	ENSG00000168060	NAALADL1	chr11	65044822	65045457	-	65044822	65045270	448	2	100	92.172	100	100	10.2687	9.28934	9.77903	16.8273	15.7732	16.3002	-3.914	0.5	0.893513
ENSG00000184117_2_P	ENST00000216121	ENSG00000184117	NIPSNAP1	chr22	29555205	29555999	-	29555205	29555934	729	2	0	0	0	11.244	0	0	0	0	5.37505	2.68752	-5.622	0.5	0.893513
ENSG00000175938_1_P	ENST00000318663	ENSG00000175938	ORAI3	chr16	30953184	30954893	+	30953844	30954893	1049	2	0	0	0	41.197	0	0	0	0	8.07066	4.03533	-20.5985	0.5	0.893513
ENSG00000106246_2_P	ENST00000292478	ENSG00000106246	PTCD1	chr7	99419139	99420149	-	99419139	99419966	827	2	0	0	0	32.472	0	0	0	0	5.04188	2.52094	-16.236	0.5	0.893513
ENSG00000076043_2_P	ENST00000539275	ENSG00000076043	REXO2	chr11	114449845	114449951	+	114449854	114449951	97	2	8.202	0	0	0	7.84076	0	3.92038	0	0	0	4.101	0.5	0.893513
ENSG00000176393_1_P	ENST00000295640	ENSG00000176393	RNPEP	chr1	202005557	202006147	+	202005716	202006147	431	2	100	98.273	100	100	53.8641	35.0625	44.4633	46.9635	42.9052	44.9344	-0.8635	0.5	0.893513
ENSG00000118705_1_P	ENST00000237530	ENSG00000118705	RPN2	chr20	37241302	37241433	+	37241315	37241433	118	2	10.023	0	0	0	20.6059	0	10.303	0	0	0	5.0115	0.5	0.893513
ENSG00000124787_1_P	ENST00000319533	ENSG00000124787	RPP40	chr6	4995045	4995276	-	4995045	4995077	32	2	95.631	100	100	100	10.2215	7.5227	8.87212	5.19282	9.97751	7.58516	-2.1845	0.5	0.893513
ENSG00000156876_2_P	ENST00000287482	ENSG00000156876	SASS6	chr1	100083603	100085434	-	100083603	100085327	1724	2	0	0	0	87.544	0	0	0	0	4.86448	2.43224	-43.772	0.5	0.893513
ENSG00000184428_2_P	ENST00000329245	ENSG00000184428	TOP1MT	chr8	143309373	143309543	-	143309373	143309440	67	2	0	0	0	79.405	0	0	0	0	11.4402	5.7201	-39.7025	0.5	0.893513
ENSG00000134779_2_P	ENST00000614939	ENSG00000134779	TPGS2	chr18	36780023	36780188	-	36780023	36780146	123	2	0	0	31.033	0	0	0	0	4.94498	0	2.47249	-15.5165	0.5	0.893513
ENSG00000279170_1_P	ENST00000452647	ENSG00000279170	TSTD3	chr6	99531631	99531866	+	99531720	99531866	146	2	100	100	100	64.332	2.01313	3.65093	2.83203	2.51756	8.33183	5.4247	17.834	0.5	0.893513
ENSG00000151461_2_P	ENST00000356352	ENSG00000151461	UPF2	chr10	11920100	11921307	-	11920100	11921297	1197	2	0	23.437	0	0	0	7.14049	3.57024	0	0	0	11.7185	0.5	0.893513
ENSG00000154978_2_P	ENST00000285279	ENSG00000154978	VOPP1	chr7	55470696	55473045	-	55470696	55472854	2158	2	0	12.123	0	0	0	5.99614	2.99807	0	0	0	6.0615	0.5	0.893513
ENSG00000183621_2_P	ENST00000375311	ENSG00000183621	ZNF438	chr10	30844772	30845573	-	30844772	30844960	188	2	71.114	100	100	100	1.86192	4.65196	3.25694	3.34313	4.68487	4.014	-14.443	0.5	0.893513
ENSG00000213015_1_P	ENST00000325333	ENSG00000213015	ZNF580	chr19	55642496	55643415	+	55643027	55643415	388	2	0	23.063	0	0	0	7.35884	3.67942	0	0	0	11.5315	0.5	0.893513
ENSG00000171723_1_P	ENST00000315266	ENSG00000171723	GPHN	chr14	67180803	67181750	+	67180937	67181750	813	2	100	78.033	100	100	4.29426	3.78735	4.04081	5.97946	4.66543	5.32244	-10.9835	0.5	0.893513
ENSG00000125775_1_P	ENST00000339987	ENSG00000125775	SDCBP2	chr20	1309974	1310495	-	1309974	1310440	466	2	100	100	100	90.896	7.01715	2.16068	4.58892	3.88473	3.8322	3.85846	4.552	0.5	0.893513
ENSG00000110628_1_P	ENST00000347936	ENSG00000110628	SLC22A18	chr11	2925009	2925246	+	2925197	2925246	49	2	100	100	93.817	100	17.8415	21.5793	19.7104	23.7501	15.8707	19.8104	3.0915	0.5	0.893513
ENSG00000181894_1_P	ENST00000358067	ENSG00000181894	ZNF329	chr19	58126327	58129511	-	58126327	58127877	1550	2	100	100	75.954	100	4.93834	4.94033	4.93933	3.54406	4.73383	4.13894	12.023	0.5	0.893513
ENSG00000267221_2_P	ENST00000587304	ENSG00000267221	C17orf113	chr17	42038693	42041189	-	42038693	42039704	1011	2	100	100	96.639	100	17.6914	14.4919	16.0917	16.8069	12.3601	14.5835	1.6805	0.5	0.893513
ENSG00000130023_2_P	ENST00000392095	ENSG00000130023	ERMARD	chr6	169781329	169781523	+	169781513	169781523	10	2	97.254	100	100	100	40.2949	12.083	26.1889	15.5629	17.5545	16.5587	-1.373	0.5	0.893513
ENSG00000083457_2_P	ENST00000263087	ENSG00000083457	ITGAE	chr17	3714627	3714942	-	3714627	3714846	219	2	100	100	97.432	100	31.0931	35.0347	33.0639	34.8092	24.8333	29.8213	1.284	0.5	0.893513
ENSG00000188064_2_P	ENST00000339464	ENSG00000188064	WNT7B	chr22	45921734	45923335	-	45921734	45922855	1121	2	100	97.74	100	100	16.2564	12.9431	14.5998	10.407	9.66296	10.035	-1.13	0.5	0.893513
ENSG00000197329_2_P	ENST00000358912	ENSG00000197329	PELI1	chr2	64092846	64095268	-	64092846	64094701	1855	2	100	100	99.651	100	52.1017	52.3892	52.2455	39.3168	40.9448	40.1308	0.1745	0.5	0.893513
ENSG00000109445_1_P	ENST00000262990	ENSG00000109445	ZNF330	chr4	141233714	141234482	+	141233989	141234482	493	2	89.743	94.196	93.86	94.495	44.6032	40.4577	42.5305	55.2973	43.2751	49.2862	-2.208	0.500708	0.893858
ENSG00000034152_1_P	ENST00000342679	ENSG00000034152	MAP2K3	chr17	21314146	21315151	+	21314230	21315151	921	2	45.244	59.744	44.065	46.648	23.8645	37.0092	30.4368	22.5715	26.1949	24.3832	7.1375	0.502124	0.89499
ENSG00000135046_1_P	ENST00000257497	ENSG00000135046	ANXA1	chr9	73170050	73170359	+	73170107	73170359	252	2	47.672	57.556	57.962	57.024	94.3505	122.23	108.29	174.76	146.607	160.684	-4.879	0.50319	0.895497
ENSG00000138166_1_P	ENST00000369583	ENSG00000138166	DUSP5	chr10	110510019	110511479	+	110510426	110511479	1053	2	52.482	65.212	63.83	66.332	45.8383	75.4976	60.668	66.6904	83.8889	75.2896	-6.234	0.503285	0.895497
ENSG00000099203_2_P	ENST00000214869	ENSG00000099203	TMED1	chr19	10832439	10833213	-	10832439	10832994	555	2	95.261	98.869	97.931	99.697	17.7144	13.7373	15.7259	21.9529	24.0717	23.0123	-1.749	0.503784	0.895623
ENSG00000168434_2_P	ENST00000307149	ENSG00000168434	COG7	chr16	23388568	23389086	-	23388568	23388919	351	2	75.358	63.994	73.233	77.11	18.4225	14.4243	16.4234	15.8163	15.0482	15.4323	-5.4955	0.503896	0.895623
ENSG00000173457_2_P	ENST00000309318	ENSG00000173457	PPP1R14B	chr11	64244548	64244822	-	64244548	64244753	205	2	50.822	67.063	65.312	68.421	63.7108	93.0087	78.3598	146.06	124.131	135.095	-7.924	0.504634	0.896092
ENSG00000213445_2_P	ENST00000527525	ENSG00000213445	SIPA1	chr11	65650568	65650867	+	65650715	65650867	152	2	69.545	72.1	73.943	70.914	155.449	155.156	155.302	189.281	161.652	175.467	-1.606	0.504815	0.896092
ENSG00000001167_1_P	ENST00000341376	ENSG00000001167	NFYA	chr6	41097356	41098996	+	41097410	41098996	1586	2	49.934	52.025	43.569	51.109	17.341	14.6087	15.9749	12.6481	14.8852	13.7666	3.6405	0.505732	0.896248
ENSG00000164306_1_P	ENST00000314970	ENSG00000164306	PRIMPOL	chr4	184694521	184694895	+	184694779	184694895	116	2	42.887	58.746	51.072	71.888	5.8359	10.3028	8.06933	7.50535	10.827	9.16615	-10.6635	0.505859	0.896297
ENSG00000151239_2_P	ENST00000548315	ENSG00000151239	TWF1	chr12	43795471	43795755	-	43795471	43795584	113	2	61.813	67.404	65.953	68.631	49.6084	58.6229	54.1156	48.6578	54.8	51.7289	-2.6835	0.506991	0.896792
ENSG00000132423_2_P	ENST00000254759	ENSG00000132423	COQ3	chr6	99369473	99369820	-	99369473	99369599	126	2	0	94.64	100	86.682	0	7.89604	3.94802	6.73673	7.77813	7.25743	-46.021	0.507039	0.896792
ENSG00000142937_1_P	ENST00000372209	ENSG00000142937	RPS8	chr1	44778575	44778739	+	44778685	44778739	54	2	78.103	77.599	77.83	78.867	2288.48	2216.49	2252.48	2757.43	2472.69	2615.06	-0.4975	0.507344	0.896792
ENSG00000196998_1_P	ENST00000322995	ENSG00000196998	WDR45	chrX	49074636	49074912	-	49074636	49074802	166	2	64.2	68.011	68.051	67.879	73.977	77.6378	75.8074	65.136	47.9884	56.5622	-1.8595	0.507575	0.896792
ENSG00000204438_1_P	ENST00000375893	ENSG00000204438	GPANK1	chr6	31662075	31662710	-	31662075	31662265	190	2	78.698	87.394	84.194	90.724	27.488	35.9426	31.7153	27.2206	35.4907	31.3557	-4.413	0.507916	0.896792
ENSG00000129255_1_P	ENST00000250124	ENSG00000129255	MPDU1	chr17	7587425	7588192	+	7587551	7588192	641	2	93.559	87.276	95.96	91.247	67.9772	61.4487	64.713	63.1301	64.6815	63.9058	-3.186	0.508099	0.896792
ENSG00000124067_2_P	ENST00000316341	ENSG00000124067	SLC12A4	chr16	67944328	67944931	-	67944328	67944839	511	2	56.244	64.058	58.201	54.636	10.1277	13.5829	11.8553	13.1764	11.7727	12.4746	3.7325	0.508168	0.896792
ENSG00000139433_2_P	ENST00000544393	ENSG00000139433	GLTP	chr12	109852246	109852737	-	109852246	109852554	308	2	25.07	36.499	42.33	31.713	11.3911	18.2426	14.8168	19.7261	14.7171	17.2216	-6.237	0.508193	0.896792
ENSG00000175334_1_P	ENST00000312175	ENSG00000175334	BANF1	chr11	66003625	66003855	+	66003772	66003855	83	2	67.978	67.699	66.609	67.863	324.02	341.398	332.709	312.38	341.304	326.842	0.6025	0.508795	0.896867
ENSG00000179918_2_P	ENST00000478753	ENSG00000179918	SEPHS2	chr16	30443994	30446181	-	30443994	30444380	386	2	7.306	17.46	15.637	18.818	6.19727	14.4865	10.3419	9.94969	11.8586	10.9041	-4.8445	0.508928	0.896867
ENSG00000110107_2_P	ENST00000227524	ENSG00000110107	PRPF19	chr11	60890726	60891263	-	60890726	60891165	439	2	95.303	92.599	91.963	93.35	90.8182	86.0771	88.4477	83.4235	79.8781	81.6508	1.2945	0.509003	0.896867
ENSG00000159596_1_P	ENST00000372025	ENSG00000159596	TMEM69	chr1	45693203	45694186	+	45693905	45694186	281	2	61.14	50.633	42.507	55.709	13.0634	11.1982	12.1308	9.43655	13.1095	11.273	6.7785	0.509657	0.896867
ENSG00000151466_2_P	ENST00000281142	ENSG00000151466	SCLT1	chr4	128884246	128884539	-	128884246	128884476	230	2	45.382	68.487	64.364	71.491	4.46488	7.81286	6.13887	6.60914	9.40183	8.00548	-10.993	0.509948	0.896867
ENSG00000160293_2_P	ENST00000371850	ENSG00000160293	VAV2	chr9	133762219	133764109	-	133762219	133764061	1842	2	51.241	28.969	46.105	55.197	2.69357	1.02699	1.86028	2.66004	2.24989	2.45497	-10.546	0.510679	0.896867
ENSG00000115207_2_P	ENST00000264720	ENSG00000115207	GTF3C2	chr2	27326283	27326893	-	27326283	27326674	391	2	50.564	61.956	62.3	61.201	19.5939	28.1192	23.8566	19.4624	22.0826	20.7725	-5.4905	0.510818	0.896867
ENSG00000134262_1_P	ENST00000256658	ENSG00000134262	AP4B1	chr1	113894747	113895492	-	113894747	113895064	317	2	97.051	93.485	96.417	97.501	22.1719	17.8139	19.9929	23.3083	16.9196	20.114	-1.691	0.511152	0.896867
ENSG00000100348_2_P	ENST00000216185	ENSG00000100348	TXN2	chr22	36467355	36467917	-	36467355	36467803	448	2	59.735	65.971	59.085	60.7	61.9169	72.7612	67.3391	68.1858	71.4928	69.8393	2.9605	0.511783	0.897273
ENSG00000107077_1_P	ENST00000381309	ENSG00000107077	KDM4C	chr9	7174552	7175570	+	7174729	7175570	841	2	75.486	68.233	51.208	72.458	37.014	24.6681	30.841	22.0526	29.8668	25.9597	10.0265	0.512222	0.897368
ENSG00000166343_2_P	ENST00000372912	ENSG00000166343	MSS51	chr10	73424450	73424772	-	73424450	73424552	102	2	54.775	41.855	49.107	21.336	7.65595	3.71015	5.68305	4.94761	1.3921	3.16985	13.0935	0.512906	0.898017
ENSG00000007255_2_P	ENST00000585934	ENSG00000007255	TRAPPC6A	chr19	45162952	45163223	-	45162952	45163191	239	2	73.888	71.84	72.745	76.982	164.087	131.738	147.913	168.452	153.962	161.207	-1.9995	0.513054	0.898017
ENSG00000136514_1_P	ENST00000259030	ENSG00000136514	RTP4	chr3	187370787	187371579	+	187371373	187371579	206	2	84.754	89.476	88.449	90.216	19.1273	22.1905	20.6589	15.663	18.0899	16.8764	-2.2175	0.513534	0.898373
ENSG00000186395_2_P	ENST00000269576	ENSG00000186395	KRT10	chr17	40818240	40818482	-	40818240	40818475	235	2	81.944	85.991	82.377	81.712	258.279	209.916	234.098	239.753	186.029	212.891	1.923	0.513928	0.898497
ENSG00000096384_1_P	ENST00000353801	ENSG00000096384	HSP90AB1	chr6	44253488	44253777	+	44253598	44253777	179	2	57.127	61.916	61.149	62.404	458.507	506.38	482.444	540.295	537.719	539.007	-2.255	0.514417	0.898629
ENSG00000198792_2_P	ENST00000361684	ENSG00000198792	TMEM184B	chr22	38219457	38221710	-	38219457	38221468	2011	2	44.179	54.623	49.342	36.089	15.9524	18.6452	17.2988	16.7148	12.672	14.6934	6.6855	0.515078	0.898629
ENSG00000124203_1_P	ENST00000371030	ENSG00000124203	ZNF831	chr20	59253897	59256035	+	59254743	59256035	1292	2	53.504	65.531	66.152	64.231	3.60485	4.43906	4.02195	4.16798	4.28078	4.22438	-5.674	0.516356	0.899647
ENSG00000165688_1_P	ENST00000371717	ENSG00000165688	PMPCA	chr9	136423094	136423394	+	136423264	136423394	130	2	41.252	32.951	41.785	40.215	53.5567	32.566	43.0613	50.2826	37.812	44.0473	-3.8985	0.517101	0.899749
ENSG00000163867_2_P	ENST00000357182	ENSG00000163867	ZMYM6	chr1	34986974	34988935	-	34986974	34987103	129	2	81.467	78.175	81.869	80.825	14.4887	11.1202	12.8044	11.9579	9.64552	10.8017	-1.526	0.518528	0.900469
ENSG00000147419_2_P	ENST00000356537	ENSG00000147419	CCDC25	chr8	27735054	27736245	-	27735054	27736215	1161	2	66.749	67.042	66.819	69.272	20.3956	17.4484	18.922	15.5465	19.6377	17.5921	-1.15	0.519253	0.900784
ENSG00000085449_2_P	ENST00000233055	ENSG00000085449	WDFY1	chr2	223877057	223878730	-	223877057	223878670	1613	2	35.895	42.582	35.051	37.257	13.0879	17.7465	15.4172	13.3714	15.0353	14.2033	3.0845	0.52	0.901565
ENSG00000078081_2_P	ENST00000265598	ENSG00000078081	LAMP3	chr3	183123931	183124214	-	183123931	183124080	149	2	68.148	57.201	64.944	0	3.87344	3.20233	3.53788	2.52048	0	1.26024	30.2025	0.52078	0.901759
ENSG00000120616_2_P	ENST00000319778	ENSG00000120616	EPC1	chr10	32268578	32269135	-	32268578	32269062	484	2	49.12	51.994	41.252	50.936	19.834	20.3011	20.0675	15.409	22.5259	18.9675	4.463	0.520811	0.901759
ENSG00000239305_2_P	ENST00000237455	ENSG00000239305	RNF103	chr2	86603700	86605418	-	86603700	86603842	142	2	0	23.573	20.804	24.674	0	3.90727	1.95363	3.86487	3.53818	3.70152	-10.9525	0.521184	0.901759
ENSG00000176401_2_P	ENST00000326282	ENSG00000176401	EID2B	chr19	39531541	39532854	-	39531541	39532316	775	2	61.648	52.054	42.698	57.202	4.55204	3.52382	4.03793	1.83558	2.31291	2.07425	6.901	0.521366	0.901759
ENSG00000141101_2_P	ENST00000268802	ENSG00000141101	NOB1	chr16	69741991	69742601	-	69741991	69742331	340	2	42.757	46.372	42.408	43.391	51.7789	45.9172	48.8481	48.8517	44.9833	46.9175	1.665	0.521502	0.901759
ENSG00000162775_1_P	ENST00000487146	ENSG00000162775	RBM15	chr1	110346307	110346586	+	110346354	110346586	232	2	31.629	42.436	36.9	51.048	17.0476	20.0736	18.5606	25.661	26.3132	25.9871	-6.9415	0.521982	0.901759
ENSG00000121073_2_P	ENST00000240333	ENSG00000121073	SLC35B1	chr17	49701318	49701510	-	49701318	49701457	139	2	87.346	91.274	89.495	83.213	54.0538	62.8708	58.4623	42.0864	36.5181	39.3023	2.956	0.522079	0.901759
ENSG00000092201_2_P	ENST00000216297	ENSG00000092201	SUPT16H	chr14	21352401	21352818	-	21352401	21352672	271	2	65.624	66.571	69.602	65.948	116.823	114.988	115.905	121.701	117.777	119.739	-1.6775	0.522849	0.901913
ENSG00000079313_2_P	ENST00000643515	ENSG00000079313	REXO1	chr19	1815966	1816154	-	1815966	1816065	99	2	51.057	54.162	53.048	55.089	57.6805	65.318	61.4993	55.194	53.2044	54.1992	-1.459	0.525472	0.901913
ENSG00000116793_1_P	ENST00000369598	ENSG00000116793	PHTF1	chr1	113697210	113697725	-	113697210	113697704	494	2	84.407	97.944	97.304	97.539	3.298	3.58884	3.44342	8.22139	6.8976	7.55949	-6.246	0.525518	0.901913
ENSG00000140092_2_P	ENST00000267620	ENSG00000140092	FBLN5	chr14	91869650	91870385	-	91869650	91870223	573	2	22.697	49.746	53.434	43.534	4.31158	4.45875	4.38517	15.2481	5.21187	10.23	-12.2625	0.52554	0.901913
ENSG00000172716_2_P	ENST00000308377	ENSG00000172716	SLFN11	chr17	35350571	35353139	-	35350571	35352355	1784	2	73.234	79.683	70.55	75.934	15.0903	16.0828	15.5866	19.796	16.2903	18.0432	3.2165	0.526059	0.901913
ENSG00000137710_2_P	ENST00000544551	ENSG00000137710	RDX	chr11	110231569	110232033	-	110231569	110231868	299	2	55.808	65.631	64.705	65.751	11.1817	11.6507	11.4162	14.3321	13.5919	13.962	-4.5085	0.526276	0.901913
ENSG00000243927_1_P	ENST00000399312	ENSG00000243927	MRPS6	chr21	34142407	34143000	+	34142600	34143000	400	2	68.938	84.503	66.077	73.245	52.436	63.0327	57.7343	53.676	55.0012	54.3386	7.0595	0.526281	0.901913
ENSG00000109534_1_P	ENST00000226796	ENSG00000109534	GAR1	chr4	109824417	109824694	+	109824431	109824694	263	2	46.621	40.07	30.682	43.949	41.436	33.3458	37.3909	21.558	30.0147	25.7864	6.03	0.526538	0.901913
ENSG00000224877_1_P	ENST00000431388	ENSG00000224877	NDUFAF8	chr17	81240986	81241195	+	81241016	81241195	179	2	62.646	46.172	48.341	45.486	125.141	90.4472	107.794	62.6741	56.9028	59.7885	7.4955	0.527738	0.901913
ENSG00000178502_2_P	ENST00000319121	ENSG00000178502	KLHL11	chr17	41853547	41855321	-	41853547	41853739	192	2	47.025	36.773	38.942	35.616	5.6758	2.76827	4.22204	3.40281	2.71915	3.06098	4.62	0.527875	0.901913
ENSG00000158717_2_P	ENST00000312838	ENSG00000158717	RNF166	chr16	88697030	88697633	-	88697030	88697567	537	2	47.297	45.841	46.844	41.299	185.368	115.231	150.3	152.089	87.0385	119.564	2.4975	0.529061	0.902026
ENSG00000163947_2_P	ENST00000296315	ENSG00000163947	ARHGEF3	chr3	56728965	56729622	-	56728965	56729269	304	2	45.485	51.436	52.323	49.938	50.437	65.6769	58.057	46.5515	48.2128	47.3822	-2.67	0.529106	0.902026
ENSG00000173013_2_P	ENST00000310085	ENSG00000173013	CCDC96	chr4	7041171	7042939	-	7041171	7041270	99	2	90.077	71.754	65.405	78.952	5.87043	4.91571	5.39307	2.39473	2.38919	2.39196	8.737	0.529226	0.902026
ENSG00000131381_2_P	ENST00000253699	ENSG00000131381	RBSN	chr3	15073578	15074930	-	15073578	15073781	203	2	39.7	38.096	34.65	39.129	10.1043	8.46851	9.28639	6.18038	6.23179	6.20609	2.0085	0.529253	0.902026
ENSG00000099956_1_P	ENST00000263121	ENSG00000099956	SMARCB1	chr22	23834140	23834518	+	23834180	23834518	338	2	99.885	99.835	99.889	99.876	103.815	102.33	103.072	112.17	120.876	116.523	-0.0225	0.529409	0.902133
ENSG00000081386_2_P	ENST00000223428	ENSG00000081386	ZNF510	chr9	96758018	96760477	-	96758018	96758777	759	2	46.011	35.382	41.732	49.816	4.7933	2.73406	3.76368	2.63306	3.0398	2.83643	-5.0775	0.531267	0.90231
ENSG00000198270_2_P	ENST00000355445	ENSG00000198270	TMEM116	chr12	111931314	111931827	-	111931314	111931620	306	2	77.052	65.643	81.562	72.244	10.4395	9.89873	10.1691	10.8087	7.92509	9.36689	-5.5555	0.532104	0.903008
ENSG00000103502_2_P	ENST00000219789	ENSG00000103502	CDIPT	chr16	29858398	29859334	-	29858398	29859188	790	2	33.86	10.68	29.014	36.149	31.5167	8.6971	20.1069	21.2199	26.5635	23.8917	-10.3115	0.5324	0.903129
ENSG00000178966_1_P	ENST00000325875	ENSG00000178966	RMI1	chr9	84000950	84003988	+	84002864	84003988	1124	2	75.785	100	53.466	89.234	3.63612	4.17526	3.90569	3.80778	5.68498	4.74638	16.5425	0.533131	0.903474
ENSG00000157881_2_P	ENST00000378466	ENSG00000157881	PANK4	chr1	2508592	2509060	-	2508592	2508846	254	2	46.597	76.844	83.129	67.376	21.9306	41.9917	31.9612	42.4676	24.4425	33.4551	-13.532	0.533168	0.903474
ENSG00000211584_1_P	ENST00000442218	ENSG00000211584	SLC48A1	chr12	47780144	47781669	+	47780281	47781669	1388	2	55.346	50.571	55.898	54.22	5.38886	3.2685	4.32868	6.23508	5.13113	5.68311	-2.1005	0.535736	0.90465
ENSG00000204564_1_P	ENST00000293604	ENSG00000204564	C6orf136	chr6	30652801	30653101	+	30652915	30653101	186	2	96.743	92.705	98.866	94.806	32.9958	27.3558	30.1758	37.9567	26.7585	32.3576	-2.112	0.537527	0.905811
ENSG00000131981_1_P	ENST00000254301	ENSG00000131981	LGALS3	chr14	55145115	55145307	+	55145271	55145307	36	2	65.072	57.028	50.133	61.5	61.5171	85.8735	73.6953	69.9543	155.993	112.974	5.2335	0.538081	0.906195
ENSG00000051341_2_P	ENST00000264233	ENSG00000051341	POLQ	chr3	121431626	121432417	-	121431626	121432303	677	2	55.913	59.982	58.347	51.322	13.4993	11.5206	12.51	12.1067	7.82003	9.96337	3.113	0.539886	0.907506
ENSG00000066294_2_P	ENST00000368054	ENSG00000066294	CD84	chr1	160545373	160548321	-	160545373	160548255	2882	2	25.951	40.748	40.541	39.159	1.78801	4.35776	3.07289	2.63456	3.47985	3.0572	-6.5005	0.540416	0.907613
ENSG00000169991_2_P	ENST00000455833	ENSG00000169991	IFFO2	chr1	18908292	18908666	-	18908292	18908560	268	2	65.612	67.501	67.134	58.116	47.3494	53.2964	50.3229	28.2021	23.6905	25.9463	3.9315	0.540764	0.907711
ENSG00000123685_2_P	ENST00000243440	ENSG00000123685	BATF3	chr1	212686472	212686979	-	212686472	212686790	318	2	61.745	96.088	100	87.4	5.27942	10.0861	7.68274	7.73895	13.0401	10.3895	-14.7835	0.542968	0.908881
ENSG00000104081_2_P	ENST00000561360	ENSG00000104081	BMF	chr15	40091680	40091888	-	40091680	40091786	106	2	43.419	60.001	42.462	46.67	10.6743	18.1443	14.4093	15.863	18.1962	17.0296	7.144	0.543773	0.909057
ENSG00000106105_1_P	ENST00000389266	ENSG00000106105	GARS1	chr7	30633734	30633915	+	30633860	30633915	55	2	24.16	46.32	28.739	22.667	24.1644	70.1029	47.1337	29.9267	27.521	28.7239	9.537	0.543792	0.909057
ENSG00000169896_1_P	ENST00000544665	ENSG00000169896	ITGAM	chr16	31331635	31332382	+	31331707	31332382	675	2	57.415	45.695	56.533	56.777	63.1423	33.0261	48.0842	78.0313	68.4379	73.2346	-5.1	0.544041	0.909072
ENSG00000196757_1_P	ENST00000254321	ENSG00000196757	ZNF700	chr19	11948275	11950684	+	11950253	11950684	431	2	52.047	66.662	38.118	60.589	13.1133	11.6303	12.3718	8.94216	10.3833	9.66271	10.001	0.544179	0.909072
ENSG00000139629_2_P	ENST00000356317	ENSG00000139629	GALNT6	chr12	51351873	51354492	-	51351873	51354378	2505	2	87.007	91.471	90.254	92.038	6.78336	6.87725	6.8303	9.95257	10.0609	10.0067	-1.907	0.545707	0.909455
ENSG00000011422_2_P	ENST00000339082	ENSG00000011422	PLAUR	chr19	43646258	43646548	-	43646258	43646456	198	2	100	0	86.195	100	1.39661	0	0.698306	2.2159	5.85461	4.03526	-43.0975	0.545813	0.909455
ENSG00000117594_1_P	ENST00000367027	ENSG00000117594	HSD11B1	chr1	209734303	209734873	+	209734521	209734873	352	2	86.123	100	0	100	3.16944	3.75596	3.4627	0	0.673037	0.336518	43.0615	0.546067	0.909679
ENSG00000010292_1_P	ENST00000315579	ENSG00000010292	NCAPD2	chr12	6531326	6531485	+	6531412	6531485	73	2	31.621	46.005	40.437	49.937	63.8565	109.722	86.7894	90.1787	125.058	107.618	-6.374	0.546686	0.909856
ENSG00000114316_1_P	ENST00000265560	ENSG00000114316	USP4	chr3	49278123	49278451	-	49278123	49278292	169	2	37.317	42.555	45.715	39.833	36.3652	36.2617	36.3134	42.8325	30.8869	36.8597	-2.838	0.546838	0.909856
ENSG00000126003_2_P	ENST00000246229	ENSG00000126003	PLAGL2	chr20	32195618	32197682	-	32195618	32196451	833	2	32.512	37.305	32.126	33.642	6.26527	7.29515	6.78021	5.1956	5.86848	5.53204	2.0245	0.549445	0.910516
ENSG00000162817_1_P	ENST00000294889	ENSG00000162817	C1orf115	chr1	220696611	220696864	+	220696731	220696864	133	2	56.174	0	51.596	52.437	3.39142	0	1.69571	1.95242	2.44354	2.19798	-23.9295	0.550759	0.911276
ENSG00000168038_2_P	ENST00000301831	ENSG00000168038	ULK4	chr3	41246799	41246992	-	41246799	41246928	129	2	49.088	65.586	60.037	68.653	0.953426	2.23264	1.59303	2.64063	3.2607	2.95066	-7.008	0.551216	0.911458
ENSG00000106785_2_P	ENST00000341469	ENSG00000106785	TRIM14	chr9	98087050	98088005	-	98087050	98087469	419	2	0	10.713	15.777	5.487	0	3.3498	1.6749	7.02963	2.3892	4.70941	-5.2755	0.551279	0.911458
ENSG00000167272_2_P	ENST00000357500	ENSG00000167272	POP5	chr12	120579044	120579412	-	120579044	120579317	273	2	93.436	100	100	98.975	58.7666	73.6976	66.2321	59.7046	63.744	61.7243	-2.7695	0.55226	0.912033
ENSG00000142632_2_P	ENST00000270747	ENSG00000142632	ARHGEF19	chr1	16198104	16198744	-	16198104	16198586	482	2	83.354	84.786	83.26	93.598	18.6594	17.364	18.0117	16.6739	18.1901	17.432	-4.359	0.552758	0.912333
ENSG00000115084_2_P	ENST00000409342	ENSG00000115084	SLC35F5	chr2	113742509	113742879	-	113742509	113742676	167	2	88.366	88.393	91.313	88.135	5.15651	6.16641	5.66146	10.206	8.23401	9.21999	-1.3445	0.552933	0.912333
ENSG00000141540_1_P	ENST00000269346	ENSG00000141540	TTYH2	chr17	74260128	74260303	+	74260209	74260303	94	2	41.701	44.726	44.073	33.652	7.08906	13.5517	10.3204	9.84037	7.80957	8.82497	4.351	0.553488	0.912446
ENSG00000198879_2_P	ENST00000361972	ENSG00000198879	SFMBT2	chr10	7158718	7163910	-	7158718	7163769	5051	2	53.347	77.537	50.336	60.432	10.8177	10.6516	10.7346	11.7606	9.9201	10.8404	10.058	0.555043	0.912973
ENSG00000128563_1_P	ENST00000397912	ENSG00000128563	PRKRIP1	chr7	102425013	102425448	+	102425111	102425448	337	2	55.146	52.872	54.025	51.718	58.2098	42.0099	50.1099	53.1582	42.8559	48.0071	1.1375	0.555235	0.912973
ENSG00000171169_2_P	ENST00000373078	ENSG00000171169	NAIF1	chr9	128063288	128063900	-	128063288	128063427	139	2	28.561	52.262	40.801	62.509	3.89883	10.996	7.44743	4.28434	10.9434	7.61385	-11.2435	0.55705	0.913085
ENSG00000133641_1_P	ENST00000356891	ENSG00000133641	C12orf29	chr12	88048233	88048462	+	88048422	88048462	40	2	64.154	71.288	69.647	47.895	8.04846	10.2297	9.1391	9.48522	3.65274	6.56898	8.95	0.557997	0.913218
ENSG00000178718_2_P	ENST00000322177	ENSG00000178718	RPP25	chr15	74955291	74957464	-	74955291	74955983	692	2	56.097	67.908	70.59	63.413	4.29081	8.41899	6.3549	3.70592	4.27422	3.99007	-4.999	0.558039	0.913218
ENSG00000185670_2_P	ENST00000394807	ENSG00000185670	ZBTB3	chr11	62751978	62753715	-	62751978	62752089	111	2	55.889	57.731	56.542	59.828	5.08087	4.59615	4.83851	4.31879	4.10055	4.20967	-1.375	0.558577	0.913277
ENSG00000198805_1_P	ENST00000361505	ENSG00000198805	PNP	chr14	20476383	20476857	+	20476601	20476857	256	2	36.907	46.473	47.376	43.854	55.5266	84.4175	69.9721	69.5348	73.6897	71.6123	-3.925	0.558939	0.913277
ENSG00000117713_1_P	ENST00000324856	ENSG00000117713	ARID1A	chr1	26779022	26781110	+	26780756	26781110	354	2	39.335	43.947	42.992	44.078	34.2465	34.9142	34.5803	34.4658	33.0675	33.7667	-1.894	0.559573	0.913571
ENSG00000064763_1_P	ENST00000182377	ENSG00000064763	FAR2	chr12	29333631	29334073	+	29333794	29334073	279	2	58.122	48.924	72.369	51.68	4.9695	3.15996	4.06473	12.0311	5.68163	8.85634	-8.5015	0.559586	0.913571
ENSG00000070761_2_P	ENST00000262498	ENSG00000070761	CFAP20	chr16	58113717	58114030	-	58113717	58114024	307	2	48.404	49.311	66.211	47.222	29.8461	27.6647	28.7554	49.2961	29.5835	39.4398	-7.859	0.55967	0.913571
ENSG00000155542_1_P	ENST00000285947	ENSG00000155542	SETD9	chr5	56916814	56917181	+	56916902	56917181	279	2	100	82.263	100	0	1.4247	2.57479	1.99974	5.75042	0	2.87521	41.1315	0.56	0.913756
ENSG00000124786_2_P	ENST00000379660	ENSG00000124786	SLC35B3	chr6	8413304	8413699	-	8413304	8413548	244	2	49.336	37.074	45.431	20.176	9.22303	5.11608	7.16955	7.39442	1.75667	4.57554	10.4015	0.560136	0.913756
ENSG00000089876_2_P	ENST00000284690	ENSG00000089876	DHX32	chr10	125836511	125836855	-	125836511	125836686	175	2	74.991	73.625	65.497	75.168	23.6531	12.225	17.939	18.617	17.2586	17.9378	3.9755	0.560755	0.914023
ENSG00000169857_2_P	ENST00000306730	ENSG00000169857	AVEN	chr15	33866426	33866728	-	33866426	33866612	186	2	22.908	64.618	64.182	57.6	5.19721	16.325	10.7611	16.8848	13.9586	15.4217	-17.128	0.560831	0.914023
ENSG00000188522_2_P	ENST00000388995	ENSG00000188522	FAM83G	chr17	18970911	18971748	-	18970911	18971358	447	2	17.743	31.742	0	27.127	1.17127	4.07037	2.62082	0	2.20558	1.10279	11.179	0.561283	0.914045
ENSG00000171148_2_P	ENST00000301964	ENSG00000171148	TADA3	chr3	9780015	9780549	-	9780015	9780356	341	2	59.113	54.5	58.817	36.844	88.8743	93.7675	91.3209	84.8286	54.643	69.7358	8.976	0.56166	0.914045
ENSG00000123374_1_P	ENST00000266970	ENSG00000123374	CDK2	chr12	55971520	55972567	+	55971625	55972567	942	2	46.293	56.951	52.132	60.524	27.0967	31.3501	29.2234	27.6018	38.1406	32.8712	-4.706	0.562955	0.914192
ENSG00000141013_1_P	ENST00000268699	ENSG00000141013	GAS8	chr16	90043195	90043472	+	90043345	90043472	127	2	81.353	67.829	85.472	75.408	3.40582	2.7301	3.06796	6.49659	3.79589	5.14624	-5.849	0.564587	0.914192
ENSG00000149582_1_P	ENST00000442938	ENSG00000149582	TMEM25	chr11	118546118	118546603	+	118546147	118546603	456	2	100	0	80.901	100	1.43469	0	0.717345	2.28544	3.30116	2.7933	-40.4505	0.565084	0.914192
ENSG00000141985_2_P	ENST00000269886	ENSG00000141985	SH3GL1	chr19	4360400	4361796	-	4360400	4361599	1199	2	0	19.093	3.648	0	0	12.9133	6.45665	2.52863	0	1.26432	7.7225	0.565113	0.914192
ENSG00000151689_1_P	ENST00000322522	ENSG00000151689	INPP1	chr2	190370843	190371598	+	190371402	190371598	196	2	100	96.937	100	84.128	7.8995	9.30233	8.60091	9.44026	7.40123	8.42075	6.4045	0.565836	0.914192
ENSG00000088305_1_P	ENST00000201963	ENSG00000088305	DNMT3B	chr20	32807761	32809286	+	32807903	32809286	1383	2	0	88.745	69.953	90.288	0	2.33158	1.16579	2.82862	2.92146	2.87504	-35.748	0.565847	0.914192
ENSG00000166794_2_P	ENST00000300026	ENSG00000166794	PPIB	chr15	64155831	64156145	-	64155831	64156022	191	2	47.415	48.625	36.775	49.21	431.61	400.048	415.829	313.817	431.173	372.495	5.0275	0.566552	0.914192
ENSG00000173530_2_P	ENST00000312584	ENSG00000173530	TNFRSF10D	chr8	23137633	23138003	-	23137633	23137869	236	2	49.58	64.176	69.977	57.065	13.0204	17.6508	15.3356	26.2024	12.2657	19.2341	-6.643	0.566654	0.914192
ENSG00000147408_2_P	ENST00000332246	ENSG00000147408	CSGALNACT1	chr8	19404408	19406069	-	19404408	19405779	1371	2	36.367	57.725	26.983	47.14	6.36092	13.6944	10.0277	2.33444	7.35463	4.84453	9.9845	0.566883	0.914192
ENSG00000147124_2_P	ENST00000313116	ENSG00000147124	ZNF41	chrX	47446163	47449474	-	47446163	47447429	1266	2	83.488	34.046	0	62.737	7.03386	2.61605	4.82495	0	4.80406	2.40203	27.3985	0.566902	0.914192
ENSG00000100271_2_P	ENST00000266254	ENSG00000100271	TTLL1	chr22	43039646	43039905	-	43039646	43039775	129	2	86.321	83.562	83.317	100	7.76236	7.53399	7.64818	5.67753	12.4772	9.07738	-6.717	0.566948	0.914192
ENSG00000176390_2_P	ENST00000324238	ENSG00000176390	CRLF3	chr17	30783916	30784443	-	30783916	30784186	270	2	46.216	51.869	47.979	45.59	31.8992	33.0363	32.4677	33.7925	29.5166	31.6546	2.258	0.56854	0.914893
ENSG00000086300_1_P	ENST00000338523	ENSG00000086300	SNX10	chr7	26372490	26373960	+	26372572	26373960	1388	2	37.142	32.351	46.813	33.366	8.41882	6.55596	7.48739	11.9229	8.11929	10.0211	-5.343	0.569447	0.915434
ENSG00000244509_1_P	ENST00000361441	ENSG00000244509	APOBEC3C	chr22	39018268	39019053	+	39018387	39019053	666	2	37.566	33.966	44.237	34.782	49.1109	41.1629	45.1369	51.8278	40.008	45.9179	-3.7435	0.570794	0.916436
ENSG00000101181_1_P	ENST00000370823	ENSG00000101181	MTG2	chr20	62200682	62201172	+	62201077	62201172	95	2	18.705	49.663	47.61	45.355	4.50749	14.99	9.74875	11.4388	9.08207	10.2604	-12.2985	0.572267	0.916442
ENSG00000196074_2_P	ENST00000357552	ENSG00000196074	SYCP2	chr20	59864001	59864388	-	59864001	59864310	309	2	39.311	83.185	67.253	0	1.05158	3.57705	2.31431	3.92184	0	1.96092	27.6215	0.57237	0.916442
ENSG00000027847_1_P	ENST00000029410	ENSG00000027847	B4GALT7	chr5	177609539	177610273	+	177609695	177610273	578	2	52.664	51.912	68.297	50.42	16.8099	14.5759	15.6929	21.0007	14.0814	17.541	-7.0705	0.573845	0.917272
ENSG00000111731_2_P	ENST00000545552	ENSG00000111731	C2CD5	chr12	22449642	22449891	-	22449642	22449759	117	2	54.932	64.611	60.87	47.548	34.5653	40.5305	37.5479	50.3009	20.2788	35.2899	5.5625	0.574662	0.917518
ENSG00000109452_1_P	ENST00000262992	ENSG00000109452	INPP4B	chr4	142028726	142028914	-	142028726	142028781	55	2	69.753	74.347	72.338	75.56	76.0369	55.7011	65.869	78.767	61.9427	70.3548	-1.899	0.575231	0.917566
ENSG00000001036_2_P	ENST00000002165	ENSG00000001036	FUCA2	chr6	143495488	143495847	-	143495488	143495706	218	2	84.811	92.652	91.306	92.313	15.9713	21.4573	18.7143	16.9102	20.4518	18.681	-3.078	0.575401	0.917566
ENSG00000140326_2_P	ENST00000356231	ENSG00000140326	CDAN1	chr15	42723864	42724616	-	42723864	42724490	626	2	39.05	38.907	40.057	29.984	7.37667	5.20857	6.29262	5.41342	3.68102	4.54722	3.958	0.57596	0.917566
ENSG00000167232_2_P	ENST00000300619	ENSG00000167232	ZNF91	chr19	23357716	23362725	-	23357716	23359402	1686	2	82.288	100	100	20.681	5.8917	7.14694	6.51932	6.21408	1.30268	3.75838	30.8035	0.577543	0.917843
ENSG00000089154_2_P	ENST00000300648	ENSG00000089154	GCN1	chr12	120127759	120127974	-	120127759	120127848	89	2	54.279	57.493	55.476	53.765	57.7092	59.5882	58.6487	49.3253	43.551	46.4381	1.2655	0.577545	0.917843
ENSG00000135931_1_P	ENST00000611582	ENSG00000135931	ARMC9	chr2	231371512	231372695	+	231371535	231372695	1160	2	95.308	97.67	97.209	97.607	4.17924	3.55083	3.86503	3.28731	2.98375	3.13553	-0.919	0.577663	0.917843
ENSG00000187446_1_P	ENST00000334660	ENSG00000187446	CHP1	chr15	41279335	41279586	+	41279389	41279586	197	2	64.739	66.951	69.536	65.399	64.2611	72.6837	68.4724	73.5677	60.6003	67.084	-1.6225	0.579003	0.918379
ENSG00000158435_1_P	ENST00000289382	ENSG00000158435	CNOT11	chr2	101269215	101269534	+	101269413	101269534	121	2	53.91	57.499	60.892	55.111	46.0497	50.3922	48.2209	58.931	48.9507	53.9408	-2.297	0.580787	0.91871
ENSG00000164087_2_P	ENST00000296484	ENSG00000164087	POC1A	chr3	52075781	52075985	-	52075781	52075886	105	2	52.304	69.442	62.653	72.573	15.9388	32.1398	24.0393	22.7971	40.7872	31.7921	-6.74	0.580934	0.918719
ENSG00000135900_1_P	ENST00000258383	ENSG00000135900	MRPL44	chr2	223966862	223967187	+	223967034	223967187	153	2	70.811	75.916	73.926	67.404	44.6205	50.1074	47.3639	45.2655	35.9094	40.5874	2.6985	0.584859	0.920901
ENSG00000178467_2_P	ENST00000343546	ENSG00000178467	P4HTM	chr3	49006686	49007060	+	49006907	49007060	153	2	72.53	59.345	58.255	63.628	59.8591	46.6493	53.2542	32.8424	38.3529	35.5977	4.996	0.58555	0.920937
ENSG00000106628_2_P	ENST00000223361	ENSG00000106628	POLD2	chr7	44114764	44114945	-	44114764	44114784	20	2	22.749	57.399	45.516	60.944	17.7002	60.6251	39.1626	41.8309	59.6884	50.7596	-13.156	0.58584	0.920937
ENSG00000129315_2_P	ENST00000261900	ENSG00000129315	CCNT1	chr12	48692901	48694436	-	48692901	48693032	131	2	22.086	28.806	28.04	27.956	7.78431	8.13099	7.95765	10.459	7.7996	9.12929	-2.552	0.586464	0.921202
ENSG00000240204_1_P	ENST00000462322	ENSG00000240204	SMKR1	chr7	129512246	129512760	+	129512441	129512760	319	2	54.473	66.393	58.971	74.699	2.98311	2.79087	2.88699	5.73487	6.34169	6.03828	-6.402	0.587216	0.9213
ENSG00000186063_2_P	ENST00000340020	ENSG00000186063	AIDA	chr1	222668156	222669989	-	222668156	222669892	1736	2	75.396	63.971	68.382	82.907	47.4923	39.7262	43.6092	35.6117	50.0789	42.8453	-5.961	0.588146	0.9213
ENSG00000096654_2_P	ENST00000211936	ENSG00000096654	ZNF184	chr6	27450819	27453260	-	27450819	27451302	483	2	67.57	88.28	96.22	77.498	6.55869	9.63017	8.09443	9.39179	7.07831	8.23504	-8.934	0.588275	0.9213
ENSG00000170955_2_P	ENST00000303927	ENSG00000170955	CAVIN3	chr11	6319068	6319564	-	6319068	6319162	94	2	0	72.578	67.298	59.797	0	2.79809	1.39905	3.26589	5.1246	4.19525	-27.2585	0.589359	0.921999
ENSG00000089289_1_P	ENST00000342206	ENSG00000089289	IGBP1	chrX	70165832	70166131	+	70165981	70166131	150	2	50.49	59.773	57.895	59.323	125.133	156.844	140.988	149.635	150.489	150.062	-3.4775	0.58963	0.922028
ENSG00000121380_1_P	ENST00000308721	ENSG00000121380	BCL2L14	chr12	12098949	12099371	+	12098988	12099371	383	2	80.68	76.231	76.418	92.416	6.44192	3.52486	4.98339	2.03971	3.09444	2.56707	-5.9615	0.590101	0.922149
ENSG00000154845_2_P	ENST00000400555	ENSG00000154845	PPP4R1	chr18	9546845	9547952	-	9546845	9547788	943	2	83.095	76.445	76.515	78.069	22.1099	23.0065	22.5582	16.1473	18.5383	17.3428	2.478	0.59042	0.92226
ENSG00000110274_1_P	ENST00000278935	ENSG00000110274	CEP164	chr11	117412071	117412350	+	117412168	117412350	182	2	61.257	70.429	68.126	70.353	31.1851	48.1035	39.6443	26.4887	34.4938	30.4912	-3.3965	0.592295	0.923326
ENSG00000072518_1_P	ENST00000350490	ENSG00000072518	MARK2	chr11	63908876	63909600	+	63909237	63909600	363	2	40.089	43.768	41.587	45.803	21.7391	21.3518	21.5455	18.4694	20.6151	19.5423	-1.7665	0.593352	0.923889
ENSG00000140750_2_P	ENST00000289968	ENSG00000140750	ARHGAP17	chr16	24919449	24920260	-	24919449	24920129	680	2	52.16	61.501	72.305	54.621	21.7194	27.0674	24.3934	29.7854	20.4023	25.0938	-6.6325	0.593459	0.923889
ENSG00000100483_2_P	ENST00000395860	ENSG00000100483	VCPKMT	chr14	50108800	50109713	-	50108800	50109698	898	2	0	35.492	32.225	29.568	0	7.79978	3.89989	5.08951	5.22776	5.15863	-13.1505	0.593738	0.923889
ENSG00000115425_2_P	ENST00000265322	ENSG00000115425	PECR	chr2	216039104	216039360	-	216039104	216039274	170	2	42.17	65.834	63.553	61.934	8.17833	19.1382	13.6583	19.2442	18.5826	18.9134	-8.7415	0.594703	0.924398
ENSG00000111786_2_P	ENST00000229390	ENSG00000111786	SRSF9	chr12	120461722	120462162	-	120461722	120462018	296	2	55.24	45.071	49.985	58.71	124.705	109.248	116.977	121.464	137.012	129.238	-4.192	0.596672	0.925531
ENSG00000101974_2_P	ENST00000361648	ENSG00000101974	ATP11C	chrX	139728773	139728962	-	139728773	139728899	126	2	63.89	66.796	54.09	67.097	11.0049	10.4313	10.7181	7.57074	11.9537	9.76222	4.7495	0.596825	0.925531
ENSG00000184384_2_P	ENST00000524717	ENSG00000184384	MAML2	chr11	95978593	95979963	-	95978593	95978947	354	2	55.673	63.081	53.677	59.249	12.1994	8.86074	10.5301	14.079	13.1571	13.618	2.914	0.598037	0.925756
ENSG00000117640_1_P	ENST00000374300	ENSG00000117640	MTFR1L	chr1	25831920	25832286	+	25832026	25832286	260	2	60.055	59.961	65.483	59.158	40.4314	37.6453	39.0384	50.8169	39.8455	45.3312	-2.3125	0.598043	0.925756
ENSG00000170502_1_P	ENST00000302174	ENSG00000170502	NUDT9	chr4	87457842	87458345	+	87458021	87458345	324	2	96.588	95.94	96.39	95.368	19.7144	18.978	19.3462	14.7927	15.7393	15.266	0.385	0.599774	0.926227
ENSG00000137312_2_P	ENST00000376389	ENSG00000137312	FLOT1	chr6	30727831	30728145	-	30727831	30728115	284	2	96.584	92.102	95.226	96.689	133.285	69.5063	101.396	189.26	150.456	169.858	-1.6145	0.600766	0.926786
ENSG00000152464_1_P	ENST00000378197	ENSG00000152464	RPP38	chr10	15103304	15104214	+	15104166	15104214	48	2	42.141	48.2	52.495	0	9.06287	14.0162	11.5396	10.7306	0	5.36529	18.923	0.601799	0.926965
ENSG00000169136_2_P	ENST00000595125	ENSG00000169136	ATF5	chr19	49932421	49933310	+	49933092	49933310	218	2	17.819	5.845	12.96	0	6.70528	1.87794	4.29161	5.36117	0	2.68059	5.352	0.606117	0.929058
ENSG00000185761_2_P	ENST00000330475	ENSG00000185761	ADAMTSL5	chr19	1505735	1506316	-	1505735	1506014	279	2	65.584	71.246	70.337	57.021	9.13661	8.21395	8.67528	11.2303	8.46238	9.84636	4.736	0.606329	0.929058
ENSG00000196507_1_P	ENST00000243286	ENSG00000196507	TCEAL3	chrX	103609037	103609862	+	103609667	103609862	195	2	91.632	89.042	63.785	94.829	6.01632	6.90555	6.46093	4.74407	6.15248	5.44828	11.03	0.606411	0.929058
ENSG00000163930_2_P	ENST00000296288	ENSG00000163930	BAP1	chr3	52401971	52402421	-	52401971	52402287	316	2	64.73	66.25	66.558	65.55	126.708	118.05	122.379	103.887	102.647	103.267	-0.564	0.607492	0.929058
ENSG00000170175_1_P	ENST00000306071	ENSG00000170175	CHRNB1	chr17	7456582	7457612	+	7456723	7457612	889	2	88.212	86.004	86.449	91.028	29.6649	23.4014	26.5332	20.4653	18.9151	19.6902	-1.6305	0.607988	0.929058
ENSG00000197451_1_P	ENST00000355836	ENSG00000197451	HNRNPAB	chr5	178210552	178210957	+	178210623	178210957	334	2	60.68	62.122	65.381	60.701	135.146	150.594	142.87	152.365	147.821	150.093	-1.64	0.609296	0.929381
ENSG00000204084_2_P	ENST00000373026	ENSG00000204084	INPP5B	chr1	37862084	37862430	-	37862084	37862314	230	2	55.601	60.888	61.059	42.327	23.2293	17.357	20.2931	25.5612	8.94481	17.253	6.5515	0.609863	0.929432
ENSG00000187514_1_P	ENST00000341369	ENSG00000187514	PTMA	chr2	231712803	231713428	+	231712851	231713428	577	2	62.413	66.592	67.074	64.906	1682.96	1653.09	1668.02	2013.57	1761.11	1887.34	-1.4875	0.609914	0.929432
ENSG00000107736_1_P	ENST00000224721	ENSG00000107736	CDH23	chr10	71814951	71815896	+	71815278	71815896	618	2	0	100	100	69.682	0	1.47108	0.73554	3.87239	2.79151	3.33195	-34.841	0.611068	0.930156
ENSG00000055130_1_P	ENST00000325222	ENSG00000055130	CUL1	chr7	148800501	148801034	+	148800582	148801034	452	2	88.991	78.627	86.814	87.975	66.1281	55.5936	60.8608	61.2459	65.8221	63.534	-3.5855	0.614228	0.931985
ENSG00000175305_2_P	ENST00000308108	ENSG00000175305	CCNE2	chr8	94880238	94881745	-	94880238	94881631	1393	2	100	85.163	95.331	100	12.8209	10.3085	11.5647	17.2809	15.9556	16.6182	-5.084	0.616245	0.931985
ENSG00000145781_1_P	ENST00000274458	ENSG00000145781	COMMD10	chr5	116292450	116293196	+	116292489	116293196	707	2	44.165	38.867	0	49.27	5.92517	3.63834	4.78175	0	5.59318	2.79659	16.881	0.617155	0.931985
ENSG00000205643_2_P	ENST00000314567	ENSG00000205643	CDPF1	chr22	46244522	46245238	-	46244522	46245091	569	2	35.823	30.174	52.579	29.298	6.57167	4.87663	5.72415	8.07976	3.95548	6.01762	-7.94	0.617651	0.931985
ENSG00000173917_2_P	ENST00000330070	ENSG00000173917	HOXB2	chr17	48542708	48543747	-	48542708	48543067	359	2	36.784	90.752	75.99	88.333	14.9762	29.4196	22.1979	21.6085	24.1134	22.861	-18.3935	0.617912	0.931985
ENSG00000059378_2_P	ENST00000263549	ENSG00000059378	PARP12	chr7	140023784	140024885	-	140023784	140024559	775	2	43.486	50.165	44.017	61.721	41.6185	43.4089	42.5137	32.5991	45.6152	39.1072	-6.0435	0.618118	0.931985
ENSG00000107263_2_P	ENST00000372189	ENSG00000107263	RAPGEF1	chr9	131577983	131579647	-	131577983	131579496	1513	2	23.595	27.601	28.441	25.659	24.6284	25.3256	24.977	27.9965	24.2295	26.113	-1.452	0.618311	0.931985
ENSG00000196405_1_P	ENST00000392920	ENSG00000196405	EVL	chr14	100143700	100143942	+	100143738	100143942	204	2	53.529	58.99	56.725	59.582	1031.7	1138.35	1085.03	1108.4	1137.44	1122.92	-1.894	0.618435	0.931985
ENSG00000131100_1_P	ENST00000253413	ENSG00000131100	ATP6V1E1	chr22	17592210	17592736	-	17592210	17592673	463	2	52.241	43.91	59.658	46.078	64.5415	60.6171	62.5793	60.2713	46.8986	53.5849	-4.7925	0.619213	0.931985
ENSG00000117228_2_P	ENST00000370473	ENSG00000117228	GBP1	chr1	89053217	89053468	-	89053217	89053354	137	2	68.57	70.41	69.98	66.737	222.426	262.858	242.642	201.232	226.463	213.848	1.1315	0.619326	0.931985
ENSG00000137501_2_P	ENST00000316356	ENSG00000137501	SYTL2	chr11	85694274	85695340	-	85694274	85695194	920	2	81.702	96.832	94.25	94.587	28.742	29.5806	29.1613	29.3288	28.2592	28.794	-5.1515	0.619388	0.931985
ENSG00000004866_1_P	ENST00000323984	ENSG00000004866	ST7	chr7	117229761	117230019	+	117229857	117230019	162	2	90.503	50.346	100	70.309	6.50129	0.987124	3.7442	5.00441	5.09286	5.04864	-14.73	0.619476	0.931985
ENSG00000012232_1_P	ENST00000220562	ENSG00000012232	EXTL3	chr8	28750656	28751214	+	28750866	28751214	348	2	24.502	49.132	49.136	41.044	2.01627	5.14438	3.58033	4.56106	3.38735	3.97421	-8.273	0.622454	0.933427
ENSG00000106554_2_P	ENST00000262570	ENSG00000106554	CHCHD3	chr7	132784906	132785660	-	132784906	132785636	730	2	60.513	74.505	59.342	66.153	27.5299	34.1623	30.8461	24.9115	29.496	27.2038	4.7615	0.622542	0.933427
ENSG00000122203_2_P	ENST00000298569	ENSG00000122203	KIAA1191	chr5	176347166	176347808	-	176347166	176347599	433	2	71.407	68.852	71.162	64.843	97.2384	77.1565	87.1975	77.1582	58.4507	67.8044	2.127	0.623038	0.933427
ENSG00000120697_2_P	ENST00000239891	ENSG00000120697	ALG5	chr13	36949834	36950057	-	36949834	36949941	107	2	100	98.356	95.034	100	34.3678	33.073	33.7204	30.5903	31.9159	31.2531	1.661	0.623767	0.933427
ENSG00000136271_2_P	ENST00000258772	ENSG00000136271	DDX56	chr7	44565805	44566079	-	44565805	44566001	196	2	93.182	93.607	93.109	94.824	145.297	128.802	137.049	105.001	99.7687	102.385	-0.572	0.624372	0.933427
ENSG00000100243_2_P	ENST00000352397	ENSG00000100243	CYB5R3	chr22	42618815	42619945	-	42618815	42619772	957	2	53.426	67.779	58.611	75.202	40.9571	57.3824	49.1698	48.4268	71.7886	60.1077	-6.304	0.624567	0.933427
ENSG00000156515_1_P	ENST00000359426	ENSG00000156515	HK1	chr10	69400990	69401817	+	69401135	69401817	682	2	28.085	29.807	36.218	27.492	41.6055	43.5791	42.5923	57.7946	49.0201	53.4074	-2.909	0.624716	0.933427
ENSG00000013619_1_P	ENST00000432680	ENSG00000013619	MAMLD1	chrX	150512003	150513349	+	150513073	150513349	276	2	52.148	58.165	52.777	53.535	6.10782	4.11158	5.1097	5.9507	4.0962	5.02345	2.0005	0.625964	0.933427
ENSG00000087111_2_P	ENST00000308360	ENSG00000087111	PIGS	chr17	28553452	28554495	-	28553452	28554219	767	2	25.906	34.169	36.192	29.876	14.5378	19.0064	16.7721	17.7292	16.0362	16.8827	-2.9965	0.626148	0.933427
ENSG00000140463_1_P	ENST00000268057	ENSG00000140463	BBS4	chr15	72737477	72738416	+	72737587	72738416	829	2	48.568	73.587	0	73.484	3.60103	5.76402	4.68253	0	6.10483	3.05241	24.3355	0.626891	0.933616
ENSG00000116539_2_P	ENST00000368346	ENSG00000116539	ASH1L	chr1	155335544	155337751	-	155335544	155337659	2115	2	17.922	19.088	14.306	39.018	3.37857	2.83956	3.10906	3.11009	7.51082	5.31046	-8.157	0.62847	0.934134
ENSG00000101216_2_P	ENST00000266068	ENSG00000101216	GMEB2	chr20	63589827	63590729	-	63589827	63590088	261	2	9.706	22.325	21.026	19.283	2.99061	6.75681	4.87371	6.00981	5.30777	5.65879	-4.139	0.629887	0.934135
ENSG00000084764_2_P	ENST00000648289	ENSG00000084764	MAPRE3	chr2	27026279	27026435	+	27026348	27026435	87	2	60.626	76.464	0	82.892	1.94021	2.60372	2.27196	0	8.04111	4.02056	27.099	0.630555	0.934135
ENSG00000124275_1_P	ENST00000264668	ENSG00000124275	MTRR	chr5	7899913	7900616	+	7900058	7900616	558	2	59.929	61.687	62.781	51.417	21.3787	18.0958	19.7372	21.0144	14.43	17.7222	3.709	0.631242	0.93441
ENSG00000139496_1_P	ENST00000381736	ENSG00000139496	NUP58	chr13	25339964	25340961	+	25340134	25340961	827	2	11.285	25.666	18.955	27.72	1.89542	5.42186	3.65864	4.66637	6.74334	5.70486	-4.862	0.632452	0.934857
ENSG00000175544_2_P	ENST00000438189	ENSG00000175544	CABP4	chr11	67458630	67459228	+	67458659	67459228	569	2	35.931	27.277	0	38.348	5.48892	3.49666	4.49279	0	0.884741	0.44237	12.43	0.632947	0.93537
ENSG00000112367_1_P	ENST00000230124	ENSG00000112367	FIG4	chr6	109825087	109825362	+	109825265	109825362	97	2	0	54.801	35.046	55.275	0	7.85924	3.92962	6.10563	9.38145	7.74354	-17.76	0.63387	0.935795
ENSG00000185049_2_P	ENST00000382882	ENSG00000185049	NELFA	chr4	1983019	1983503	-	1983019	1983318	299	2	52.558	58.557	57.91	57.077	22.333	24.3859	23.3595	21.7085	22.6463	22.1774	-1.936	0.634639	0.93592
ENSG00000131626_1_P	ENST00000389547	ENSG00000131626	PPFIA1	chr11	70378029	70378397	+	70378203	70378397	194	2	89.348	92.725	92.601	83.796	27.2978	22.8357	25.0667	19.948	16.9032	18.4256	2.838	0.635804	0.936035
ENSG00000168944_2_P	ENST00000306467	ENSG00000168944	CEP120	chr5	123344975	123346753	-	123344975	123346518	1543	2	56.349	83.114	58.724	63.623	10.4573	12.3848	11.4211	8.20501	7.02552	7.61526	8.558	0.63712	0.936474
ENSG00000064102_2_P	ENST00000261191	ENSG00000064102	INTS13	chr12	26905307	26905536	-	26905307	26905496	189	2	44.305	62.778	58.227	60.664	24.8327	29.1895	27.0111	35.6959	32.3581	34.027	-5.904	0.637508	0.936675
ENSG00000180901_1_P	ENST00000322444	ENSG00000180901	KCTD2	chr17	75063017	75064038	+	75063047	75064038	991	2	22.06	32.927	13.973	30.097	6.77575	11.4639	9.11982	2.739	7.40452	5.07176	5.4585	0.637859	0.936675
ENSG00000002586_1_P	ENST00000381192	ENSG00000002586	CD99	chrX	2740778	2741241	+	2740804	2741241	437	2	76.3	80.663	77.525	76.663	349.09	407.984	378.537	400.471	399.038	399.755	1.3875	0.638648	0.936675
ENSG00000142599_2_P	ENST00000337907	ENSG00000142599	RERE	chr1	8354935	8355120	-	8354935	8355086	151	2	59.939	46.663	58.2	56.848	70.7649	36.906	53.8354	73.1768	62.2216	67.6992	-4.223	0.63903	0.936675
ENSG00000169710_2_P	ENST00000306749	ENSG00000169710	FASN	chr17	82078461	82079280	-	82078461	82079142	681	2	51.096	42.703	47.326	40.53	60.8238	35.9193	48.3715	67.9388	41.8824	54.9106	2.9715	0.639449	0.936675
ENSG00000182199_1_P	ENST00000328923	ENSG00000182199	SHMT2	chr12	57234233	57234726	+	57234361	57234726	365	2	96.45	93.225	93.46	94.176	100.097	92.4022	96.2496	133.223	131.515	132.369	1.0195	0.640323	0.936675
ENSG00000174579_2_P	ENST00000309993	ENSG00000174579	MSL2	chr3	136149448	136152738	-	136149448	136151146	1698	2	95.349	91.588	92.795	91.769	34.1188	27.6578	30.8883	27.8917	25.1318	26.5118	1.1865	0.640944	0.936675
ENSG00000108829_2_P	ENST00000225972	ENSG00000108829	LRRC59	chr17	50382644	50383235	-	50382644	50382987	343	2	58.428	53.263	58.182	56.753	60.7846	53.2388	57.0117	57.684	61.4695	59.5767	-1.622	0.642301	0.937713
ENSG00000111271_1_P	ENST00000313698	ENSG00000111271	ACAD10	chr12	111756332	111757019	+	111756473	111757019	546	2	72.883	31.858	41.649	37.456	13.4501	5.06717	9.25865	7.36681	6.40116	6.88399	12.818	0.644196	0.938671
ENSG00000151148_1_P	ENST00000342494	ENSG00000151148	UBE3B	chr12	109534590	109535021	+	109534782	109535021	239	2	41.997	52.677	55.611	46.58	15.9147	23.4672	19.6909	18.6868	11.9511	15.319	-3.7585	0.646055	0.939139
ENSG00000108298_1_P	ENST00000225430	ENSG00000108298	RPL19	chr17	39204524	39204667	+	39204648	39204667	19	2	26.12	27.581	24.497	27.381	857.517	934.997	896.257	896.45	999.851	948.15	0.9115	0.646246	0.939139
ENSG00000186111_2_P	ENST00000335312	ENSG00000186111	PIP5K1C	chr19	3630415	3633169	-	3630415	3633166	2751	2	16.444	12.55	17.905	0	4.94704	3.03762	3.99233	4.01909	0	2.00955	5.5445	0.646343	0.939139
ENSG00000143418_2_P	ENST00000271688	ENSG00000143418	CERS2	chr1	150965238	150966288	-	150965238	150966147	909	2	77.635	78.35	84.547	76.456	93.0965	90.6305	91.8635	86.5293	85.2207	85.875	-2.509	0.646411	0.939139
ENSG00000119321_2_P	ENST00000238256	ENSG00000119321	FKBP15	chr9	113165504	113166155	-	113165504	113166077	573	2	94.868	95.39	94.818	96.451	34.1898	29.2924	31.7411	30.554	35.4505	33.0023	-0.5055	0.646826	0.939385
ENSG00000092148_2_P	ENST00000399332	ENSG00000092148	HECTD1	chr14	31100160	31101067	-	31100160	31100929	769	2	36.557	32.376	0	42.602	14.0353	9.73295	11.8841	0	13.7475	6.87375	13.1655	0.647355	0.93945
ENSG00000163872_1_P	ENST00000305135	ENSG00000163872	YEATS2	chr3	183810474	183812537	+	183810583	183812537	1954	2	0	15.288	0	40.182	0	2.96246	1.48123	0	14.1417	7.07085	-12.447	0.647602	0.93945
ENSG00000163913_1_P	ENST00000296266	ENSG00000163913	IFT122	chr3	129520175	129520351	+	129520265	129520351	86	2	97.288	98.326	100	88.537	22.8352	21.955	22.3951	17.5502	9.63054	13.5904	3.5385	0.647704	0.93945
ENSG00000196562_1_P	ENST00000467815	ENSG00000196562	SULF2	chr20	47657667	47658392	-	47657667	47658361	694	2	84.41	94.804	75.346	92.744	4.37658	4.12945	4.25302	2.19801	1.32145	1.75973	5.562	0.648707	0.940012
ENSG00000149262_2_P	ENST00000534064	ENSG00000149262	INTS4	chr11	77878763	77879127	-	77878763	77878948	185	2	26.756	54.81	67.624	36.259	9.10905	23.8248	16.4669	23.6965	12.8193	18.2579	-11.1585	0.649446	0.940477
ENSG00000162851_2_P	ENST00000366514	ENSG00000162851	TFB2M	chr1	246540808	246541202	-	246540808	246541030	222	2	81.37	74.397	82.3	77.928	32.224	20.0701	26.147	30.7195	23.3982	27.0589	-2.2305	0.650936	0.941292
ENSG00000066279_2_P	ENST00000294732	ENSG00000066279	ASPM	chr1	197084262	197084426	-	197084262	197084323	61	2	62.002	57.417	42.744	63.864	60.499	40.1962	50.3476	23.3077	37.8912	30.5995	6.4055	0.652334	0.94204
ENSG00000221926_2_P	ENST00000336708	ENSG00000221926	TRIM16	chr17	15628008	15629198	-	15628008	15628614	606	2	0	25.395	0	64.588	0	2.57619	1.2881	0	4.13971	2.06986	-19.5965	0.654005	0.942105
ENSG00000139370_2_P	ENST00000266771	ENSG00000139370	SLC15A4	chr12	128794088	128794356	-	128794088	128794195	107	2	61.026	65.52	50.028	66.555	16.8924	19.1742	18.0333	13.297	20.0302	16.6636	4.9815	0.654211	0.942105
ENSG00000185338_2_P	ENST00000332029	ENSG00000185338	SOCS1	chr16	11254431	11255528	-	11254431	11254842	411	2	79.845	71.621	76.806	68.609	110.995	118.143	114.569	122.337	133.489	127.913	3.0255	0.654237	0.942105
ENSG00000253719_1_P	ENST00000519948	ENSG00000253719	ATXN7L3B	chr12	74537826	74541451	+	74538406	74541451	3045	2	99.237	99.017	99.201	99.185	64.1294	54.0873	59.1083	47.5297	46.8634	47.1966	-0.066	0.655853	0.942617
ENSG00000101444_2_P	ENST00000217426	ENSG00000101444	AHCY	chr20	34280451	34281165	-	34280451	34281033	582	2	57.348	42.634	42.267	48.801	26.5691	17.0449	21.807	21.0619	26.4247	23.7433	4.457	0.656077	0.942617
ENSG00000090989_1_P	ENST00000346134	ENSG00000090989	EXOC1	chr4	55904342	55905034	+	55904495	55905034	539	2	100	94.847	100	97.948	29.0589	22.1548	25.6068	27.0153	21.8616	24.4384	-1.5505	0.656568	0.9427
ENSG00000100387_1_P	ENST00000216225	ENSG00000100387	RBX1	chr22	40972475	40972662	+	40972488	40972662	174	2	97.761	97.472	98.797	97.318	213.057	216.098	214.578	243.094	219.334	231.214	-0.441	0.657211	0.9427
ENSG00000159403_1_P	ENST00000535233	ENSG00000159403	C1R	chr12	7080420	7081301	-	7080420	7080531	111	2	85.421	79.475	84.469	74	4.19711	4.01367	4.10539	4.37308	3.66962	4.02135	3.2135	0.658726	0.9427
ENSG00000196199_1_P	ENST00000361479	ENSG00000196199	MPHOSPH8	chr13	19671833	19671994	+	19671875	19671994	119	2	32.692	0	20.013	32.161	17.9173	0	8.95865	7.54595	11.1738	9.35987	-9.741	0.65877	0.9427
ENSG00000000460_1_P	ENST00000286031	ENSG00000000460	C1orf112	chr1	169852789	169853261	+	169852987	169853261	274	2	64.248	62.368	64.295	59.406	10.4827	9.49747	9.99011	11.6842	8.13648	9.91035	1.4575	0.658913	0.9427
ENSG00000171552_2_P	ENST00000307677	ENSG00000171552	BCL2L1	chr20	31664711	31666086	-	31664711	31665948	1237	2	30.223	32.823	34.781	18.821	14.4279	15.1015	14.7647	15.2773	10.0786	12.6779	4.722	0.659478	0.942741
ENSG00000134597_1_P	ENST00000305536	ENSG00000134597	RBMX2	chrX	130412360	130413340	+	130412848	130413340	492	2	92.662	92.503	91.273	92.918	29.3565	24.5164	26.9365	25.9503	25.0225	25.4864	0.487	0.659506	0.942741
ENSG00000107438_2_P	ENST00000329399	ENSG00000107438	PDLIM1	chr10	95237713	95238111	-	95237713	95237924	211	2	0	62.228	43.458	55.571	0	12.009	6.00449	5.72612	16.438	11.0821	-18.4005	0.659575	0.942741
ENSG00000124762_1_P	ENST00000244741	ENSG00000124762	CDKN1A	chr6	36685750	36686005	+	36685800	36686005	205	2	41.69	49.123	54.179	43.426	64.0532	102.719	83.3863	95.045	67.3482	81.1966	-3.396	0.660725	0.94285
ENSG00000130772_1_P	ENST00000373842	ENSG00000130772	MED18	chr1	28334416	28335876	+	28334970	28335876	906	2	49.294	11.835	37.03	45.998	7.35281	1.73568	4.54424	6.20863	8.02172	7.11518	-10.9495	0.662844	0.943336
ENSG00000121210_1_P	ENST00000409663	ENSG00000121210	TMEM131L	chr4	153636300	153636623	+	153636576	153636623	47	2	67.373	73.506	72.05	63.351	55.4154	53.5915	54.5035	63.7203	45.9886	54.8545	2.739	0.66302	0.943336
ENSG00000171314_1_P	ENST00000334828	ENSG00000171314	PGAM1	chr10	97432354	97433118	+	97432524	97433118	594	2	46.326	46.712	50.035	45.597	126.175	134.971	130.573	182.813	228.334	205.573	-1.297	0.663138	0.943336
ENSG00000117262_1_P	ENST00000313835	ENSG00000117262	GPR89A	chr1	145669833	145670602	+	145670040	145670602	562	2	56.432	0	28.338	62.351	11.8207	0	5.91033	4.03397	8.80782	6.42089	-17.1285	0.664591	0.94408
ENSG00000100225_1_P	ENST00000266087	ENSG00000100225	FBXO7	chr22	32498143	32498596	+	32498530	32498596	66	2	55.2	58.308	56.365	59.285	98.183	115.08	106.632	89.1076	103.078	96.0929	-1.071	0.665484	0.94408
ENSG00000153574_1_P	ENST00000283646	ENSG00000153574	RPIA	chr2	88749980	88750333	+	88750078	88750333	255	2	71.162	76.991	73.174	79.165	68.3837	53.561	60.9724	57.9803	53.7396	55.86	-2.093	0.666231	0.944305
ENSG00000117450_2_P	ENST00000262746	ENSG00000117450	PRDX1	chr1	45511228	45511414	-	45511228	45511328	100	2	15.809	25.555	14.469	20.931	38.581	73.0552	55.8181	32.4532	55.96	44.2066	2.982	0.667369	0.944881
ENSG00000143553_1_P	ENST00000368685	ENSG00000143553	SNAPIN	chr1	153661199	153661421	+	153661301	153661421	120	2	55.074	63.004	69.988	56.256	42.5051	55.6823	49.0937	79.3271	50.5475	64.9373	-4.083	0.668725	0.945292
ENSG00000119685_1_P	ENST00000298832	ENSG00000119685	TTLL5	chr14	75954423	75954822	+	75954446	75954822	376	2	66.543	75.367	41.03	79.108	6.9192	8.79581	7.8575	4.10954	11.867	7.98827	10.886	0.669052	0.945338
ENSG00000164898_1_P	ENST00000297534	ENSG00000164898	FMC1	chr7	139345500	139345793	+	139345704	139345793	89	2	77.108	87.785	81.944	89.513	40.9847	44.4053	42.695	35.0431	45.6565	40.3498	-3.282	0.670483	0.945745
ENSG00000165244_2_P	ENST00000375256	ENSG00000165244	ZNF367	chr9	96386108	96388459	-	96386108	96388236	2128	2	22.566	38.475	0	38.82	6.50908	10.8273	8.66818	0	9.37861	4.6893	11.1105	0.671287	0.945754
ENSG00000172893_2_P	ENST00000355527	ENSG00000172893	DHCR7	chr11	71434959	71435839	-	71434959	71435374	415	2	28.181	6.665	22.906	24.102	5.47758	0.872602	3.17509	9.24324	10.2377	9.74046	-6.081	0.672427	0.945754
ENSG00000126460_1_P	ENST00000246794	ENSG00000126460	PRRG2	chr19	49590370	49590947	+	49590389	49590947	558	2	100	57.024	100	0	1.0352	3.98318	2.50919	2.83143	0	1.41571	28.512	0.673011	0.945784
ENSG00000197562_1_P	ENST00000248139	ENSG00000197562	RAB40C	chr16	627341	627938	+	627622	627938	316	2	21.774	42.043	47.312	29.646	4.05983	9.37873	6.71928	10.4524	4.84722	7.64982	-6.5705	0.674153	0.946704
ENSG00000143514_2_P	ENST00000343537	ENSG00000143514	TP53BP2	chr1	223780089	223780894	-	223780089	223780852	763	2	98.215	92.603	95.856	91.463	27.6985	25.681	26.6898	20.4259	19.6108	20.0183	1.7495	0.674489	0.946819
ENSG00000182158_2_P	ENST00000330387	ENSG00000182158	CREB3L2	chr7	137879546	137880551	-	137879546	137880475	929	2	17.696	0	10.93	16.702	3.10055	0	1.55027	1.78867	3.00692	2.39779	-4.968	0.674858	0.946831
ENSG00000249709_2_P	ENST00000339282	ENSG00000249709	ZNF564	chr19	12525726	12527916	-	12525726	12526445	719	2	83.735	79.448	81.765	78.858	9.18098	6.27759	7.72929	5.24627	4.9614	5.10384	1.28	0.675877	0.94701
ENSG00000198780_2_P	ENST00000389156	ENSG00000198780	FAM169A	chr5	74781369	74782008	-	74781369	74781459	90	2	59.294	76.535	73.792	71.637	1.39884	3.20577	2.30231	1.81752	1.78783	1.80267	-4.8	0.676394	0.947041
ENSG00000172331_1_P	ENST00000344924	ENSG00000172331	BPGM	chr7	134678852	134679719	+	134679031	134679719	688	2	47.364	70.086	81.585	53.453	9.98564	15.4165	12.7011	12.4929	10.5745	11.5337	-8.794	0.676645	0.947041
ENSG00000158457_1_P	ENST00000486685	ENSG00000158457	TSPAN33	chr7	129167772	129168833	+	129167874	129168833	959	2	100	91.082	100	79.615	2.09913	2.15197	2.12555	1.41101	1.45153	1.43127	5.7335	0.677129	0.947281
ENSG00000085999_1_P	ENST00000371975	ENSG00000085999	RAD54L	chr1	46278071	46278411	+	46278282	46278411	129	2	49.5	80.483	33.098	72.523	8.4877	7.68406	8.08588	4.19277	13.1945	8.69362	12.181	0.677433	0.947281
ENSG00000162385_1_P	ENST00000371466	ENSG00000162385	MAGOH	chr1	53226925	53227144	-	53226925	53227044	119	2	90.133	65.155	0	100	18.0893	8.57288	13.3311	0	12.4697	6.23486	27.644	0.678402	0.94781
ENSG00000162739_2_P	ENST00000368057	ENSG00000162739	SLAMF6	chr1	160485054	160486754	-	160485054	160486706	1652	2	71.818	45.28	58.155	74.277	23.0887	12.9182	18.0034	11.1509	16.8976	14.0242	-7.667	0.679213	0.948166
ENSG00000120992_2_P	ENST00000343231	ENSG00000120992	LYPLA1	chr8	54047411	54048118	-	54047411	54048064	653	2	29.037	34.121	30.865	35.632	11.2468	11.8997	11.5733	12.3887	15.8787	14.1337	-1.6695	0.679309	0.948166
ENSG00000155903_1_P	ENST00000286364	ENSG00000155903	RASA2	chr3	141612282	141612476	+	141612313	141612476	163	2	63.044	60.914	56.426	63.59	43.9924	30.7288	37.3606	37.1977	42.4642	39.831	1.971	0.680078	0.948166
ENSG00000099783_1_P	ENST00000325495	ENSG00000099783	HNRNPM	chr19	8488690	8488959	+	8488854	8488959	105	2	42.434	52.463	51.689	48.71	178.124	227.642	202.883	207.175	200.181	203.678	-2.751	0.680894	0.948412
ENSG00000165283_2_P	ENST00000356493	ENSG00000165283	STOML2	chr9	35099896	35100172	-	35099896	35100034	138	2	93.452	92.841	95.285	92.517	120.79	116.367	118.578	103.812	103.819	103.815	-0.7545	0.682123	0.948621
ENSG00000122862_1_P	ENST00000242465	ENSG00000122862	SRGN	chr10	69103870	69104719	+	69104120	69104719	599	2	43.307	41.036	48.124	40.421	103.402	114.318	108.86	155.551	127.208	141.379	-2.101	0.682424	0.948621
ENSG00000100209_1_P	ENST00000216027	ENSG00000100209	HSCB	chr22	28757077	28757212	+	28757169	28757212	43	2	47.26	0	41.395	31.589	8.79403	0	4.39702	8.18514	6.4133	7.29922	-12.862	0.682516	0.948621
ENSG00000128011_2_P	ENST00000248668	ENSG00000128011	LRFN1	chr19	39306819	39308542	-	39306819	39307632	813	2	65.341	75.448	84.784	66.367	7.51808	7.91643	7.71726	4.96709	3.54207	4.25458	-5.181	0.682604	0.948621
ENSG00000147872_2_P	ENST00000276914	ENSG00000147872	PLIN2	chr9	19115915	19116649	-	19115915	19116247	332	2	69.573	63.84	65.296	64.997	39.9405	43.6303	41.7854	34.4135	37.4805	35.947	1.56	0.682682	0.948621
ENSG00000196700_2_P	ENST00000369888	ENSG00000196700	ZNF512B	chr20	63958381	63960139	-	63958381	63959887	1506	2	0	21.465	14.83	18.302	0	6.20837	3.10419	5.26988	5.73055	5.50021	-5.8335	0.682875	0.948621
ENSG00000170855_2_P	ENST00000546954	ENSG00000170855	TRIAP1	chr12	120444555	120444955	-	120444555	120444871	316	2	38.531	42.237	44.675	39.256	26.5685	38.6114	32.59	21.0617	19.4745	20.2681	-1.5815	0.682933	0.948621
ENSG00000177646_1_P	ENST00000308982	ENSG00000177646	ACAD9	chr3	128912506	128913014	+	128912607	128913014	407	2	66.088	79.091	66.922	71.201	31.24	42.8464	37.0432	24.9421	29.7319	27.337	3.528	0.684313	0.948782
ENSG00000070540_2_P	ENST00000262139	ENSG00000070540	WIPI1	chr17	68421322	68421820	-	68421322	68421772	450	2	33.387	89.842	43.082	49.664	6.27102	12.8036	9.53729	11.3371	10.0848	10.711	15.2415	0.684695	0.948921
ENSG00000229117_1_P	ENST00000501597	ENSG00000229117	RPL41	chr12	56117481	56117844	+	56117524	56117844	320	2	99.957	99.981	99.974	99.947	5655.03	5492.74	5573.88	5700.7	6527.42	6114.06	0.0085	0.684823	0.948921
ENSG00000167895_1_P	ENST00000318430	ENSG00000167895	TMC8	chr17	78140833	78141366	+	78141112	78141366	254	2	48.254	45.815	54.321	44.838	354.553	276.16	315.356	337.634	239.921	288.778	-2.545	0.686491	0.949703
ENSG00000023041_1_P	ENST00000369404	ENSG00000023041	ZDHHC6	chr10	112430723	112430907	-	112430723	112430803	80	2	36.743	43.445	32.91	41.967	27.7379	31.6658	29.7018	20.0282	21.8978	20.963	2.6555	0.687245	0.949996
ENSG00000171497_2_P	ENST00000307720	ENSG00000171497	PPID	chr4	158709663	158709824	-	158709663	158709735	72	2	31.998	8.093	20.11	33.111	18.5359	3.26568	10.9008	9.13614	16.0743	12.6052	-6.565	0.688994	0.950515
ENSG00000013810_2_P	ENST00000651472	ENSG00000013810	TACC3	chr4	1744947	1745134	+	1745013	1745134	121	2	19.027	36.753	33.211	31.97	43.4742	79.5887	61.5315	69.609	52.0773	60.8431	-4.7005	0.68952	0.95061
ENSG00000163399_1_P	ENST00000295598	ENSG00000163399	ATP1A1	chr1	116404415	116404739	+	116404444	116404739	295	2	74.748	83.615	76.642	77.018	396.062	421.496	408.779	337.447	337.537	337.492	2.3515	0.689525	0.95061
ENSG00000107745_2_P	ENST00000361114	ENSG00000107745	MICU1	chr10	72367955	72368355	-	72367955	72368194	239	2	61.788	64.12	62.636	62.042	29.4088	36.7594	33.0841	29.9442	27.9664	28.9553	0.615	0.691163	0.95104
ENSG00000170619_2_P	ENST00000305103	ENSG00000170619	COMMD5	chr8	144850456	144851395	-	144850456	144850663	207	2	75.829	79.321	69.069	80.217	35.0261	29.6988	32.3625	28.4623	33.5147	30.9885	2.932	0.692487	0.951729
ENSG00000028277_1_P	ENST00000342301	ENSG00000028277	POU2F2	chr19	42089355	42091591	-	42089355	42091256	1901	2	13.991	21.578	19.113	20.432	3.65721	4.8638	4.2605	3.21463	3.01539	3.11501	-1.988	0.692602	0.951729
ENSG00000166896_1_P	ENST00000300145	ENSG00000166896	ATP23	chr12	57956686	57957140	+	57956890	57957140	250	2	93.467	88.638	95.536	89.944	23.5836	25.2612	24.4224	20.6287	21.208	20.9184	-1.6875	0.693471	0.952519
ENSG00000172409_2_P	ENST00000529430	ENSG00000172409	CLP1	chr11	57660764	57661834	+	57661436	57661834	398	2	96.358	64.014	75.044	68.461	25.5777	16.1385	20.8581	11.4752	11.3052	11.3902	8.4335	0.693945	0.952817
ENSG00000213719_2_P	ENST00000375779	ENSG00000213719	CLIC1	chr6	31730665	31731003	-	31730665	31730841	176	2	65.14	69.389	67.828	68.915	673.961	884.06	779.01	940.068	1006.85	973.461	-1.107	0.694404	0.952817
ENSG00000138613_1_P	ENST00000261879	ENSG00000138613	APH1B	chr15	63305613	63305913	+	63305781	63305913	132	2	74.77	79.074	76.589	79.682	10.1074	11.2971	10.7022	10.3609	12.6084	11.4847	-1.2135	0.695923	0.952928
ENSG00000127337_2_P	ENST00000548020	ENSG00000127337	YEATS4	chr12	69390146	69390651	+	69390316	69390651	335	2	56.773	65.353	58.082	59.615	38.9977	48.5027	43.7502	49.631	45.2756	47.4533	2.2145	0.696574	0.952928
ENSG00000085982_2_P	ENST00000251722	ENSG00000085982	USP40	chr2	233476416	233477503	-	233476416	233477391	975	2	46.907	17.38	20.317	28.741	3.5858	1.22104	2.40342	1.62794	2.55829	2.09311	7.6145	0.697366	0.952928
ENSG00000101695_1_P	ENST00000217740	ENSG00000101695	RNF125	chr18	32068297	32073173	+	32068384	32073173	4789	2	42.431	44.468	40.715	51.961	20.9994	22.2664	21.6329	17.6654	24.2864	20.9759	-2.8885	0.697849	0.952928
ENSG00000104823_2_P	ENST00000221418	ENSG00000104823	ECH1	chr19	38815448	38815717	-	38815448	38815612	164	2	56.245	72.364	72.353	64.663	96.2209	123.549	109.885	163.382	135.671	149.527	-4.2035	0.699499	0.952928
ENSG00000188404_2_P	ENST00000236147	ENSG00000188404	SELL	chr1	169691481	169691802	-	169691481	169691783	302	2	57.185	61.415	60.078	60.674	323.988	391.245	357.616	391.22	428.225	409.723	-1.076	0.700331	0.952928
ENSG00000173597_2_P	ENST00000310613	ENSG00000173597	SULT1B1	chr4	69721161	69727200	-	69721161	69727087	5926	2	96.088	96.883	96.483	96.074	25.3449	18.6876	22.0163	22.5299	15.7444	19.1372	0.207	0.701769	0.952928
ENSG00000140471_2_P	ENST00000314742	ENSG00000140471	LINS1	chr15	100567910	100570117	-	100567910	100569237	1327	2	42.558	68.826	50.382	77.762	8.59054	11.2171	9.90382	9.36314	9.49918	9.43116	-8.38	0.70193	0.952928
ENSG00000181027_1_P	ENST00000318584	ENSG00000181027	FKRP	chr19	46755411	46758392	+	46756938	46758392	1454	2	71.302	67.109	85.315	63.916	13.3639	11.1977	12.2808	13.9019	9.77536	11.8386	-5.41	0.70199	0.952928
ENSG00000186767_2_P	ENST00000374884	ENSG00000186767	SPIN4	chrX	63349809	63351344	-	63349809	63350069	260	2	45.954	60.208	51.446	47.515	3.27664	4.53069	3.90367	3.44515	3.33368	3.38942	3.6005	0.702693	0.952928
ENSG00000205659_1_P	ENST00000555028	ENSG00000205659	LIN52	chr14	74198921	74199561	+	74198977	74199561	584	2	34.895	37.201	0	47.934	4.02097	4.29294	4.15695	0	5.09725	2.54862	12.081	0.702751	0.952928
ENSG00000101882_2_P	ENST00000371410	ENSG00000101882	NKAP	chrX	119925059	119925394	-	119925059	119925219	160	2	72.326	80.35	75.745	81.302	27.9592	32.958	30.4586	20.8677	25.315	23.0914	-2.1855	0.702811	0.952928
ENSG00000184110_1_P	ENST00000331666	ENSG00000184110	EIF3C	chr16	28735430	28735596	+	28735513	28735596	83	2	0	97.393	47.184	0	0	292.791	146.395	22.5425	0	11.2713	25.1045	0.702939	0.952928
ENSG00000155858_1_P	ENST00000286307	ENSG00000155858	LSM11	chr5	157754853	157755316	+	157755264	157755316	52	2	39.593	47.7	41.995	50.452	2.63323	3.51223	3.07273	2.54692	3.25408	2.9005	-2.577	0.703022	0.952928
ENSG00000164463_1_P	ENST00000296953	ENSG00000164463	CREBRF	chr5	173133629	173137757	+	173133745	173137757	4012	2	46.442	45.482	43.45	53.567	7.30305	6.33273	6.81789	5.11267	5.37404	5.24335	-2.5465	0.703059	0.952928
ENSG00000117016_1_P	ENST00000372683	ENSG00000117016	RIMS3	chr1	40626213	40626729	-	40626213	40626516	303	2	37.493	61.413	48.454	38.243	0.780206	1.80333	1.29177	2.54581	1.72948	2.13765	6.1045	0.703224	0.952928
ENSG00000101096_2_P	ENST00000609943	ENSG00000101096	NFATC2	chr20	51388627	51391451	-	51388627	51391395	2768	2	14.982	12.368	0	18.207	6.30339	4.89402	5.59871	0	7.11352	3.55676	4.5715	0.703684	0.952928
ENSG00000186230_1_P	ENST00000334181	ENSG00000186230	ZNF749	chr19	57443290	57446510	+	57445485	57446510	1025	2	63.62	77.851	67.992	82.183	3.66013	2.77024	3.21519	3.92737	2.86485	3.39611	-4.352	0.707182	0.954096
ENSG00000163348_2_P	ENST00000368457	ENSG00000163348	PYGO2	chr1	154958245	154959846	-	154958245	154958778	533	2	23.685	15.882	15.401	20.105	8.79006	5.61008	7.20007	5.03206	7.2547	6.14338	2.0305	0.707547	0.954176
ENSG00000122674_1_P	ENST00000325974	ENSG00000122674	CCZ1	chr7	5925631	5925931	+	5925687	5925931	244	2	64.239	68.891	73.122	64.445	66.9116	111.865	89.3885	66.0327	78.9644	72.4985	-2.2185	0.707812	0.954176
ENSG00000112159_2_P	ENST00000369393	ENSG00000112159	MDN1	chr6	89642788	89644193	-	89642788	89644004	1216	2	94.021	97.774	97.59	96.08	28.271	23.059	25.665	30.6888	25.9244	28.3066	-0.9375	0.708031	0.954176
ENSG00000140983_1_P	ENST00000315082	ENSG00000140983	RHOT2	chr16	673479	674132	+	673606	674132	526	2	80.897	79.931	78.58	85.822	169.563	148.86	159.211	146.201	132.069	139.135	-1.787	0.708118	0.954176
ENSG00000196453_2_P	ENST00000247930	ENSG00000196453	ZNF777	chr7	149431503	149432932	-	149431503	149431775	272	2	84.758	87.015	89.93	74.065	27.5052	29.1874	28.3463	20.2215	19.6037	19.9126	3.889	0.709796	0.954985
ENSG00000159111_1_P	ENST00000290208	ENSG00000159111	MRPL10	chr17	47823450	47824458	-	47823450	47824204	754	2	98.908	100	99.042	99.332	48.7799	54.858	51.8189	44.8125	50.0533	47.4329	0.267	0.710971	0.955214
ENSG00000175806_2_P	ENST00000441698	ENSG00000175806	MSRA	chr8	10428147	10428365	+	10428312	10428365	53	2	70.088	78.253	75.474	68.199	15.2017	13.6025	14.4021	19.1495	11.1037	15.1266	2.334	0.711528	0.955214
ENSG00000145911_1_P	ENST00000274605	ENSG00000145911	N4BP3	chr5	178121473	178122403	+	178122001	178122403	402	2	83.053	83.331	82.16	86.165	17.5413	17.0748	17.308	16.8475	17.7429	17.2952	-0.9705	0.712688	0.955835
ENSG00000132768_1_P	ENST00000255108	ENSG00000132768	DPH2	chr1	43972414	43972778	+	43972539	43972778	239	2	50.148	41.572	50.408	45.57	25.2095	16.301	20.7552	20.8815	17.3442	19.1129	-2.129	0.717182	0.956529
ENSG00000104419_2_P	ENST00000518066	ENSG00000104419	NDRG1	chr8	133238745	133239119	-	133238745	133238877	132	2	51.361	59.439	60.286	54.667	80.8229	145.308	113.066	125.608	125.268	125.438	-2.0765	0.71834	0.956529
ENSG00000111670_2_P	ENST00000299314	ENSG00000111670	GNPTAB	chr12	101746224	101747241	-	101746224	101747163	939	2	9.132	14.699	13.124	13.343	3.02783	4.7485	3.88816	4.96149	4.73078	4.84613	-1.318	0.718466	0.956529
ENSG00000105708_2_P	ENST00000344099	ENSG00000105708	ZNF14	chr19	19710758	19713089	-	19710758	19711351	593	2	27.276	33.959	0	41.621	4.63833	4.53891	4.58862	0	3.84989	1.92495	9.807	0.719701	0.956978
ENSG00000177030_2_P	ENST00000382409	ENSG00000177030	DEAF1	chr11	644405	644654	-	644405	644549	144	2	38.966	60.932	46.925	42.633	25.0329	46.6027	35.8178	39.3257	35.1709	37.2483	5.17	0.720079	0.956996
ENSG00000134690_1_P	ENST00000327331	ENSG00000134690	CDCA8	chr1	37708321	37709572	+	37708366	37709572	1206	2	60.84	54.44	66.263	54.683	30.9417	28.3709	29.6563	31.9176	26.585	29.2513	-2.833	0.720211	0.956996
ENSG00000182718_1_P	ENST00000332680	ENSG00000182718	ANXA2	chr15	60347325	60347689	-	60347325	60347629	304	2	99.548	99.314	99.547	99.428	367.214	523.155	445.184	429.933	595.198	512.566	-0.0565	0.721074	0.957161
ENSG00000116670_2_P	ENST00000235310	ENSG00000116670	MAD2L2	chr1	11674532	11674816	-	11674532	11674774	242	2	0	52.453	32.971	44.08	0	46.898	23.449	27.3502	47.7561	37.5531	-12.299	0.721086	0.957161
ENSG00000180817_2_P	ENST00000373232	ENSG00000180817	PPA1	chr10	70203000	70203186	-	70203000	70203154	154	2	42.128	35.161	36.122	46.327	57.475	53.5513	55.5132	77.5649	118.259	97.9121	-2.58	0.721467	0.957161
ENSG00000089737_1_P	ENST00000330836	ENSG00000089737	DDX24	chr14	94050921	94051462	-	94050921	94051190	269	2	99.24	99.093	99.276	99.139	242.108	241.924	242.016	217.678	211.618	214.648	-0.041	0.72293	0.957504
ENSG00000132952_1_P	ENST00000255304	ENSG00000132952	USPL1	chr13	30657473	30659549	+	30659356	30659549	193	2	91.149	92.358	89.995	92.373	18.9706	17.3223	18.1465	17.2042	16.443	16.8236	0.5695	0.72313	0.957504
ENSG00000108786_1_P	ENST00000225929	ENSG00000108786	HSD17B1	chr17	42554668	42554956	+	42554938	42554956	18	2	51.17	86.111	66.154	88.357	1.79413	4.07415	2.93414	1.87364	2.58345	2.22854	-8.615	0.723956	0.957504
ENSG00000122034_1_P	ENST00000381140	ENSG00000122034	GTF3A	chr13	27435432	27435686	+	27435597	27435686	89	2	96.332	94.904	96.596	95.398	346.365	344.499	345.432	337.975	326.268	332.122	-0.379	0.724694	0.957504
ENSG00000008226_2_P	ENST00000346219	ENSG00000008226	DLEC1	chr3	38122288	38122737	+	38122605	38122737	132	2	0	52.291	100	0	0	3.16854	1.58427	5.75324	0	2.87662	-23.8545	0.724882	0.957504
ENSG00000101187_1_P	ENST00000217159	ENSG00000101187	SLCO4A1	chr20	62671749	62672109	+	62671893	62672109	216	2	48.305	73.169	64.222	68.685	22.0391	32.2519	27.1455	69.0686	66.4366	67.7526	-5.7165	0.725767	0.957504
ENSG00000111331_1_P	ENST00000228928	ENSG00000111331	OAS3	chr12	112969961	112972980	+	112969973	112972980	3007	2	0	10.395	0	19.801	0	4.01312	2.00656	0	7.86654	3.93327	-4.703	0.726078	0.957504
ENSG00000164308_1_P	ENST00000437043	ENSG00000164308	ERAP2	chr5	96917461	96918771	+	96917605	96918771	1166	2	40.993	40.989	41.994	40.619	51.1161	14.6395	32.8778	52.9943	14.6188	33.8066	-0.3155	0.726102	0.957504
ENSG00000164713_1_P	ENST00000297290	ENSG00000164713	BRI3	chr7	98291110	98291456	+	98291243	98291456	213	2	49.633	59.253	52.161	62.361	89.5337	106.735	98.1343	50.3963	64.0885	57.2424	-2.818	0.72671	0.957504
ENSG00000080546_2_P	ENST00000302071	ENSG00000080546	SESN1	chr6	108987065	108987630	-	108987065	108987543	478	2	41.785	30.337	35.648	31.174	14.2116	9.36469	11.7881	7.4899	6.28709	6.8885	2.65	0.726979	0.957504
ENSG00000141753_1_P	ENST00000269593	ENSG00000141753	IGFBP4	chr17	40456448	40456927	+	40456583	40456927	344	2	30.184	41.32	35.466	30.878	42.1096	65.5612	53.8354	72.7291	73.7077	73.2184	2.58	0.727403	0.957504
ENSG00000254858_1_P	ENST00000599612	ENSG00000254858	MPV17L2	chr19	18195998	18196583	+	18196055	18196583	528	2	32.088	63.675	57.448	18.001	3.5509	8.12633	5.83862	4.97039	1.47276	3.22157	10.157	0.72822	0.957504
ENSG00000140931_1_P	ENST00000361909	ENSG00000140931	CMTM3	chr16	66612608	66613744	+	66612637	66613744	1107	2	81.946	76.414	77.4	78.455	99.5317	94.6867	97.1092	96.2758	102.937	99.6063	1.2525	0.729522	0.957504
ENSG00000167106_1_P	ENST00000373084	ENSG00000167106	FAM102A	chr9	127940876	127943237	-	127940876	127943191	2315	2	76.823	79.743	78.788	79.099	328.146	284.895	306.521	226.583	233.71	230.147	-0.6605	0.729558	0.957504
ENSG00000111642_2_P	ENST00000357008	ENSG00000111642	CHD4	chr12	6570149	6570693	-	6570149	6570675	526	2	64.446	61.518	69.616	60.495	73.6633	74.4752	74.0692	83.9608	66.9617	75.4613	-2.0735	0.729832	0.957504
ENSG00000130779_2_P	ENST00000302528	ENSG00000130779	CLIP1	chr12	122272662	122273100	-	122272662	122272874	212	2	70.143	76.541	74.791	74.778	51.9635	66.0206	58.9921	60.4911	54.9821	57.7366	-1.4425	0.730315	0.957504
ENSG00000054116_1_P	ENST00000373162	ENSG00000054116	TRAPPC3	chr1	36137032	36137322	-	36137032	36137202	170	2	64.091	68.647	67.028	63.386	95.3338	111.09	103.212	73.5891	72.7972	73.1931	1.162	0.730458	0.957504
ENSG00000198301_2_P	ENST00000356260	ENSG00000198301	SDAD1	chr4	75950626	75950797	-	75950626	75950749	123	2	66.125	71.296	78.372	65.102	59.6835	64.5258	62.1046	68.7174	42.3398	55.5286	-3.0265	0.730586	0.957504
ENSG00000176182_2_P	ENST00000322217	ENSG00000176182	MYPOP	chr19	45890377	45891323	-	45890377	45890622	245	2	0	35.891	13.709	39.622	0	3.38316	1.69158	1.4381	4.41766	2.92788	-8.72	0.734926	0.958267
ENSG00000140284_1_P	ENST00000267842	ENSG00000140284	SLC27A2	chr15	50235919	50236277	+	50236096	50236277	181	2	40.888	65.374	42.859	52.444	3.77745	7.0663	5.42188	4.52093	7.34117	5.93105	5.4795	0.735236	0.958267
ENSG00000090104_1_P	ENST00000367459	ENSG00000090104	RGS1	chr1	192579136	192579959	+	192579322	192579959	637	2	62.149	72.264	70.36	68.517	69.6043	76.31	72.9572	201.025	161.048	181.036	-2.232	0.735622	0.958408
ENSG00000143442_2_P	ENST00000271715	ENSG00000143442	POGZ	chr1	151404207	151406464	-	151404207	151404801	594	2	43.419	49.514	47.743	47.861	12.0908	12.3539	12.2223	13.3406	12.7208	13.0307	-1.3355	0.737063	0.958727
ENSG00000004487_1_P	ENST00000356634	ENSG00000004487	KDM1A	chr1	23083178	23083632	+	23083364	23083632	268	2	54.273	64.547	62.253	50.558	48.0002	48.4311	48.2156	55.0495	39.4977	47.2736	3.0045	0.737225	0.958727
ENSG00000106028_2_P	ENST00000481508	ENSG00000106028	SSBP1	chr7	141750310	141750461	+	141750354	141750461	107	2	58.327	94.533	90.551	78.2	13.3887	31.9652	22.677	21.079	27.8324	24.4557	-7.9455	0.738681	0.95924
ENSG00000164512_2_P	ENST00000341048	ENSG00000164512	ANKRD55	chr5	56100005	56100304	-	56100005	56100182	177	2	69.392	72.316	66.173	72.654	13.5526	6.52615	10.0394	8.34091	8.81877	8.57984	1.4405	0.738867	0.95924
ENSG00000107537_2_P	ENST00000263038	ENSG00000107537	PHYH	chr10	13278039	13278354	-	13278039	13278300	261	2	72.361	59.868	59.648	66.894	14.2021	11.1697	12.6859	11.2403	9.86483	10.5526	2.8435	0.739772	0.95924
ENSG00000120539_1_P	ENST00000342386	ENSG00000120539	MASTL	chr10	27186378	27186824	+	27186536	27186824	288	2	82.109	72.111	68.936	79.728	21.5535	21.5687	21.5611	16.8344	20.4124	18.6234	2.778	0.742179	0.960096
ENSG00000198189_2_P	ENST00000358290	ENSG00000198189	HSD17B11	chr4	87336613	87337366	-	87336613	87337275	662	2	94.317	88.302	98.032	88.818	37.3435	25.0258	31.1846	38.1987	22.9712	30.5849	-2.1155	0.742816	0.960258
ENSG00000163808_1_P	ENST00000326047	ENSG00000163808	KIF15	chr3	44852672	44853019	+	44852735	44853019	284	2	63.651	72.914	68.9	63.506	30.7039	31.7917	31.2478	34.1285	24.8413	29.4849	2.0795	0.743209	0.960258
ENSG00000186654_1_P	ENST00000006251	ENSG00000186654	PRR5	chr22	44736771	44737432	+	44737247	44737432	185	2	0	20.847	11.001	18.808	0	6.12903	3.06452	3.69652	5.73367	4.71509	-4.481	0.744327	0.960462
ENSG00000105281_1_P	ENST00000412532	ENSG00000105281	SLC1A5	chr19	46775427	46775747	-	46775427	46775509	82	2	27.592	47.445	43.63	39.846	26.2427	58.8607	42.5517	57.2918	51.7747	54.5332	-4.2195	0.744419	0.960516
ENSG00000106546_1_P	ENST00000242057	ENSG00000106546	AHR	chr7	17342920	17343443	+	17343064	17343443	379	2	54.239	58.096	57.511	52.417	17.6459	21.673	19.6595	17.0012	18.104	17.5526	1.2035	0.744929	0.960729
ENSG00000176087_2_P	ENST00000623481	ENSG00000176087	SLC35A4	chr5	140566564	140567063	+	140566762	140567063	301	2	48.297	51.417	50.844	50.193	60.4007	62.3038	61.3523	49.805	55.2283	52.5167	-0.6615	0.745081	0.960734
ENSG00000186193_2_P	ENST00000409687	ENSG00000186193	SAPCD2	chr9	137062165	137064787	-	137062165	137064658	2493	2	66.252	62.445	74.243	60.317	20.8811	16.2242	18.5526	24.6552	19.5494	22.1023	-2.9315	0.747309	0.961631
ENSG00000185885_2_P	ENST00000328221	ENSG00000185885	IFITM1	chr11	314921	315228	+	315113	315228	115	2	50.809	61.414	58.917	57.749	1686.11	1596.52	1641.31	1798.19	1393.37	1595.78	-2.2215	0.747494	0.961638
ENSG00000102096_2_P	ENST00000376509	ENSG00000102096	PIM2	chrX	48913233	48914294	-	48913233	48914130	897	2	17.335	19.766	22.903	7.942	41.5332	49.8092	45.6712	43.4318	16.4587	29.9453	3.128	0.748058	0.961638
ENSG00000168036_1_P	ENST00000349496	ENSG00000168036	CTNNB1	chr3	41239133	41240217	+	41239342	41240217	875	2	44.816	28.201	46.559	34.167	29.2858	13.4931	21.3895	28.1762	17.0341	22.6052	-3.8545	0.748195	0.961638
ENSG00000005486_1_P	ENST00000006777	ENSG00000005486	RHBDD2	chr7	75887991	75888443	+	75888349	75888443	94	2	45.805	53.198	53.832	48.536	45.3455	67.9641	56.6548	69.2192	53.2922	61.2557	-1.6825	0.750082	0.962158
ENSG00000178307_2_P	ENST00000317635	ENSG00000178307	TMEM11	chr17	21197956	21198840	-	21197956	21198323	367	2	96.541	98.467	97.434	96.771	21.9007	25.956	23.9283	21.3114	21.5328	21.4221	0.4015	0.750699	0.962264
ENSG00000037897_2_P	ENST00000324871	ENSG00000037897	METTL1	chr12	57768523	57769151	-	57768523	57768995	472	2	76.081	100	78.428	87.685	9.51125	11.4243	10.4678	11.8807	12.8775	12.3791	4.984	0.751832	0.962264
ENSG00000117090_2_P	ENST00000302035	ENSG00000117090	SLAMF1	chr1	160610102	160610798	-	160610102	160610747	645	2	72.59	74.993	73.935	74.641	62.8005	67.1189	64.9597	40.3008	44.1405	42.2206	-0.4965	0.751834	0.962264
ENSG00000105865_1_P	ENST00000265720	ENSG00000105865	DUS4L	chr7	107577312	107578444	+	107577560	107578444	884	2	68.546	100	89.179	92.289	2.98546	3.6173	3.30138	3.25733	3.44706	3.35219	-6.461	0.751901	0.962264
ENSG00000065548_1_P	ENST00000337859	ENSG00000065548	ZC3H15	chr2	186508542	186509200	+	186508733	186509200	467	2	47.046	57.537	47.384	52.747	47.3425	54.0995	50.721	46.1519	51.0965	48.6242	2.226	0.752387	0.962264
ENSG00000204390_2_P	ENST00000375654	ENSG00000204390	HSPA1L	chr6	31809722	31811985	-	31809722	31810046	324	2	84.311	0	0	48.043	5.10479	0	2.5524	0	1.67654	0.838272	18.134	0.752454	0.962264
ENSG00000166888_2_P	ENST00000300134	ENSG00000166888	STAT6	chr12	57095836	57096761	-	57095836	57096571	735	2	49.774	47.182	49.552	48.484	103.194	80.4661	91.8299	85.4054	84.3339	84.8697	-0.54	0.752606	0.962264
ENSG00000105372_1_P	ENST00000598742	ENSG00000105372	RPS19	chr19	41871350	41871574	+	41871377	41871574	197	2	47.719	52.135	64.766	43.711	34.8892	47.5337	41.2115	35.8116	17.0989	26.4552	-4.3115	0.752995	0.962264
ENSG00000105856_2_P	ENST00000485846	ENSG00000105856	HBP1	chr7	107201413	107201624	+	107201431	107201624	193	2	51.232	31.966	43.047	48.026	47.0014	17.9844	32.4929	35.5226	34.5602	35.0414	-3.9375	0.75385	0.962598
ENSG00000133422_1_P	ENST00000215862	ENSG00000133422	MORC2	chr22	30926608	30926871	-	30926608	30926802	194	2	74.217	77.373	76.663	76.212	68.9793	61.8471	65.4132	50.0487	51.2155	50.6321	-0.6425	0.753995	0.962657
ENSG00000057657_1_P	ENST00000369089	ENSG00000057657	PRDM1	chr6	106106910	106107903	+	106107486	106107903	417	2	53.459	58.622	54.189	55.78	19.1377	23.3915	21.2646	16.7376	23.8422	20.2899	1.056	0.754344	0.962672
ENSG00000126088_2_P	ENST00000652165	ENSG00000126088	UROD	chr1	45015336	45015526	+	45015498	45015526	28	2	0	51.685	41.643	31.044	0	49.0199	24.5099	29.3591	22.8593	26.1092	-10.501	0.75472	0.962744
ENSG00000169087_2_P	ENST00000306103	ENSG00000169087	HSPBAP1	chr3	122740263	122740875	-	122740263	122740344	81	2	65.392	71.356	64.333	78.091	15.0874	11.1646	13.126	7.48408	5.85263	6.66836	-2.838	0.755565	0.962864
ENSG00000198734_1_P	ENST00000367796	ENSG00000198734	F5	chr1	169514165	169514459	-	169514165	169514312	147	2	85.171	88.459	76.478	91.215	10.0744	19.1233	14.5988	3.54189	11.4037	7.4728	2.9685	0.756763	0.962864
ENSG00000089234_1_P	ENST00000327551	ENSG00000089234	BRAP	chr12	111644083	111644562	-	111644083	111644198	115	2	77.404	84.892	82.119	83.183	25.9781	36.5762	31.2772	33.9396	35.1469	34.5433	-1.503	0.75713	0.962864
ENSG00000137955_1_P	ENST00000319942	ENSG00000137955	RABGGTB	chr1	75794509	75794819	+	75794650	75794819	169	2	89.448	92.639	92.635	90.798	86.7025	78.911	82.8068	105.443	71.8455	88.6441	-0.673	0.757284	0.962864
ENSG00000118197_2_P	ENST00000331314	ENSG00000118197	DDX59	chr1	200644124	200644517	-	200644124	200644253	129	2	88.749	87.485	76.656	93.029	30.0036	24.1346	27.0691	16.8085	17.6432	17.2259	3.2745	0.757805	0.962864
ENSG00000241404_1_P	ENST00000333845	ENSG00000241404	EGFL8	chr6	32167909	32168208	+	32167956	32168208	252	2	47.79	75.115	37.207	70.464	8.8066	14.0422	11.4244	8.03405	16.8592	12.4466	7.617	0.758343	0.962864
ENSG00000112977_2_P	ENST00000230895	ENSG00000112977	DAP	chr5	10679301	10681169	-	10679301	10681055	1754	2	78.529	70.458	71.813	73.944	49.1443	42.6775	45.9109	47.6657	50.4213	49.0435	1.615	0.758624	0.962864
ENSG00000149792_1_P	ENST00000279242	ENSG00000149792	MRPL49	chr11	65125725	65126036	+	65125872	65126036	164	2	55.318	65.619	62.528	62.507	40.9187	67.363	54.1408	49.2981	49.7318	49.5149	-2.049	0.758956	0.962864
ENSG00000069509_2_P	ENST00000378045	ENSG00000069509	FUNDC1	chrX	44523816	44524275	-	44523816	44524197	381	2	83.81	87.017	88.483	78.241	13.6234	16.8462	15.2348	12.6352	11.4201	12.0277	2.0515	0.759091	0.962864
ENSG00000113732_1_P	ENST00000519911	ENSG00000113732	ATP6V0E1	chr5	173034398	173034769	+	173034423	173034769	346	2	57.008	58.173	60.858	50.029	135.831	162.032	148.931	124.956	106.014	115.485	2.147	0.759753	0.962864
ENSG00000095485_2_P	ENST00000354105	ENSG00000095485	CWF19L1	chr10	100232399	100233371	-	100232399	100233226	827	2	48.762	30.888	49.558	16.416	14.4506	9.98457	12.2176	12.3392	4.11557	8.22739	6.838	0.760168	0.962864
ENSG00000269858_2_P	ENST00000594140	ENSG00000269858	EGLN2	chr19	40807808	40808389	+	40807864	40808389	525	2	27.944	37.643	37.133	32.409	41.1349	52.5454	46.8402	45.6947	38.0865	41.8906	-1.9775	0.76029	0.962864
ENSG00000100425_2_P	ENST00000216267	ENSG00000100425	BRD1	chr22	49773781	49774416	-	49773781	49774232	451	2	31.742	43.023	34.852	35.512	24.0939	31.0045	27.5492	29.0297	24.9655	26.9976	2.2005	0.763223	0.964396
ENSG00000155330_2_P	ENST00000285697	ENSG00000155330	C16orf87	chr16	46802412	46803070	-	46802412	46802951	539	2	94.578	95.089	95.09	94.22	25.1038	22.9234	24.0136	23.5835	18.5662	21.0748	0.1785	0.764157	0.964708
ENSG00000182481_1_P	ENST00000330459	ENSG00000182481	KPNA2	chr17	68046503	68046630	+	68046596	68046630	34	2	0	7.368	0	4.343	0	9.23304	4.61652	0	5.32444	2.66222	1.5125	0.76417	0.964708
ENSG00000134193_2_P	ENST00000256585	ENSG00000134193	REG4	chr1	119794089	119794685	-	119794089	119794617	528	2	85.881	100	96.642	82.388	10.4729	3.32943	6.90117	24.1895	5.43914	14.8143	3.4255	0.765289	0.964708
ENSG00000131828_1_P	ENST00000379804	ENSG00000131828	PDHA1	chrX	19359488	19359766	+	19359653	19359766	113	2	69.289	60.262	58.724	66.734	73.8122	59.6012	66.7067	58.8003	71.8123	65.3063	2.0465	0.767201	0.965015
ENSG00000176731_1_P	ENST00000545322	ENSG00000176731	RBIS	chr8	85214486	85214631	-	85214486	85214559	73	2	81.203	36.547	0	84.503	10.0123	2.34534	6.17879	0	11.0379	5.51897	16.6235	0.770078	0.965939
ENSG00000181523_2_P	ENST00000326317	ENSG00000181523	SGSH	chr17	80209289	80211011	-	80209289	80210451	1162	2	64.146	43.248	48.972	50.549	33.5863	21.2322	27.4092	20.0205	21.979	20.9998	3.9365	0.770677	0.965939
ENSG00000137944_2_P	ENST00000260508	ENSG00000137944	KYAT3	chr1	88935854	88936245	-	88935854	88936182	328	2	59.082	56.377	62.018	48.251	23.2305	20.4268	21.8286	31.6441	19.1954	25.4198	2.595	0.770942	0.965939
ENSG00000185989_2_P	ENST00000334062	ENSG00000185989	RASA3	chr13	113977824	113979422	-	113977824	113979346	1522	2	38.922	26.536	37.247	32.923	76.5555	47.6945	62.125	63.2752	50.4996	56.8874	-2.356	0.771	0.965939
ENSG00000142961_2_P	ENST00000271139	ENSG00000142961	MOB3C	chr1	46609119	46609684	-	46609119	46609654	535	2	23.161	31.862	30.398	27.916	6.78267	11.0354	8.90901	9.97393	10.0994	10.0366	-1.6455	0.771112	0.965939
ENSG00000241685_1_P	ENST00000262942	ENSG00000241685	ARPC1A	chr7	99365890	99366085	+	99365929	99366085	156	2	50.992	45.07	48.157	45.639	31.4675	28.6086	30.038	25.2562	26.1877	25.722	1.133	0.771808	0.965939
ENSG00000071655_2_P	ENST00000590550	ENSG00000071655	MBD3	chr19	1576679	1578538	-	1576679	1578339	1660	2	79.169	91.498	88.725	86.56	48.7951	51.6286	50.2118	55.2361	51.584	53.4101	-2.309	0.77218	0.965939
ENSG00000088356_2_P	ENST00000202017	ENSG00000088356	PDRG1	chr20	31944953	31945889	-	31944953	31945806	853	2	99.815	98.841	99.123	99.169	40.0961	37.2166	38.6563	35.0482	34.5297	34.7889	0.182	0.772333	0.965939
ENSG00000056972_1_P	ENST00000340026	ENSG00000056972	TRAF3IP2	chr6	111558939	111559551	-	111558939	111559404	465	2	88.9	90.52	88.323	92.786	27.5219	29.3348	28.4283	21.2863	27.4055	24.3459	-0.8445	0.772421	0.965939
ENSG00000156990_2_P	ENST00000383820	ENSG00000156990	RPUSD3	chr3	9837848	9838207	-	9837848	9838015	167	2	97.934	98.607	100	94.496	47.0731	41.1012	44.0872	40.8536	43.8872	42.3704	1.0225	0.773667	0.966339
ENSG00000198818_2_P	ENST00000361731	ENSG00000198818	SFT2D1	chr6	166320031	166320256	-	166320031	166320216	185	2	75.506	79.807	75.217	78.341	47.5746	59.1023	53.3384	49.719	55.3613	52.5401	0.8775	0.775284	0.967004
ENSG00000143374_2_P	ENST00000606933	ENSG00000143374	TARS2	chr1	150506915	150507284	+	150507064	150507284	220	2	27.931	27.575	28.516	26.099	18.4637	14.8417	16.6527	13.4191	12.3994	12.9092	0.4455	0.775379	0.967004
ENSG00000133226_1_P	ENST00000323848	ENSG00000133226	SRRM1	chr1	24672181	24673068	+	24672286	24673068	782	2	32.153	24.786	22.754	30.672	18.1613	14.579	16.3702	12.3031	16.8514	14.5772	1.7565	0.776286	0.967004
ENSG00000183878_2_P	ENST00000331397	ENSG00000183878	UTY	chrY	13248439	13249882	-	13248439	13249855	1416	2	60.461	67.707	100	47.344	2.76273	2.21208	2.4874	3.77626	1.47079	2.62352	-9.588	0.777855	0.967004
ENSG00000161904_2_P	ENST00000293760	ENSG00000161904	LEMD2	chr6	33771399	33772778	-	33771399	33772627	1228	2	83.397	77.375	84.954	70.447	73.4144	60.0352	66.7248	63.8312	44.7711	54.3011	2.6855	0.778422	0.967004
ENSG00000101104_1_P	ENST00000217075	ENSG00000101104	PABPC1L	chr20	44939125	44939270	+	44939203	44939270	67	2	37.565	0	0	23.107	13.4555	0	6.72775	0	4.375	2.1875	7.229	0.779632	0.967387
ENSG00000170545_1_P	ENST00000398453	ENSG00000170545	SMAGP	chr12	51245345	51246119	-	51245345	51245940	595	2	98.331	78.807	87.899	96.448	4.4241	1.84065	3.13238	3.12885	3.65151	3.39018	-3.6045	0.779714	0.967387
ENSG00000084731_2_P	ENST00000264712	ENSG00000084731	KIF3C	chr2	25927778	25929071	-	25927778	25928977	1199	2	69.041	64.96	56.476	71.93	2.80033	2.50453	2.65243	2.89732	4.30689	3.6021	2.7975	0.77995	0.967387
ENSG00000105063_2_P	ENST00000412770	ENSG00000105063	PPP6R1	chr19	55230277	55230531	-	55230277	55230527	250	2	45.138	56.271	53.392	52.029	143.378	194.085	168.732	175.245	165.777	170.511	-2.006	0.779953	0.967387
ENSG00000239713_1_P	ENST00000407997	ENSG00000239713	APOBEC3G	chr22	39087406	39087693	+	39087421	39087693	272	2	47.443	70.939	70.689	56.658	64.171	98.0414	81.1062	89.4588	62.1667	75.8128	-4.4825	0.780341	0.967387
ENSG00000159348_2_P	ENST00000367249	ENSG00000159348	CYB5R1	chr1	202962130	202962699	-	202962130	202962526	396	2	55.114	78.455	64.883	60.335	14.8759	28.4058	21.6409	21.4229	19.6742	20.5486	4.1755	0.78174	0.968129
ENSG00000156928_1_P	ENST00000466681	ENSG00000156928	MALSU1	chr7	23309355	23309572	+	23309543	23309572	29	2	80.975	90.087	86.479	81.175	12.4483	12.1075	12.2779	7.25675	7.66405	7.4604	1.704	0.783585	0.968834
ENSG00000089041_1_P	ENST00000328963	ENSG00000089041	P2RX7	chr12	121184304	121187198	+	121184802	121187198	2396	2	41.075	49.398	41.978	45.51	27.5022	29.1091	28.3057	20.9062	19.5644	20.2353	1.4925	0.785224	0.969323
ENSG00000147164_1_P	ENST00000276105	ENSG00000147164	SNX12	chrX	71060957	71061118	-	71060957	71061015	58	2	53.585	59.372	52.139	65.639	31.7797	41.2406	36.5102	22.0071	47.2314	34.6192	-2.4105	0.786225	0.9699
ENSG00000150990_2_P	ENST00000308736	ENSG00000150990	DHX37	chr12	124947549	124947887	-	124947549	124947801	252	2	62.964	58.531	62.637	60.449	33.2472	22.4728	27.86	32.7507	27.3622	30.0564	-0.7955	0.78761	0.969958
ENSG00000111726_1_P	ENST00000229329	ENSG00000111726	CMAS	chr12	22065120	22065402	+	22065311	22065402	91	2	58.115	61.153	57.571	63.982	28.5569	36.0281	32.2925	31.8328	52.6137	42.2232	-1.1425	0.788209	0.970233
ENSG00000186566_2_P	ENST00000591680	ENSG00000186566	GPATCH8	chr17	44396548	44401453	-	44396548	44397567	1019	2	32.954	40.676	34.356	36.649	11.0022	12.2048	11.6035	9.1654	9.84031	9.50285	1.3125	0.792962	0.971347
ENSG00000146457_1_P	ENST00000358372	ENSG00000146457	WTAP	chr6	159755027	159755961	+	159755611	159755961	350	2	39.07	52.134	44.671	51.058	16.2658	19.2529	17.7593	23.6224	21.5351	22.5788	-2.2625	0.79445	0.971588
ENSG00000115756_1_P	ENST00000307845	ENSG00000115756	HPCAL1	chr2	10426723	10427351	+	10426821	10427351	530	2	60.603	55.708	58.614	59.324	65.0617	56.2734	60.6676	83.5458	85.3133	84.4296	-0.8135	0.795963	0.972104
ENSG00000205581_2_P	ENST00000380749	ENSG00000205581	HMGN1	chr21	39342314	39343159	-	39342314	39343111	797	2	99.166	97.253	98.413	98.64	290.532	256.268	273.4	277.393	256.655	267.024	-0.317	0.796424	0.97223
ENSG00000085872_2_P	ENST00000198939	ENSG00000085872	CHERP	chr19	16518042	16519352	-	16518042	16519158	1116	2	40.156	44.064	29.711	48.343	21.2187	22.4049	21.8118	15.4926	23.0981	19.2954	3.083	0.797163	0.972564
ENSG00000067182_2_P	ENST00000162749	ENSG00000067182	TNFRSF1A	chr12	6328879	6329622	-	6328879	6329311	432	2	49.08	42.351	55.362	26.666	14.0674	8.22563	11.1465	15.1609	4.45171	9.80631	4.7015	0.799249	0.973167
ENSG00000140830_2_P	ENST00000268483	ENSG00000140830	TXNL4B	chr16	72086316	72086802	-	72086316	72086636	320	2	56.097	58.879	51.198	60.669	15.055	17.9527	16.5038	9.64093	12.6254	11.1332	1.5545	0.799613	0.973167
ENSG00000170917_2_P	ENST00000502270	ENSG00000170917	NUDT6	chr4	122892728	122893225	-	122892728	122892827	99	2	49.489	0	0	32.087	4.15806	0	2.07903	0	2.80991	1.40495	8.701	0.799777	0.973167
ENSG00000188375_2_P	ENST00000340398	ENSG00000188375	H3-5	chr12	31791415	31792298	-	31791415	31791758	343	2	99.272	99.522	99.318	99.58	1564.49	1481.11	1522.8	983.474	1055.64	1019.56	-0.052	0.801045	0.973167
ENSG00000113649_1_P	ENST00000296702	ENSG00000113649	TCERG1	chr5	146510440	146511507	+	146510642	146511507	865	2	97.375	95.326	96.323	97.049	51.5575	42.9505	47.254	49.9439	46.8221	48.383	-0.3355	0.801141	0.973167
ENSG00000186130_2_P	ENST00000373659	ENSG00000186130	ZBTB6	chr9	122909164	122912081	-	122909164	122910797	1633	2	31.415	28.835	32.614	25.218	3.47883	2.73078	3.10481	3.0445	2.27234	2.65842	1.209	0.801339	0.973167
ENSG00000187024_2_P	ENST00000543175	ENSG00000187024	PTRH1	chr9	127713947	127714282	-	127713947	127714099	152	2	71.592	68.491	59.956	89.736	5.41949	7.27691	6.3482	3.20319	7.93742	5.57031	-4.8045	0.80142	0.973167
ENSG00000189266_1_P	ENST00000334351	ENSG00000189266	PNRC2	chr1	23961439	23963350	+	23961877	23963350	1473	2	11.495	9.845	16.337	7.769	11.6407	9.01355	10.3271	16.2878	7.30493	11.7963	-1.383	0.801712	0.973167
ENSG00000102921_2_P	ENST00000262384	ENSG00000102921	N4BP1	chr16	48542493	48543261	-	48542493	48542903	410	2	77.013	69.061	77.476	71.462	32.1912	24.7713	28.4813	38.3334	28.2086	33.271	-1.432	0.802698	0.973167
ENSG00000135624_1_P	ENST00000258091	ENSG00000135624	CCT7	chr2	73252639	73253004	+	73252861	73253004	143	2	91.992	89.467	92.945	89.689	194.988	194.727	194.858	213.16	225.861	219.511	-0.5875	0.803791	0.973167
ENSG00000168792_2_P	ENST00000307201	ENSG00000168792	ABHD15	chr17	29561294	29563086	-	29561294	29562560	1266	2	54.429	49.52	59.237	48.281	11.4212	7.93714	9.67919	12.3441	8.6992	10.5216	-1.7845	0.804648	0.973167
ENSG00000173890_1_P	ENST00000355897	ENSG00000173890	GPR160	chr3	170083904	170085096	+	170084989	170085096	107	2	75.925	60.966	77.75	64.72	10.3911	9.89359	10.1423	8.74857	8.49066	8.61961	-2.7895	0.805401	0.973167
ENSG00000135604_1_P	ENST00000367568	ENSG00000135604	STX11	chr6	144186622	144188075	+	144187491	144188075	584	2	52.032	61.802	53.987	63.701	17.0584	25.9457	21.5021	18.9077	25.7795	22.3436	-1.927	0.805958	0.973167
ENSG00000151465_1_P	ENST00000281141	ENSG00000151465	CDC123	chr10	12250310	12250547	+	12250337	12250547	210	2	61.557	74.634	61.844	69.954	90.4264	112.882	101.654	97.7457	97.5873	97.6665	2.1965	0.806693	0.973167
ENSG00000114520_2_P	ENST00000251775	ENSG00000114520	SNX4	chr3	125447646	125447826	-	125447646	125447778	132	2	50.557	73.229	72.47	58.835	9.39194	17.8317	13.6118	22.1492	11.497	16.8231	-3.7595	0.808022	0.973167
ENSG00000164171_1_P	ENST00000296585	ENSG00000164171	ITGA2	chr5	53090518	53094583	+	53090599	53094583	3984	2	100	93.833	95.916	100	1.87812	1.52304	1.70058	3.20241	3.26435	3.23338	-1.0415	0.8082	0.973167
ENSG00000136404_1_P	ENST00000322019	ENSG00000136404	TM6SF1	chr15	83136480	83136922	+	83136672	83136922	250	2	43.796	33.543	26.242	44.996	5.03001	3.16604	4.09803	2.49151	6.36644	4.42897	3.0505	0.808809	0.973167
ENSG00000161013_2_P	ENST00000292591	ENSG00000161013	MGAT4B	chr5	179797609	179798068	-	179797609	179798044	435	2	90.98	98.814	96.165	96.054	105.461	100.264	102.862	117.266	98.965	108.116	-1.2125	0.808893	0.973167
ENSG00000181585_1_P	ENST00000643606	ENSG00000181585	TMIE	chr3	46709578	46709980	+	46709688	46709980	292	2	40.436	78.812	55.405	51.964	1.12592	1.88154	1.50373	2.96821	2.04546	2.50683	5.9395	0.808986	0.973167
ENSG00000171453_1_P	ENST00000372344	ENSG00000171453	POLR1C	chr6	43521181	43521472	+	43521300	43521472	172	2	54.327	88.533	74.422	78.925	26.329	29.781	28.055	30.9221	41.3919	36.157	-5.2435	0.810828	0.97364
ENSG00000023572_2_P	ENST00000367439	ENSG00000023572	GLRX2	chr1	193096512	193096759	-	193096512	193096624	112	2	85.007	28.251	52.186	43.697	18.6088	4.1378	11.3733	12.9153	8.05658	10.4859	8.6875	0.811161	0.97364
ENSG00000049167_2_P	ENST00000265038	ENSG00000049167	ERCC8	chr5	60874449	60874683	-	60874449	60874614	165	2	52.025	38.894	40.532	46.287	2.19319	1.6064	1.89979	1.98861	2.30359	2.1461	2.05	0.812082	0.973717
ENSG00000164164_1_P	ENST00000447906	ENSG00000164164	OTUD4	chr4	145137329	145138650	-	145137329	145137429	100	2	33.932	39.861	36.347	35.646	11.4035	11.9514	11.6775	9.32405	8.98433	9.15419	0.9	0.812526	0.973933
ENSG00000185825_2_P	ENST00000345046	ENSG00000185825	BCAP31	chrX	153700737	153700975	-	153700737	153700936	199	2	71.11	74.469	71.892	74.898	280.591	326.569	303.58	285.946	332.198	309.072	-0.6055	0.813642	0.973933
ENSG00000135801_2_P	ENST00000258281	ENSG00000135801	TAF5L	chr1	229593169	229595094	-	229593169	229594296	1127	2	61.853	70.621	60.035	69.067	15.533	16.4639	15.9984	11.5261	15.0878	13.3069	1.686	0.813911	0.973933
ENSG00000135837_1_P	ENST00000367607	ENSG00000135837	CEP350	chr1	180110996	180111192	+	180111161	180111192	31	2	58.023	63.942	66.304	50.975	21.8388	23.5628	22.7008	31.0583	14.9565	23.0074	2.343	0.814431	0.973933
ENSG00000183762_1_P	ENST00000400335	ENSG00000183762	KREMEN1	chr22	29141943	29143222	+	29142112	29143222	1110	2	66.411	72.712	65.872	76.693	3.32933	3.07728	3.2033	2.31121	2.76977	2.54049	-1.721	0.814585	0.973933
ENSG00000136280_1_P	ENST00000258781	ENSG00000136280	CCM2	chr7	45075776	45076437	+	45076057	45076437	380	2	68.586	78.704	77.394	73.008	144.938	159.774	152.356	123.215	115.097	119.156	-1.556	0.814623	0.973933
ENSG00000120690_2_P	ENST00000239882	ENSG00000120690	ELF1	chr13	40932019	40934028	-	40932019	40933424	1405	2	97.209	96.979	94.58	98.45	103.611	92.0917	97.8516	96.6523	90.8727	93.7625	0.579	0.814945	0.973933
ENSG00000159459_2_P	ENST00000290650	ENSG00000159459	UBR1	chr15	42945178	42945470	-	42945178	42945328	150	2	64.564	73.633	67.625	73.51	24.1849	33.8828	29.0339	20.7835	28.6998	24.7417	-1.469	0.814952	0.973933
ENSG00000100711_1_P	ENST00000216602	ENSG00000100711	ZFYVE21	chr14	103732982	103733225	+	103733018	103733225	207	2	52.728	58.926	67.498	49.588	9.49297	13.1735	11.3332	19.3281	11.8714	15.5998	-2.716	0.814955	0.973933
ENSG00000152642_1_P	ENST00000282541	ENSG00000152642	GPD1L	chr3	32165813	32166124	+	32165910	32166124	214	2	55.326	72.383	64.746	57.749	12.8373	21.0841	16.9607	22.9174	15.2109	19.0642	2.607	0.815053	0.973933
ENSG00000136492_2_P	ENST00000259008	ENSG00000136492	BRIP1	chr17	61683247	61684140	-	61683247	61683295	48	2	39.402	53.539	48.489	48.623	2.0659	4.63661	3.35125	4.50291	4.31922	4.41107	-2.0855	0.817354	0.974828
ENSG00000100296_2_P	ENST00000397871	ENSG00000100296	THOC5	chr22	29508330	29508520	-	29508330	29508456	126	2	72.588	78.753	70.407	85.463	17.861	38.3732	28.1171	27.8658	44.3131	36.0895	-2.2645	0.817852	0.974895
ENSG00000106153_2_P	ENST00000395422	ENSG00000106153	CHCHD2	chr7	56101622	56101861	-	56101622	56101850	228	2	72.265	75.388	75.703	73.028	361.21	423.972	392.591	488.731	456.353	472.542	-0.539	0.818242	0.974957
ENSG00000104689_2_P	ENST00000221132	ENSG00000104689	TNFRSF10A	chr8	23191458	23192013	-	23191458	23191693	235	2	36.197	28.342	39.885	28.358	28.5632	15.421	21.9921	16.1149	9.33631	12.7256	-1.852	0.818353	0.974957
ENSG00000197417_2_P	ENST00000225519	ENSG00000197417	SHPK	chr17	3608879	3610972	-	3608879	3610559	1680	2	59.011	25.346	53.611	18.085	5.41364	1.75538	3.58451	4.32143	1.69022	3.00583	6.3305	0.820127	0.976054
ENSG00000176444_2_P	ENST00000355560	ENSG00000176444	CLK2	chr1	155263044	155263400	-	155263044	155263217	173	2	69.671	69.835	73.525	67.676	80.2273	71.3445	75.7859	123.052	91.5469	107.299	-0.8475	0.82044	0.976054
ENSG00000160208_1_P	ENST00000340648	ENSG00000160208	RRP1B	chr21	43693189	43693466	+	43693383	43693466	83	2	59.918	67.591	62.856	66.966	48.924	74.8516	61.8878	38.7964	52.8147	45.8055	-1.1565	0.821826	0.976272
ENSG00000185947_1_P	ENST00000300870	ENSG00000185947	ZNF267	chr16	31914475	31917305	+	31916481	31917305	824	2	37.613	52.907	48.191	37.498	11.5578	17.2341	14.396	17.8168	15.7596	16.7882	2.4155	0.822425	0.976699
ENSG00000111206_2_P	ENST00000342628	ENSG00000111206	FOXM1	chr12	2858254	2859663	-	2858254	2858637	383	2	0	13.71	10.953	6.719	0	8.51683	4.25842	5.68053	3.93355	4.80704	-1.981	0.822667	0.976749
ENSG00000171603_2_P	ENST00000361311	ENSG00000171603	CLSTN1	chr1	9729969	9730705	-	9729969	9730507	538	2	44.127	49.944	49.555	46.271	56.8979	74.1212	65.5095	69.7586	67.3552	68.5569	-0.8775	0.822956	0.976749
ENSG00000136628_2_P	ENST00000366923	ENSG00000136628	EPRS1	chr1	219968662	219968956	-	219968662	219968805	143	2	52.684	65.001	62.136	51.38	39.128	50.9389	45.0335	60.759	51.5367	56.1478	2.0845	0.822966	0.976749
ENSG00000197879_1_P	ENST00000361007	ENSG00000197879	MYO1C	chr17	1464210	1465752	-	1464210	1465725	1515	2	90.039	54.829	100	58.706	12.5619	11.3199	11.9409	27.5411	20.5807	24.0609	-6.919	0.823076	0.976749
ENSG00000073849_1_P	ENST00000169298	ENSG00000073849	ST6GAL1	chr3	187075561	187078507	+	187075803	187078507	2704	2	18.155	23.772	10.597	26.689	20.5992	23.4053	22.0022	8.26716	20.606	14.4366	2.3205	0.823702	0.976749
ENSG00000136932_2_P	ENST00000375119	ENSG00000136932	TRMO	chr9	97904525	97904992	-	97904525	97904732	207	2	72.24	70.672	74.285	69.894	36.1635	31.3534	33.7584	32.6548	27.7019	30.1783	-0.6335	0.823778	0.976749
ENSG00000185112_1_P	ENST00000329759	ENSG00000185112	FAM43A	chr3	194686543	194688968	+	194688098	194688968	870	2	75.754	96.421	100	79.492	7.51348	7.60867	7.56108	7.35132	5.591	6.47116	-3.6585	0.825039	0.97694
ENSG00000077235_2_P	ENST00000356183	ENSG00000077235	GTF3C1	chr16	27460660	27461562	-	27460660	27461349	689	2	64.455	53.384	66.994	54.948	23.8078	17.8465	20.8271	18.688	16.2135	17.4508	-2.0515	0.82554	0.977171
ENSG00000137413_1_P	ENST00000372977	ENSG00000137413	TAF8	chr6	42077532	42080921	+	42077545	42080921	3376	2	71.302	68.028	65.797	76.572	17.0954	13.4052	15.2503	13.1908	14.024	13.6074	-1.5195	0.826672	0.977588
ENSG00000032389_2_P	ENST00000382125	ENSG00000032389	EIPR1	chr2	3188971	3189508	-	3188971	3189333	362	2	94.551	91.543	98.353	90.086	34.6054	34.766	34.6857	37.1038	39.661	38.3824	-1.1725	0.826776	0.977588
ENSG00000161021_1_P	ENST00000292599	ENSG00000161021	MAML1	chr5	179773894	179777183	+	179774877	179777183	2306	2	35.607	50.837	44.694	37.356	11.0418	14.6215	12.8316	13.4145	10.4778	11.9461	2.197	0.827177	0.97759
ENSG00000130429_1_P	ENST00000427217	ENSG00000130429	ARPC1B	chr7	99394450	99394724	+	99394489	99394724	235	2	54.529	61.234	57.248	56.661	275.029	309.452	292.241	197.368	246.369	221.869	0.927	0.828352	0.977887
ENSG00000100099_1_P	ENST00000336873	ENSG00000100099	HPS4	chr22	26452065	26453404	-	26452065	26453232	1167	2	90.305	92.294	89.928	91.97	27.1459	26.4095	26.7777	20.3073	18.013	19.1602	0.3505	0.828698	0.97791
ENSG00000128731_2_P	ENST00000261609	ENSG00000128731	HERC2	chr15	28111282	28112035	-	28111282	28111762	480	2	78.965	67.684	69.389	81.265	21.7348	15.2733	18.5041	15.4931	17.9096	16.7013	-2.0025	0.829688	0.978361
ENSG00000166783_2_P	ENST00000396368	ENSG00000166783	MARF1	chr16	15594649	15596937	-	15594649	15596692	2043	2	18.599	16.351	0	27.445	5.72633	4.48484	5.10559	0	6.60739	3.30369	3.7525	0.830147	0.978701
ENSG00000205352_1_P	ENST00000379786	ENSG00000205352	PRR13	chr12	53446014	53446347	+	53446059	53446347	288	2	52.099	60.323	54.756	60.09	176.349	225.631	200.99	159.912	211.271	185.592	-1.212	0.831076	0.978883
ENSG00000115128_2_P	ENST00000233468	ENSG00000115128	SF3B6	chr2	24067717	24067851	-	24067717	24067761	44	2	34.927	36.776	32.231	42.159	55.9384	65.2486	60.5935	53.2323	65.3945	59.3134	-1.3435	0.832222	0.979096
ENSG00000196557_1_P	ENST00000348261	ENSG00000196557	CACNA1H	chr16	1219980	1221718	+	1220994	1221718	724	2	0	63.08	0	44.307	0	4.16792	2.08396	0	2.82156	1.41078	9.3865	0.832571	0.979096
ENSG00000173226_2_P	ENST00000310864	ENSG00000173226	IQCB1	chr3	121769999	121770574	-	121769999	121770344	345	2	84.998	89.296	87.688	87.763	38.7559	28.4938	33.6249	33.8297	28.7625	31.2961	-0.5785	0.832597	0.979096
ENSG00000144635_2_P	ENST00000273130	ENSG00000144635	DYNC1LI1	chr3	32526763	32526908	-	32526763	32526798	35	2	49.225	39.206	42.191	43.553	14.7589	10.4735	12.6162	7.08332	8.68997	7.88665	1.3435	0.833429	0.979129
ENSG00000100084_2_P	ENST00000263208	ENSG00000100084	HIRA	chr22	19330797	19331556	-	19330797	19331439	642	2	41.173	34.416	44.82	25.576	22.2863	16.7565	19.5214	22.5695	12.419	17.4942	2.5965	0.834645	0.97933
ENSG00000117395_2_P	ENST00000236051	ENSG00000117395	EBNA1BP2	chr1	43164264	43164493	-	43164264	43164442	178	2	78.231	82.734	88.807	75.681	16.9234	21.0676	18.9955	29.5645	12.4922	21.0283	-1.7615	0.835354	0.97933
ENSG00000106636_1_P	ENST00000223369	ENSG00000106636	YKT6	chr7	44212246	44212549	+	44212282	44212549	267	2	60.718	59.714	59.527	61.428	122.495	112.019	117.257	77.6605	91.6373	84.6489	-0.2615	0.836587	0.97933
ENSG00000107897_2_P	ENST00000375897	ENSG00000107897	ACBD5	chr10	27197006	27197442	-	27197006	27197429	423	2	37.851	48.317	48.465	33.388	9.78467	10.5415	10.1631	10.881	5.38887	8.13494	2.1575	0.838337	0.97933
ENSG00000100632_2_P	ENST00000557016	ENSG00000100632	ERH	chr14	69380214	69380640	-	69380214	69380537	323	2	0	11.943	0	16.766	0	14.6494	7.3247	0	20.4898	10.2449	-2.4115	0.838585	0.97933
ENSG00000166133_1_P	ENST00000315616	ENSG00000166133	RPUSD2	chr15	40573526	40574456	+	40574261	40574456	195	2	89.598	95.066	93.125	92.954	18.5207	20.2285	19.3746	10.9576	12.1118	11.5347	-0.7075	0.838804	0.97933
ENSG00000135002_2_P	ENST00000376736	ENSG00000135002	RFK	chr9	76386603	76387529	-	76386603	76387398	795	2	35.888	42.833	41.75	38.808	7.55786	8.20304	7.88045	9.10665	6.53806	7.82236	-0.9185	0.839402	0.97933
ENSG00000118900_1_P	ENST00000262376	ENSG00000118900	UBN1	chr16	4880082	4880830	+	4880132	4880830	698	2	33.381	40.771	39.133	36.941	19.6018	25.715	22.6584	18.9161	16.6111	17.7636	-0.961	0.839558	0.97933
ENSG00000085760_1_P	ENST00000263629	ENSG00000085760	MTIF2	chr2	55236619	55236820	-	55236619	55236647	28	2	88.857	62.11	64.199	96.429	30.0095	13.5457	21.7776	15.1224	26.2341	20.6782	-4.8305	0.839663	0.97933
ENSG00000100385_2_P	ENST00000216223	ENSG00000100385	IL2RB	chr22	37126298	37128848	-	37126298	37128095	1797	2	9.088	21.657	12.829	21.472	8.93311	27.2699	18.1015	18.5798	36.7453	27.6626	-1.778	0.839772	0.97933
ENSG00000134882_1_P	ENST00000376440	ENSG00000134882	UBAC2	chr13	99385227	99385637	+	99385335	99385637	302	2	36.36	20.909	29.947	23.238	23.7767	11.204	17.4904	25.4695	17.2297	21.3496	2.042	0.839792	0.97933
ENSG00000141858_2_P	ENST00000533683	ENSG00000141858	SAMD1	chr19	14087886	14088575	-	14087886	14088416	530	2	81.423	63.07	74.181	65.488	55.9161	39.6834	47.7997	57.1756	53.8331	55.5044	2.412	0.841801	0.980105
ENSG00000152133_1_P	ENST00000281932	ENSG00000152133	GPATCH11	chr2	37096207	37096374	+	37096263	37096374	111	2	68.065	85.951	80.226	78.311	18.4585	42.2071	30.3328	32.603	28.2567	30.4299	-2.2605	0.842527	0.98018
ENSG00000165487_2_P	ENST00000382374	ENSG00000165487	MICU2	chr13	21492729	21493353	-	21492729	21493248	519	2	0	37.981	27.372	0	0	13.1344	6.56719	9.07111	0	4.53555	5.3045	0.843623	0.980239
ENSG00000029639_2_P	ENST00000367166	ENSG00000029639	TFB1M	chr6	155257263	155258082	-	155257263	155257835	572	2	48.825	72.752	52.433	76.784	2.66482	2.43363	2.54923	2.48353	3.15024	2.81688	-3.82	0.843707	0.980239
ENSG00000184924_2_P	ENST00000328379	ENSG00000184924	PTRHD1	chr2	24789782	24790581	-	24789782	24790410	628	2	89.36	100	92.32	100	13.2743	21.7269	17.5006	24.3231	27.9227	26.1229	-1.48	0.844303	0.980239
ENSG00000155366_1_P	ENST00000285735	ENSG00000155366	RHOC	chr1	112701130	112701713	-	112701130	112701539	409	2	95.801	100	96.968	100	30.0637	37.6954	33.8796	92.1144	107.873	99.9939	-0.5835	0.844468	0.980239
ENSG00000198331_1_P	ENST00000356438	ENSG00000198331	HYLS1	chr11	125899343	125900491	+	125900268	125900491	223	2	52.623	19.37	41.676	21.465	10.5164	3.29535	6.90588	8.22883	5.35194	6.79038	4.426	0.845047	0.980239
ENSG00000130340_1_P	ENST00000392185	ENSG00000130340	SNX9	chr6	157942790	157943297	+	157942838	157943297	459	2	17.247	43.615	37.209	30.246	2.377	7.40795	4.89248	9.8297	6.34706	8.08838	-3.2965	0.84515	0.980239
ENSG00000113460_1_P	ENST00000336767	ENSG00000113460	BRIX1	chr5	34925225	34925620	+	34925495	34925620	125	2	39.55	76.325	45.972	60.586	24.3232	59.4818	41.9025	26.9374	41.4313	34.1844	4.6585	0.845343	0.980239
ENSG00000165113_2_P	ENST00000376365	ENSG00000165113	GKAP1	chr9	83739567	83739744	-	83739567	83739696	129	2	40.104	75.428	60.474	63.811	3.18925	8.61136	5.90031	6.49392	3.73818	5.11605	-4.3765	0.845475	0.980239
ENSG00000076248_1_P	ENST00000242576	ENSG00000076248	UNG	chr12	109109828	109110675	+	109109969	109110675	706	2	54.459	53.62	57.812	47.794	13.266	12.3548	12.8104	19.0121	17.8184	18.4153	1.2365	0.846012	0.980239
ENSG00000164054_2_P	ENST00000443308	ENSG00000164054	SHISA5	chr3	48467908	48469186	-	48467908	48469106	1198	2	96.434	89.695	95.334	92.497	13.5339	57.5201	35.527	53.575	33.1644	43.3697	-0.851	0.846366	0.980239
ENSG00000084623_1_P	ENST00000373586	ENSG00000084623	EIF3I	chr1	32231114	32231478	+	32231196	32231478	282	2	58.142	54.865	57.951	55.919	148.172	127.699	137.936	155.654	151.717	153.686	-0.4315	0.847227	0.980357
ENSG00000275052_2_P	ENST00000616288	ENSG00000275052	PPP4R3B	chr2	55548374	55550006	-	55548374	55549910	1536	2	76.665	79.19	77.632	78.865	38.4436	36.1786	37.3111	37.0369	34.1183	35.5776	-0.321	0.847274	0.980357
ENSG00000110104_1_P	ENST00000227520	ENSG00000110104	CCDC86	chr11	60850205	60851041	+	60850325	60851041	716	2	70.475	73.208	84.279	51.431	25.8611	30.1893	28.0252	24.4275	15.9189	20.1732	3.9865	0.848492	0.980833
ENSG00000133250_2_P	ENST00000393927	ENSG00000133250	ZNF414	chr19	8510580	8510764	-	8510580	8510690	110	2	0	56.953	78.035	0	0	4.27374	2.13687	8.89312	0	4.44656	-10.541	0.849144	0.98103
ENSG00000125482_2_P	ENST00000334270	ENSG00000125482	TTF1	chr9	132375620	132376168	-	132375620	132375914	294	2	77.427	71.356	80.738	63.923	25.9465	23.3603	24.6534	25.294	19.0856	22.1898	2.061	0.849474	0.98103
ENSG00000144381_2_P	ENST00000345042	ENSG00000144381	HSPD1	chr2	197486759	197487198	-	197486759	197487045	286	2	44.17	57.86	48.077	50.65	65.0574	98.0434	81.5504	85.7125	93.0123	89.3624	1.6515	0.849776	0.981057
ENSG00000110321_2_P	ENST00000339995	ENSG00000110321	EIF4G2	chr11	10797116	10797881	-	10797116	10797815	699	2	36.034	50.424	44.572	45.341	155.314	207.028	181.171	167.017	170.267	168.642	-1.7275	0.850023	0.981057
ENSG00000066735_1_P	ENST00000315264	ENSG00000066735	KIF26A	chr14	104179608	104180585	+	104179790	104180585	795	2	75.445	32.694	89.828	33.557	1.65996	3.95255	2.80625	0.991598	1.43117	1.21138	-7.623	0.850455	0.981057
ENSG00000120899_1_P	ENST00000346049	ENSG00000120899	PTK2B	chr8	27458293	27459349	+	27458509	27459349	840	2	49.818	56.146	48.174	60.973	78.0417	63.7241	70.8829	79.4712	89.5251	84.4981	-1.5915	0.850719	0.981057
ENSG00000102226_1_P	ENST00000218348	ENSG00000102226	USP11	chrX	47247792	47247984	+	47247930	47247984	54	2	52.888	29.741	36.946	51.643	15.3808	7.68041	11.5306	11.4408	20.1449	15.7928	-2.98	0.851233	0.981087
ENSG00000177854_1_P	ENST00000369982	ENSG00000177854	TMEM187	chrX	153981849	153983156	+	153982848	153983156	308	2	75.489	0	55.498	0	7.91721	0	3.95861	4.47333	0	2.23667	9.9955	0.852357	0.98163
ENSG00000138778_2_P	ENST00000265148	ENSG00000138778	CENPE	chr4	103105847	103106316	-	103105847	103106221	374	2	90.477	74.834	88.168	80.956	22.3101	14.8033	18.5567	22.8574	18.374	20.6157	-1.9065	0.852613	0.98163
ENSG00000096092_1_P	ENST00000211314	ENSG00000096092	TMEM14A	chr6	52686009	52686290	+	52686049	52686290	241	2	75.632	77.599	78.659	75.395	27.0163	25.7622	26.3892	32.696	28.4537	30.5749	-0.4115	0.852802	0.981636
ENSG00000181788_2_P	ENST00000312960	ENSG00000181788	SIAH2	chr3	150742067	150742698	-	150742067	150742140	73	2	45.817	39.401	39.605	43.965	30.7142	23.3722	27.0432	22.8051	22.0624	22.4338	0.824	0.853765	0.981877
ENSG00000183665_1_P	ENST00000328599	ENSG00000183665	TRMT12	chr8	124450819	124452852	+	124452274	124452852	578	2	88.7	77.887	85.307	83.811	17.7409	12.6876	15.2142	10.61	8.47356	9.54178	-1.2655	0.853867	0.981877
ENSG00000198464_1_P	ENST00000490272	ENSG00000198464	ZNF480	chr19	52321578	52321713	+	52321692	52321713	21	2	38.877	0	0	52.652	6.36006	0	3.18003	0	6.69296	3.34648	-6.8875	0.854277	0.981877
ENSG00000087903_2_P	ENST00000359161	ENSG00000087903	RFX2	chr19	5993517	5994950	-	5993517	5994834	1317	2	79.939	72.357	74.388	76.135	3.85656	3.78877	3.82267	3.85971	4.63647	4.24809	0.8865	0.854548	0.981877
ENSG00000273841_2_P	ENST00000217893	ENSG00000273841	TAF9	chr5	69364863	69365754	-	69364863	69364942	79	2	69.202	61.49	67.542	64.966	66.2721	58.0943	62.1832	50.6694	50.7976	50.7335	-0.908	0.854782	0.98192
ENSG00000166199_1_P	ENST00000302708	ENSG00000166199	ALKBH3	chr11	43919917	43920180	+	43920010	43920180	170	2	24.27	66.717	27.75	52.767	4.69282	15.9606	10.3267	7.48587	16.7076	12.0967	5.235	0.855373	0.981972
ENSG00000110852_1_P	ENST00000228438	ENSG00000110852	CLEC2B	chr12	9853207	9853408	-	9853207	9853299	92	2	49.856	66.829	49.172	73.768	174.186	168.734	171.46	149.595	157.393	153.494	-3.1275	0.855715	0.981972
ENSG00000099341_1_P	ENST00000215071	ENSG00000099341	PSMD8	chr19	38383252	38383474	+	38383390	38383474	84	2	61.683	69.76	66.134	67.174	172.872	212.784	192.828	167.081	184.128	175.604	-0.9325	0.855744	0.981972
ENSG00000174547_2_P	ENST00000310999	ENSG00000174547	MRPL11	chr11	66435839	66436112	-	66435839	66436006	167	2	99.176	98.827	98.996	99.088	110.95	110.821	110.886	115.007	103.113	109.06	-0.0405	0.85591	0.981977
ENSG00000189369_1_P	ENST00000340438	ENSG00000189369	GSPT2	chrX	51743430	51745927	+	51745513	51745927	414	2	96.727	96.033	95.938	96.622	44.6796	43.0554	43.8675	43.9171	44.5529	44.235	0.1	0.856374	0.982183
ENSG00000102524_1_P	ENST00000375887	ENSG00000102524	TNFSF13B	chr13	108306825	108308347	+	108306938	108308347	1409	2	38.734	60.658	70.783	36.721	2.28644	1.89305	2.08975	4.87955	1.32142	3.10048	-4.056	0.862544	0.984814
ENSG00000176473_1_P	ENST00000335290	ENSG00000176473	WDR25	chr14	100529819	100530290	+	100530041	100530290	249	2	72.484	100	100	79.296	4.26156	6.21501	5.23828	7.09114	9.01221	8.05167	-3.406	0.862698	0.984814
ENSG00000160445_2_P	ENST00000291900	ENSG00000160445	ZER1	chr9	128731081	128731394	-	128731081	128731336	255	2	43.178	52.303	52.179	45.528	17.2402	24.8283	21.0343	18.9292	13.6902	16.3097	-1.113	0.863431	0.984992
ENSG00000213760_2_P	ENST00000483251	ENSG00000213760	ATP6V1G2	chr6	31545240	31545581	-	31545240	31545407	167	2	71.402	72.79	67.103	79.852	6.28186	8.36468	7.32327	4.75413	7.28649	6.02031	-1.3815	0.864275	0.985261
ENSG00000154889_1_P	ENST00000309976	ENSG00000154889	MPPE1	chr18	11884044	11884627	-	11884044	11884444	400	2	77.306	54.039	82.367	55.765	21.9173	9.37219	15.6447	19.6011	8.17877	13.8899	-3.3935	0.865719	0.98581
ENSG00000204160_1_P	ENST00000374142	ENSG00000204160	ZDHHC18	chr1	26853725	26855716	+	26853843	26855716	1873	2	96.029	96.164	96.216	95.91	59.0265	56.2636	57.6451	63.605	66.4032	65.0041	0.0335	0.866767	0.985836
ENSG00000143507_2_P	ENST00000366899	ENSG00000143507	DUSP10	chr1	221702134	221702677	-	221702134	221702411	277	2	49.191	49.663	52.987	43.948	22.6835	19.0235	20.8535	26.0427	18.1198	22.0813	0.9595	0.866853	0.985836
ENSG00000198824_1_P	ENST00000361283	ENSG00000198824	CHAMP1	chr13	114323787	114327291	+	114326281	114327291	1010	2	29.481	44.729	10.18	78.311	4.89125	7.95951	6.42538	1.56041	12.627	7.0937	-7.1405	0.869163	0.986162
ENSG00000174842_2_P	ENST00000370360	ENSG00000174842	GLMN	chr1	92246471	92246646	-	92246471	92246529	58	2	59.861	0	0	45.725	14.8971	0	7.44853	0	2.79111	1.39556	7.068	0.869507	0.986162
ENSG00000234545_2_P	ENST00000438306	ENSG00000234545	FAM133B	chr7	92561033	92562368	-	92561033	92562281	1248	2	88.924	91.888	85.796	93.402	43.6136	35.871	39.7423	30.4968	30.2956	30.3962	0.807	0.869703	0.986162
ENSG00000060688_2_P	ENST00000263694	ENSG00000060688	SNRNP40	chr1	31259659	31260121	-	31259659	31260071	412	2	98.139	97.216	96.038	98.751	58.1952	62.7507	60.4729	49.1646	55.1722	52.1684	0.283	0.871026	0.986236
ENSG00000143815_2_P	ENST00000272163	ENSG00000143815	LBR	chr1	225402524	225403463	-	225402524	225403302	778	2	17.663	25.839	17.494	28.554	18.0216	26.6454	22.3335	15.2247	27.802	21.5134	-1.273	0.871499	0.986236
ENSG00000176102_2_P	ENST00000323959	ENSG00000176102	CSTF3	chr11	33084619	33085289	-	33084619	33085086	467	2	70.592	60.558	62.663	70.869	10.1175	9.65815	9.88784	10.1901	8.9893	9.58969	-1.191	0.87173	0.986236
ENSG00000135905_2_P	ENST00000258390	ENSG00000135905	DOCK10	chr2	224765202	224765837	-	224765202	224765720	518	2	68.381	76.525	70.302	72.921	96.9537	107.598	102.276	107.574	100.928	104.251	0.8415	0.871955	0.986236
ENSG00000115464_2_P	ENST00000398571	ENSG00000115464	USP34	chr2	61187530	61188709	-	61187530	61188101	571	2	59.655	68.574	70.956	59.86	34.5303	32.5427	33.5365	39.4974	28.3366	33.917	-1.2935	0.873234	0.986236
ENSG00000204256_1_P	ENST00000374825	ENSG00000204256	BRD2	chr6	32980581	32981325	+	32980718	32981325	607	2	99.133	99.277	99.368	98.958	344.288	351.865	348.076	305.302	297.977	301.639	0.042	0.873455	0.986236
ENSG00000162244_2_P	ENST00000466397	ENSG00000162244	RPL29	chr3	51993627	51994126	-	51993627	51993748	121	2	96.689	97.462	96.793	97.195	3580.05	3517.32	3548.69	4032	3609.93	3820.97	0.0815	0.87368	0.986236
ENSG00000126870_1_P	ENST00000407559	ENSG00000126870	DYNC2I1	chr7	158945580	158945847	+	158945779	158945847	68	2	78.444	65.96	73.004	73.891	33.2092	15.4176	24.3134	55.061	44.6387	49.8498	-1.2455	0.874676	0.986284
ENSG00000188483_2_P	ENST00000372491	ENSG00000188483	IER5L	chr9	129176662	129178262	-	129176662	129176837	175	2	96.255	94.059	98.274	90.484	9.18333	7.66271	8.42302	6.67134	3.71294	5.19214	0.778	0.875682	0.98633
ENSG00000182934_2_P	ENST00000332118	ENSG00000182934	SRPRA	chr11	126263276	126264044	-	126263276	126263915	639	2	16.433	7.194	7.963	13.703	24.7115	10.1475	17.4295	9.25037	17.4275	13.3389	0.9805	0.876352	0.98633
ENSG00000196850_2_P	ENST00000354300	ENSG00000196850	PPTC7	chr12	110533261	110537095	-	110533261	110537036	3775	2	84.574	57.679	73.139	74.364	28.4376	21.9382	25.1879	20.5524	24.6133	22.5828	-2.625	0.877296	0.986403
ENSG00000171606_1_P	ENST00000326804	ENSG00000171606	ZNF274	chr19	58212160	58213440	+	58213143	58213440	297	2	56.971	52.883	37.931	66.411	18.8619	15.3567	17.1093	10.4894	17.528	14.0087	2.756	0.878541	0.986403
ENSG00000182141_2_P	ENST00000356929	ENSG00000182141	ZNF708	chr19	21292608	21294739	-	21292608	21293273	665	2	17.647	37.229	23.254	35.72	1.86372	3.80792	2.83582	2.37471	3.56106	2.96788	-2.049	0.878649	0.986403
ENSG00000164465_1_P	ENST00000338728	ENSG00000164465	DCBLD1	chr6	117547906	117548794	+	117548439	117548794	355	2	56.477	39.347	43.938	48.598	5.22405	3.23125	4.22765	2.74132	3.87141	3.30636	1.644	0.880337	0.986403
ENSG00000161958_1_P	ENST00000293829	ENSG00000161958	FGF11	chr17	7443075	7444077	+	7443146	7444077	931	2	22.538	31.181	23.914	31.797	3.42769	2.928	3.17785	9.03722	10.5613	9.79924	-0.996	0.88057	0.986403
ENSG00000104381_1_P	ENST00000220822	ENSG00000104381	GDAP1	chr8	74363984	74366107	+	74364367	74366107	1740	2	82.348	52.381	61.002	68.023	3.83656	1.99413	2.91535	2.48787	3.83715	3.16251	2.852	0.880996	0.986403
ENSG00000204370_1_P	ENST00000528021	ENSG00000204370	SDHD	chr11	112119291	112119442	+	112119292	112119442	150	2	0	82.38	0	64.527	0	5.588	2.794	0	1.4451	0.722549	8.9265	0.881022	0.986403
ENSG00000146733_2_P	ENST00000275605	ENSG00000146733	PSPH	chr7	56011143	56011869	-	56011143	56011761	618	2	100	63.091	97.157	56.666	16.2931	21.7909	19.042	15.3814	19.032	17.2067	4.634	0.88135	0.986403
ENSG00000140968_2_P	ENST00000562492	ENSG00000140968	IRF8	chr16	85921105	85921371	+	85921282	85921371	89	2	54.7	68.117	53.337	66.326	4.04145	6.70522	5.37333	7.06786	6.81739	6.94263	1.577	0.88143	0.986403
ENSG00000108799_2_P	ENST00000415827	ENSG00000108799	EZH1	chr17	42700319	42702592	-	42700319	42702531	2212	2	60.114	38.36	31.81	60.59	41.9714	20.2975	31.1345	17.6355	27.8038	22.7196	3.037	0.882794	0.986933
ENSG00000100485_2_P	ENST00000216373	ENSG00000100485	SOS2	chr14	50117314	50118853	-	50117314	50118343	1029	2	59.855	43.643	47.954	52.504	7.9187	4.15566	6.03718	9.00485	6.99084	7.99784	1.52	0.883125	0.986933
ENSG00000110108_1_P	ENST00000227525	ENSG00000110108	TMEM109	chr11	60921773	60923324	+	60922165	60923324	1159	2	45.886	37.73	51.504	35.157	34.0563	25.965	30.0106	38.4713	26.4535	32.4624	-1.5225	0.887629	0.98849
ENSG00000155660_2_P	ENST00000286091	ENSG00000155660	PDIA4	chr7	149003531	149004209	-	149003531	149003793	262	2	86.579	88.967	86.624	88.439	136.283	128.347	132.315	131.165	134.484	132.824	0.2415	0.887796	0.98849
ENSG00000137337_2_P	ENST00000376406	ENSG00000137337	MDC1	chr6	30700299	30700632	-	30700299	30700464	165	2	68.907	73.822	64.385	76.19	31.4613	34.1406	32.8009	26.4912	31.4321	28.9617	1.077	0.888102	0.98849
ENSG00000100918_1_P	ENST00000611366	ENSG00000100918	REC8	chr14	24180009	24180159	+	24180095	24180159	64	2	24.155	45.982	42.437	23.117	27.8977	60.4526	44.1751	53.6529	21.8675	37.7602	2.2915	0.889694	0.988734
ENSG00000198492_1_P	ENST00000373812	ENSG00000198492	YTHDF2	chr1	28768928	28769616	+	28768952	28769616	664	2	42.521	40.646	44.011	38.109	30.314	26.2409	28.2775	30.4607	24.2672	27.3639	0.5235	0.889705	0.988734
ENSG00000109762_1_P	ENST00000264694	ENSG00000109762	SNX25	chr4	185363384	185363884	+	185363465	185363884	419	2	90.335	73.113	73.907	86.191	4.24431	4.62766	4.43599	12.0211	6.35578	9.18842	1.675	0.890063	0.988734
ENSG00000197956_2_P	ENST00000368719	ENSG00000197956	S100A6	chr1	153534669	153534830	-	153534669	153534695	26	2	34.428	41.391	33.872	40.45	584.144	1045.58	814.865	535.962	992.909	764.435	0.7485	0.890201	0.988734
ENSG00000158079_1_P	ENST00000288976	ENSG00000158079	PTPDC1	chr9	94107827	94108175	+	94107944	94108175	231	2	51.555	58.882	69.185	45.432	2.1487	1.79736	1.97303	3.62954	0.766018	2.19778	-2.09	0.890469	0.988734
ENSG00000138795_2_P	ENST00000379951	ENSG00000138795	LEF1	chr4	108047944	108048751	-	108047944	108048671	727	2	38.136	42.466	41.762	39.622	99.1801	79.5143	89.3472	80.0694	54.9846	67.527	-0.391	0.890886	0.988773
ENSG00000102978_1_P	ENST00000219252	ENSG00000102978	POLR2C	chr16	57470974	57471684	+	57471119	57471684	565	2	43.347	59.455	51.914	53.666	31.2035	46.9647	39.0841	28.9925	32.1963	30.5944	-1.389	0.891405	0.988978
ENSG00000181896_1_P	ENST00000592502	ENSG00000181896	ZNF101	chr19	19679180	19682669	+	19680300	19682669	2369	2	44.809	52.857	53.935	45.526	17.8845	20.7934	19.339	14.6586	13.8765	14.2676	-0.8975	0.891621	0.988978
ENSG00000123154_1_P	ENST00000418543	ENSG00000123154	WDR83	chr19	12675522	12675761	+	12675672	12675761	89	2	82.766	70.032	75.214	79.781	56.7367	36.5754	46.656	42.8352	52.5369	47.6861	-1.0985	0.893195	0.988978
ENSG00000147416_1_P	ENST00000276390	ENSG00000147416	ATP6V1B2	chr8	20220262	20220547	+	20220402	20220547	145	2	50.351	58.295	55.3	51.968	52.357	67.2328	59.7949	55.2158	57.7678	56.4918	0.689	0.893594	0.988978
ENSG00000153015_1_P	ENST00000381070	ENSG00000153015	CWC27	chr5	65018158	65018591	+	65018321	65018591	270	2	92.705	89.44	92.979	88.298	33.0022	28.6054	30.8038	25.2297	21.5566	23.3931	0.434	0.894525	0.988978
ENSG00000204130_2_P	ENST00000388768	ENSG00000204130	RUFY2	chr10	68343986	68345911	-	68343986	68345767	1781	2	62.39	22.483	53.842	37.84	3.45147	1.02394	2.23771	2.6813	1.59571	2.13851	-3.4045	0.894997	0.988978
ENSG00000144736_2_P	ENST00000325599	ENSG00000144736	SHQ1	chr3	72749635	72750836	-	72749635	72750283	648	2	39.961	39.338	27.122	57.159	3.0568	2.9085	2.98265	1.84602	5.01048	3.42825	-2.491	0.895366	0.988978
ENSG00000101447_1_P	ENST00000619304	ENSG00000101447	FAM83D	chr20	38951538	38953048	+	38952520	38953048	528	2	92.895	98.334	92.606	100	21.0394	19.094	20.0667	16.2617	16.3778	16.3197	-0.6885	0.895582	0.988978
ENSG00000005469_1_P	ENST00000331536	ENSG00000005469	CROT	chr7	87398523	87399635	+	87398644	87399635	991	2	54.098	65.753	71.198	44.141	3.94257	3.66127	3.80192	4.28344	2.06167	3.17255	2.256	0.897851	0.989579
ENSG00000155592_2_P	ENST00000328086	ENSG00000155592	ZKSCAN2	chr16	25239674	25240738	-	25239674	25239815	141	2	59.268	30.622	55.796	39.042	3.88971	1.30861	2.59916	2.5553	1.51018	2.03274	-2.474	0.897971	0.989579
ENSG00000167393_2_P	ENST00000390665	ENSG00000167393	PPP2R3B	chrX	334239	334517	-	334239	334366	127	2	94.781	89.523	94.51	90.739	47.2882	38.4238	42.856	30.1454	33.861	32.0032	-0.4725	0.898478	0.98971
ENSG00000148481_2_P	ENST00000277632	ENSG00000148481	MINDY3	chr10	15778853	15779141	-	15778853	15778991	138	2	47.413	63.41	57.758	55.638	9.07083	15.5871	12.329	14.4712	12.6651	13.5682	-1.2865	0.89866	0.98971
ENSG00000062485_2_P	ENST00000351328	ENSG00000062485	CS	chr12	56272448	56273254	-	56272448	56273083	635	2	29.783	38.595	34.899	32.047	34.4732	47.3816	40.9274	37.2752	36.1669	36.7211	0.716	0.898889	0.989736
ENSG00000014641_1_P	ENST00000233114	ENSG00000014641	MDH1	chr2	63606861	63607104	+	63606987	63607104	117	2	39.305	54.274	43.058	48.107	67.8932	113.456	90.6745	81.3126	92.63	86.9713	1.207	0.899805	0.989911
ENSG00000075624_1_P	ENST00000493945	ENSG00000075624	ACTB	chr7	5527668	5527891	-	5527668	5527747	79	2	71.633	74.157	73.206	72.98	11248.7	13701.2	12474.9	10378.1	12591.9	11485	-0.198	0.901006	0.990137
ENSG00000101412_2_P	ENST00000343380	ENSG00000101412	E2F1	chr20	33676190	33676979	-	33676190	33676731	541	2	14.503	22.241	19.69	18.246	8.07054	11.2248	9.64764	11.9857	10.1719	11.0788	-0.596	0.903077	0.990375
ENSG00000188739_2_P	ENST00000408888	ENSG00000188739	RBM34	chr1	235131650	235131997	-	235131650	235131712	62	2	18.872	37.539	29.137	30.1	23.754	53.2099	38.482	34.4126	30.914	32.6633	-1.413	0.904374	0.99061
ENSG00000099810_1_P	ENST00000580900	ENSG00000099810	MTAP	chr9	21931007	21936036	+	21931199	21936036	4837	2	84.008	75.476	79.374	78.828	2.83815	1.77536	2.30676	2.21427	1.5998	1.90703	0.641	0.905092	0.99099
ENSG00000018610_2_P	ENST00000320339	ENSG00000018610	STEEP1	chrX	119539117	119539789	-	119539117	119539726	609	2	73.532	66.526	71.55	69.566	37.0159	25.8455	31.4307	26.0195	22.0676	24.0435	-0.529	0.905568	0.99099
ENSG00000082068_1_P	ENST00000265107	ENSG00000082068	WDR70	chr5	37752485	37752670	+	37752573	37752670	97	2	99.053	98.114	97.464	99.402	19.2028	8.50725	13.855	11.7791	19.2586	15.5188	0.1505	0.905784	0.991116
ENSG00000085662_2_P	ENST00000285930	ENSG00000085662	AKR1B1	chr7	134442398	134442770	-	134442398	134442727	329	2	39.351	62.076	49.477	48.568	51.9064	61.9057	56.906	42.3896	39.3	40.8448	1.691	0.905962	0.991129
ENSG00000185561_2_P	ENST00000330676	ENSG00000185561	TLCD2	chr17	1705922	1708222	-	1705922	1707769	1847	2	61.981	55.711	53.549	62.652	8.77026	7.09287	7.93156	6.22786	6.52182	6.37484	0.7455	0.906415	0.991143
ENSG00000171174_2_P	ENST00000302188	ENSG00000171174	RBKS	chr2	27781560	27781788	-	27781560	27781614	54	2	85.017	100	81.91	100	4.92967	2.56345	3.74656	1.64668	5.44888	3.54778	1.5535	0.907245	0.991375
ENSG00000159216_2_P	ENST00000300305	ENSG00000159216	RUNX1	chr21	34791756	34792610	-	34791756	34792134	378	2	34.845	40.899	41.598	32.726	9.71678	12.117	10.9169	10.9666	8.30027	9.63342	0.71	0.908321	0.991635
ENSG00000119927_2_P	ENST00000348367	ENSG00000119927	GPAM	chr10	112153243	112153666	-	112153243	112153549	306	2	50.363	62.352	57.937	56.515	5.01236	6.84699	5.92967	3.28575	3.38173	3.33374	-0.8685	0.908538	0.991635
ENSG00000172172_2_P	ENST00000306185	ENSG00000172172	MRPL13	chr8	120395909	120396125	-	120395909	120396103	194	2	86.311	69.658	73.99	84.585	54.4806	36.9474	45.714	40.877	46.6466	43.7618	-1.303	0.90892	0.991635
ENSG00000185721_1_P	ENST00000331457	ENSG00000185721	DRG1	chr22	31433871	31434185	+	31433971	31434185	214	2	94.906	90.805	91.975	94.366	52.9871	51.5978	52.2925	49.7072	65.2363	57.4718	-0.315	0.909097	0.991635
ENSG00000118369_1_P	ENST00000526425	ENSG00000118369	USP35	chr11	78213645	78214026	+	78213813	78214026	213	2	68.882	69.519	71.195	66.537	19.7516	20.5766	20.1641	20.4491	18.1375	19.2933	0.3345	0.90937	0.991635
ENSG00000086102_1_P	ENST00000379540	ENSG00000086102	NFX1	chr9	33369905	33370172	+	33369978	33370172	194	2	54.135	61.487	59.929	54.508	17.8933	23.1404	20.5168	19.5592	13.9984	16.7788	0.5925	0.90956	0.991635
ENSG00000173114_1_P	ENST00000308478	ENSG00000173114	LRRN3	chr7	111122414	111125420	+	111124899	111125420	521	2	42.358	63.389	50.395	58.347	90.906	88.1738	89.5399	76.9643	75.5748	76.2695	-1.4975	0.911861	0.992542
ENSG00000119514_1_P	ENST00000375011	ENSG00000119514	GALNT12	chr9	98848951	98849385	+	98849092	98849385	293	2	70.276	65.997	70.164	66.794	5.6014	2.80578	4.20359	5.52195	4.90723	5.21459	-0.3425	0.911977	0.992542
ENSG00000119965_2_P	ENST00000481909	ENSG00000119965	C10orf88	chr10	122931510	122932661	-	122931510	122932426	916	2	63.131	79.162	78.524	66.308	6.85042	9.44126	8.14584	6.56891	4.32678	5.44784	-1.2695	0.911986	0.992542
ENSG00000120008_1_P	ENST00000263461	ENSG00000120008	WDR11	chr10	120908555	120909196	+	120908713	120909196	483	2	71.326	67.218	66.835	70.985	38.2583	28.35	33.3041	31.6648	30.5544	31.1096	0.362	0.912665	0.992784
ENSG00000204311_1_P	ENST00000375129	ENSG00000204311	PJVK	chr2	178460981	178461287	+	178461274	178461287	13	2	84.8	64.497	41.134	100	3.9607	1.68652	2.82361	1.32731	1.23834	1.28283	4.0815	0.913767	0.993245
ENSG00000121621_2_P	ENST00000263181	ENSG00000121621	KIF18A	chr11	28020653	28021282	-	28020653	28021199	546	2	87.947	92.258	100	77.104	7.69356	7.18081	7.43719	7.81252	6.176	6.99426	1.5505	0.91465	0.993245
ENSG00000184557_2_P	ENST00000330871	ENSG00000184557	SOCS3	chr17	78356977	78359183	-	78356977	78358417	1440	2	57.57	70.373	58.993	67.078	27.9987	35.1359	31.5673	28.804	33.1174	30.9607	0.936	0.914718	0.993245
ENSG00000141526_1_P	ENST00000392339	ENSG00000141526	SLC16A3	chr17	82238701	82239275	+	82238976	82239275	299	2	41.176	48.281	48.504	39.563	52.1851	49.1179	50.6515	126.472	98.67	112.571	0.695	0.914752	0.993245
ENSG00000143621_2_P	ENST00000361891	ENSG00000143621	ILF2	chr1	153662036	153662556	-	153662036	153662395	359	2	96.418	96.606	96.17	96.772	222.675	213.443	218.059	203.395	203.59	203.492	0.041	0.914963	0.993245
ENSG00000163521_2_P	ENST00000295759	ENSG00000163521	GLB1L	chr2	219236643	219237347	-	219236643	219237071	428	2	79.509	87.538	61.932	100	4.38592	4.34214	4.36403	3.78037	3.77293	3.77665	2.5575	0.91542	0.993245
ENSG00000127837_2_P	ENST00000248450	ENSG00000127837	AAMP	chr2	218264167	218264608	-	218264167	218264532	365	2	79.214	80.444	76.393	82.453	77.2925	62.3421	69.8173	57.1049	67.7518	62.4284	0.406	0.915614	0.993245
ENSG00000111674_1_P	ENST00000229277	ENSG00000111674	ENO2	chr12	6922730	6923297	+	6922800	6923297	497	2	45.098	50.778	48.393	46.722	68.225	68.7101	68.4676	136.367	110.355	123.361	0.3805	0.916191	0.993258
ENSG00000095574_2_P	ENST00000368886	ENSG00000095574	IKZF5	chr10	122992441	122994723	-	122992441	122993779	1338	2	60.97	62.784	58.155	66.717	14.1068	12.0359	13.0713	11.9663	11.8649	11.9156	-0.559	0.917784	0.993754
ENSG00000158623_2_P	ENST00000425248	ENSG00000158623	COPG2	chr7	130506531	130506806	-	130506531	130506675	144	2	51.87	59.367	60.455	49.212	7.57477	5.6776	6.62619	10.8727	5.16801	8.02038	0.785	0.919485	0.993885
ENSG00000183955_1_P	ENST00000402868	ENSG00000183955	KMT5A	chr12	123407492	123408523	+	123407703	123408523	820	2	28.707	23.93	32.48	21.583	10.1751	8.72802	9.45153	11.6254	7.42552	9.52545	-0.713	0.919746	0.993885
ENSG00000164494_2_P	ENST00000369037	ENSG00000164494	PDSS2	chr6	107154585	107154777	-	107154585	107154618	33	2	35.039	41.548	25.951	54.211	3.51486	4.14585	3.83036	2.49467	6.92763	4.71115	-1.7875	0.920415	0.993885
ENSG00000008869_2_P	ENST00000233099	ENSG00000008869	HEATR5B	chr2	36981010	36981794	-	36981010	36981489	479	2	84.948	100	94.162	88.869	15.3992	12.5571	13.9782	17.0247	13.6637	15.3442	0.9585	0.920806	0.993885
ENSG00000149136_2_P	ENST00000278412	ENSG00000149136	SSRP1	chr11	57326022	57326478	-	57326022	57326406	384	2	58.96	62.711	75.998	49.026	126.642	122.443	124.543	159.949	103.277	131.613	-1.6765	0.921433	0.993885
ENSG00000196950_1_P	ENST00000359634	ENSG00000196950	SLC39A10	chr2	195734882	195736520	+	195735041	195736520	1479	2	23.832	16.365	31.744	11.059	4.98033	2.34438	3.66236	5.52471	1.37771	3.45121	-1.303	0.921749	0.993885
ENSG00000110046_2_P	ENST00000377264	ENSG00000110046	ATG2A	chr11	64894599	64895209	-	64894599	64894972	373	2	61.598	51.256	51.188	63.401	50.5349	33.2967	41.9158	42.116	36.9646	39.5403	-0.8675	0.923802	0.994954
ENSG00000090861_2_P	ENST00000261772	ENSG00000090861	AARS1	chr16	70252387	70252906	-	70252387	70252720	333	2	77.557	74.295	76.794	75.447	70.1396	74.1917	72.1657	55.4572	53.2735	54.3654	-0.1945	0.926483	0.994954
ENSG00000132274_1_P	ENST00000379965	ENSG00000132274	TRIM22	chr11	5709052	5710772	+	5709648	5710772	1124	2	64.509	72.074	64.585	70.968	114.511	170.109	142.31	66.1226	85.5646	75.8436	0.515	0.926854	0.994954
ENSG00000119669_2_P	ENST00000238647	ENSG00000119669	IRF2BPL	chr14	77025251	77028708	-	77025251	77025401	150	2	44.804	48.76	53.634	41.365	21.4027	23.7672	22.585	26.5704	18.4115	22.4909	-0.7175	0.926964	0.994954
ENSG00000127585_2_P	ENST00000324361	ENSG00000127585	FBXL16	chr16	692903	694423	-	692903	694274	1371	2	0	19.761	22.887	0	0	5.26818	2.63409	5.82453	0	2.91227	-1.563	0.92727	0.994954
ENSG00000124279_2_P	ENST00000264669	ENSG00000124279	FASTKD3	chr5	7859158	7859539	-	7859158	7859434	276	2	95.735	100	95.068	100	22.3897	21.2729	21.8313	14.8817	17.7839	16.3328	0.3335	0.928026	0.994954
ENSG00000100603_2_P	ENST00000261531	ENSG00000100603	SNW1	chr14	77717685	77718286	-	77717685	77718087	402	2	49.646	67.893	56.061	59.412	55.5926	77.0217	66.3071	62.9192	65.5325	64.2258	1.033	0.928511	0.994954
ENSG00000127774_1_P	ENST00000248378	ENSG00000127774	EMC6	chr17	3669097	3669638	+	3669479	3669638	159	2	48.872	60.809	61.474	49.888	25.6781	35.0742	30.3761	31.9355	26.6617	29.2986	-0.8405	0.928735	0.994954
ENSG00000143228_1_P	ENST00000271452	ENSG00000143228	NUF2	chr1	163355334	163355670	+	163355469	163355670	201	2	59.909	69.116	70.6	56.73	26.0641	32.319	29.1916	39.9686	28.7304	34.3495	0.8475	0.929407	0.994954
ENSG00000177058_2_P	ENST00000512595	ENSG00000177058	SLC38A9	chr5	55626411	55626659	-	55626411	55626493	82	2	0	61.535	38.351	29.951	0	13.3651	6.68257	6.34473	3.8487	5.09672	-3.3835	0.930418	0.994954
ENSG00000075539_2_P	ENST00000358350	ENSG00000075539	FRYL	chr4	48498474	48499680	-	48498474	48499421	947	2	54.355	59.426	53.819	60.817	19.7092	19.6674	19.6883	19.4182	22.1815	20.7998	-0.4275	0.930979	0.995194
ENSG00000138614_2_P	ENST00000313182	ENSG00000138614	INTS14	chr15	65578777	65579659	-	65578777	65579407	630	2	77.368	90.041	92.121	73.024	25.3556	28.2573	26.8064	25.8614	19.5515	22.7065	1.132	0.931502	0.995313
ENSG00000140265_2_P	ENST00000396976	ENSG00000140265	ZSCAN29	chr15	43361018	43361941	-	43361018	43361072	54	2	42.743	51.432	45.556	49.585	8.56625	11.2684	9.9173	6.74202	7.92523	7.33362	-0.483	0.93208	0.995348
ENSG00000170322_2_P	ENST00000446488	ENSG00000170322	NFRKB	chr11	129863781	129864850	-	129863781	129864724	943	2	67.308	76.478	65.457	80.012	21.8505	19.4665	20.6585	22.0567	22.2613	22.159	-0.8415	0.932423	0.995348
ENSG00000176244_2_P	ENST00000356189	ENSG00000176244	ACBD7	chr10	15076811	15078603	-	15076811	15078529	1718	2	64.665	49.41	61.549	50.722	3.91335	2.57085	3.2421	3.32303	2.29751	2.81027	0.902	0.932803	0.995348
ENSG00000172578_2_P	ENST00000341319	ENSG00000172578	KLHL6	chr3	183487559	183492228	-	183487559	183491926	4367	2	71.676	35.836	24.902	76.774	14.3225	4.89683	9.60968	5.40901	15.5141	10.4615	2.918	0.935608	0.995775
ENSG00000244274_1_P	ENST00000357275	ENSG00000244274	DBNDD2	chr20	45409931	45410490	+	45410140	45410490	350	2	36.446	66.754	55.978	50.306	5.53453	13.3437	9.43912	14.5459	8.35369	11.4498	-1.542	0.935715	0.995775
ENSG00000170468_1_P	ENST00000304061	ENSG00000170468	RIOX1	chr14	73490963	73493279	+	73492943	73493279	336	2	34.72	52.445	45.109	43.852	8.73911	14.5004	11.6197	7.35177	8.61965	7.98571	-0.898	0.935749	0.995775
ENSG00000185201_1_P	ENST00000399817	ENSG00000185201	IFITM2	chr11	309012	309362	+	309165	309362	197	2	52.467	56.04	54.968	53.901	762.735	689.383	726.059	849.666	863.099	856.382	-0.181	0.936514	0.995785
ENSG00000131238_2_P	ENST00000433473	ENSG00000131238	PPT1	chr1	40073610	40074183	-	40073610	40074060	450	2	29.505	34.719	35.188	28.27	40.9716	53.4384	47.205	39.0852	34.1871	36.6362	0.383	0.938133	0.996342
ENSG00000166484_1_P	ENST00000299612	ENSG00000166484	MAPK7	chr17	19383077	19383502	+	19383231	19383502	271	2	74.842	71.969	79.198	66.373	44.309	29.7412	37.0251	38.829	31.2698	35.0494	0.62	0.939027	0.996433
ENSG00000181789_1_P	ENST00000314797	ENSG00000181789	COPG1	chr3	129277293	129277543	+	129277424	129277543	119	2	71.515	70.523	68.859	73.636	182.748	189.305	186.026	214.555	205.635	210.095	-0.2285	0.939606	0.996477
ENSG00000129204_2_P	ENST00000574788	ENSG00000129204	USP6	chr17	5172804	5174991	+	5172978	5174991	2013	2	0	55.507	49.282	0	0	8.41487	4.20744	3.32505	0	1.66252	3.1125	0.940898	0.996941
ENSG00000184178_2_P	ENST00000401642	ENSG00000184178	SCFD2	chr4	52873598	52874061	-	52873598	52873968	370	2	73.715	72.923	79.967	65.306	7.60153	5.74502	6.67327	7.41257	4.7799	6.09624	0.6825	0.940917	0.996941
ENSG00000134697_2_P	ENST00000373062	ENSG00000134697	GNL2	chr1	37566815	37567007	-	37566815	37566854	39	2	97.535	95.621	97.805	95.068	93.492	110.375	101.933	75.9393	89.0029	82.4711	0.1415	0.940983	0.996941
ENSG00000073969_1_P	ENST00000398238	ENSG00000073969	NSF	chr17	46755801	46755988	+	46755823	46755988	165	2	68.311	56.722	71.911	54.863	28.4186	14.5151	21.4669	28.9657	14.2861	21.6259	-0.8705	0.941292	0.996997
ENSG00000242485_2_P	ENST00000344843	ENSG00000242485	MRPL20	chr1	1401954	1402256	-	1401954	1402082	128	2	45.172	62.916	59.592	46.703	84.1953	137.69	110.943	103.112	77.6516	90.3818	0.8965	0.942909	0.997138
ENSG00000182318_1_P	ENST00000329665	ENSG00000182318	ZSCAN22	chr19	58338253	58341254	+	58339326	58341254	1928	2	73.222	61.723	69.538	66.432	5.08189	3.39784	4.23986	4.13837	3.24518	3.69177	-0.5125	0.943959	0.997138
ENSG00000135469_1_P	ENST00000308197	ENSG00000135469	COQ10A	chr12	56270149	56270693	+	56270317	56270693	376	2	29.923	45.284	27.712	49.622	5.24929	7.21178	6.23054	5.75328	10.2729	8.01308	-1.0635	0.944615	0.997253
ENSG00000111647_2_P	ENST00000279907	ENSG00000111647	UHRF1BP1L	chr12	100037140	100037755	-	100037140	100037635	495	2	29.271	34.18	0	69.486	3.46955	4.30141	3.88548	0	12.3487	6.17435	-3.0175	0.944877	0.997253
ENSG00000125877_1_P	ENST00000380113	ENSG00000125877	ITPA	chr20	3223365	3223820	+	3223462	3223820	358	2	69.675	67.424	67.658	69.676	84.3068	96.129	90.2179	67.1957	94.1597	80.6777	-0.1175	0.945191	0.997295
ENSG00000006695_1_P	ENST00000261643	ENSG00000006695	COX10	chr17	14206809	14207339	+	14207213	14207339	126	2	54.301	36.87	48.023	41.628	10.01	5.34859	7.6793	7.7181	6.97711	7.3476	0.76	0.945765	0.997428
ENSG00000175395_2_P	ENST00000302609	ENSG00000175395	ZNF25	chr10	37949867	37953195	-	37949867	37952126	2259	2	95.865	88.17	94.759	88.524	7.33771	4.89389	6.1158	4.62909	3.50966	4.06938	0.376	0.946649	0.997801
ENSG00000129562_2_P	ENST00000538631	ENSG00000129562	DAD1	chr14	22564938	22565137	-	22564938	22565111	173	2	45.112	38.854	42.793	41.691	141.769	112.605	127.187	121.475	104.491	112.983	-0.259	0.947621	0.997854
ENSG00000080986_1_P	ENST00000261597	ENSG00000080986	NDC80	chr18	2616436	2616594	+	2616574	2616594	20	2	0	41.04	45.587	0	0	13.2662	6.63311	20.9982	0	10.4991	-2.2735	0.94772	0.997854
ENSG00000128789_1_P	ENST00000317615	ENSG00000128789	PSMG2	chr18	12725438	12725660	+	12725531	12725660	129	2	26.042	53.248	46.558	35.025	31.6612	72.8706	52.2659	70.9994	40.6883	55.8438	-1.1465	0.948049	0.997854
ENSG00000005882_1_P	ENST00000007708	ENSG00000005882	PDK2	chr17	50109956	50111058	+	50110097	50111058	961	2	77.355	92.415	79.612	91.562	17.2685	23.9397	20.6041	13.0838	19.6087	16.3463	-0.702	0.948731	0.997854
ENSG00000125166_2_P	ENST00000245206	ENSG00000125166	GOT2	chr16	58707943	58708293	-	58707943	58708170	227	2	54.413	58.032	55.68	57.061	47.1723	58.7363	52.9543	49.9303	58.6423	54.2863	-0.148	0.949227	0.997854
ENSG00000112893_1_P	ENST00000261483	ENSG00000112893	MAN2A1	chr5	109866845	109867081	+	109866998	109867081	83	2	0	14.243	12.867	0	0	7.65796	3.82898	6.70717	0	3.35359	0.688	0.949433	0.997854
ENSG00000164938_2_P	ENST00000342697	ENSG00000164938	TP53INP1	chr8	94930466	94930728	-	94930466	94930478	12	2	61.838	68.939	65.554	65.778	48.9418	51.218	50.0799	39.6573	40.3568	40.007	-0.2775	0.950349	0.997854
ENSG00000153046_1_P	ENST00000328908	ENSG00000153046	CDYL	chr6	4953897	4954257	+	4954056	4954257	201	2	77.369	72.875	73.092	76.746	18.234	12.1291	15.1815	15.3256	13.8966	14.6111	0.203	0.950729	0.997854
ENSG00000174652_1_P	ENST00000588221	ENSG00000174652	ZNF266	chr19	9412596	9414720	-	9412596	9413274	678	2	90.213	83.675	88.246	85.116	49.0584	28.5445	38.8015	35.3024	21.5883	28.4453	0.263	0.950939	0.997854
ENSG00000099949_1_P	ENST00000646124	ENSG00000099949	LZTR1	chr22	20997231	20998119	+	20997348	20998119	771	2	19.608	30.882	25.89	23.741	9.97793	15.3294	12.6537	10.9522	10.8067	10.8795	0.4295	0.951805	0.997854
ENSG00000120318_2_P	ENST00000239440	ENSG00000120318	ARAP3	chr5	141653559	141654435	-	141653559	141653949	390	2	55.316	37.282	36.036	58.508	5.20507	1.53041	3.36774	4.42219	5.33195	4.87707	-0.973	0.952551	0.997854
ENSG00000102007_1_P	ENST00000376327	ENSG00000102007	PLP2	chrX	49174671	49175104	+	49174694	49175104	410	2	98.299	99.012	98.769	98.595	306.917	461.059	383.988	388.963	481.94	435.452	-0.0265	0.953135	0.997854
ENSG00000100092_1_P	ENST00000649765	ENSG00000100092	SH3BP1	chr22	37655271	37656042	+	37655684	37656042	358	2	82.139	86.617	85.224	83.864	101.323	90.8144	96.0688	102.613	107.502	105.058	-0.166	0.953504	0.997854
ENSG00000119421_2_P	ENST00000373768	ENSG00000119421	NDUFA8	chr9	122144089	122144378	-	122144089	122144240	151	2	60.459	56.732	86.104	34.807	28.0609	43.073	35.5669	56.0072	27.4194	41.7133	-1.86	0.953941	0.997854
ENSG00000110455_1_P	ENST00000263776	ENSG00000110455	ACCS	chr11	44083694	44084019	+	44083792	44084019	227	2	92.94	86.118	90.056	89.489	84.8571	57.2933	71.0752	56.201	41.0601	48.6305	-0.2435	0.954666	0.997854
ENSG00000162600_2_P	ENST00000371226	ENSG00000162600	OMA1	chr1	58480946	58481174	-	58480946	58480964	18	2	23.895	65.466	30.986	55.222	5.08206	23.3897	14.2359	6.26319	12.5985	9.43087	1.5765	0.954958	0.997854
ENSG00000164818_2_P	ENST00000403952	ENSG00000164818	DNAAF5	chr7	785516	786044	+	785653	786044	391	2	43.56	61.542	55.298	51.076	11.9779	16.4904	14.2342	12.9803	12.0291	12.5047	-0.636	0.955366	0.997854
ENSG00000197857_1_P	ENST00000355684	ENSG00000197857	ZNF44	chr19	12272325	12274063	-	12272325	12272406	81	2	12.563	34.793	0	44.114	2.13369	4.94204	3.53786	0	5.40169	2.70085	1.621	0.955429	0.997854
ENSG00000065526_1_P	ENST00000375759	ENSG00000065526	SPEN	chr1	15939295	15940142	+	15939427	15940142	715	2	40.554	52.071	42.576	49.199	19.3871	22.3831	20.8851	19.0645	18.0967	18.5806	0.425	0.956067	0.997854
ENSG00000137073_2_P	ENST00000360802	ENSG00000137073	UBAP2	chr9	33922029	33922599	-	33922029	33922503	474	2	31.92	41.745	43.054	29.586	10.8142	14.5606	12.6874	14.8921	9.39475	12.1434	0.5125	0.957021	0.997854
ENSG00000119138_2_P	ENST00000377126	ENSG00000119138	KLF9	chr9	70387196	70388005	-	70387196	70387775	579	2	24.68	34.292	23.862	34.254	12.8662	15.2882	14.0772	12.2564	16.4893	14.3729	0.428	0.95731	0.997854
ENSG00000119777_1_P	ENST00000238788	ENSG00000119777	TMEM214	chr2	27040710	27041195	+	27040837	27041195	358	2	36.785	32.494	45.902	24.796	29.8246	24.0924	26.9585	45.2974	19.872	32.5847	-0.7095	0.957486	0.997854
ENSG00000164032_2_P	ENST00000296417	ENSG00000164032	H2AZ1	chr4	99948087	99948523	-	99948087	99948461	374	2	98.661	98.377	98.943	98.035	473.964	528.205	501.084	524.741	492.008	508.374	0.03	0.958587	0.997854
ENSG00000137806_2_P	ENST00000260361	ENSG00000137806	NDUFAF1	chr15	41387418	41387593	-	41387418	41387443	25	2	61.973	0	0	67.294	9.05787	0	4.52894	0	8.26934	4.13467	-2.6605	0.958938	0.997854
ENSG00000160410_1_P	ENST00000291842	ENSG00000160410	SHKBP1	chr19	40590975	40591328	+	40591207	40591328	121	2	35.169	47.463	43.87	39.486	49.3525	67.3643	58.3584	63.1312	54.3446	58.7379	-0.362	0.963281	0.997854
ENSG00000132002_2_P	ENST00000254322	ENSG00000132002	DNAJB1	chr19	14515779	14516170	-	14515779	14515939	160	2	70.395	72.566	72.943	69.818	320.12	335.343	327.732	280.89	247.896	264.393	0.1	0.963366	0.997854
ENSG00000102181_2_P	ENST00000370377	ENSG00000102181	CD99L2	chrX	150768132	150769101	-	150768132	150769033	901	2	22.887	12.622	8.215	28.518	5.38605	2.63691	4.01148	1.56404	6.236	3.90002	-0.612	0.963437	0.997854
ENSG00000213977_2_P	ENST00000225525	ENSG00000213977	TAX1BP3	chr17	3663047	3663885	-	3663047	3663747	700	2	35.479	63.472	38.637	58.518	7.95354	15.893	11.9233	11.7064	19.5681	15.6373	0.898	0.963488	0.997854
ENSG00000186104_2_P	ENST00000334636	ENSG00000186104	CYP2R1	chr11	14877991	14878297	-	14877991	14878121	130	2	94.226	96.092	92.433	98.216	27.7521	29.2744	28.5133	16.8057	27.0029	21.9043	-0.1655	0.964158	0.997854
ENSG00000170265_1_P	ENST00000610704	ENSG00000170265	ZNF282	chr7	149223811	149226172	+	149224647	149226172	1525	2	76.876	63.456	82.646	56.153	18.6065	16.9386	17.7726	21.2786	15.4943	18.3864	0.7665	0.964912	0.997854
ENSG00000117408_1_P	ENST00000372339	ENSG00000117408	IPO13	chr1	43967585	43967753	+	43967682	43967753	71	2	43.531	59.973	54.786	49.636	15.3668	25.6791	20.523	11.9515	12.5382	12.2448	-0.459	0.964998	0.997854
ENSG00000162836_2_P	ENST00000583509	ENSG00000162836	ACP6	chr1	147647368	147647566	-	147647368	147647422	54	2	94.245	96.061	95.067	95.14	15.1156	13.9974	14.5565	18.25	13.3262	15.7881	0.0495	0.965335	0.997854
ENSG00000171223_1_P	ENST00000302754	ENSG00000171223	JUNB	chr19	12791485	12793240	+	12792815	12793240	425	2	55.36	68.603	65.431	57.761	165.528	218.923	192.225	177.528	149.949	163.739	0.3855	0.965371	0.997854
ENSG00000197183_2_P	ENST00000359676	ENSG00000197183	NOL4L	chr20	32444305	32447816	-	32444305	32447595	3290	2	6.957	10.349	0	16.409	2.06662	2.31434	2.19048	0	2.72889	1.36444	0.4485	0.965423	0.997854
ENSG00000135736_2_P	ENST00000258214	ENSG00000135736	CCDC102A	chr16	57512290	57512870	-	57512290	57512740	450	2	97.524	92.448	94.041	95.657	13.277	13.3837	13.3304	10.3048	11.5259	10.9154	0.137	0.966177	0.997854
ENSG00000198736_2_P	ENST00000361871	ENSG00000198736	MSRB1	chr16	1938942	1939143	-	1938942	1939111	169	2	88.83	94.754	97.164	86.975	24.2838	31.8692	28.0765	29.1304	34.8083	31.9693	-0.2775	0.967619	0.997997
ENSG00000106683_1_P	ENST00000336180	ENSG00000106683	LIMK1	chr7	74121138	74122370	+	74121301	74122370	1069	2	70.642	78.559	69.815	79.974	10.871	9.55077	10.2109	14.1437	17.0777	15.6107	-0.294	0.967952	0.997997
ENSG00000149548_1_P	ENST00000344762	ENSG00000149548	CCDC15	chr11	125040589	125041336	+	125040711	125041336	625	2	93.419	38.478	56.557	78.045	3.61277	0.827165	2.21997	1.57217	2.29806	1.93511	-1.3525	0.969448	0.997997
ENSG00000110955_2_P	ENST00000262030	ENSG00000110955	ATP5F1B	chr12	56638217	56638423	-	56638217	56638322	105	2	62.698	61.392	59.557	64.32	292.798	331.981	312.39	300.394	394.333	347.363	0.1065	0.971846	0.998258
ENSG00000149480_2_P	ENST00000278823	ENSG00000149480	MTA2	chr11	62593270	62594040	-	62593270	62593874	604	2	92.573	93.236	93.459	92.392	175.048	185.083	180.065	127.383	147.054	137.218	-0.021	0.976879	0.998821
ENSG00000120370_1_P	ENST00000367763	ENSG00000120370	GORAB	chr1	170552014	170552557	+	170552462	170552557	95	2	69.462	68.166	70.07	67.644	25.8814	25.6862	25.7838	22.2779	21.1634	21.7206	-0.043	0.978642	0.998821
ENSG00000148450_1_P	ENST00000376510	ENSG00000148450	MSRB2	chr10	23120757	23120970	+	23120862	23120970	108	2	98.29	96.231	98.243	96.362	14.4534	8.56452	11.509	25.9785	13.6972	19.8378	-0.042	0.978726	0.998821
ENSG00000068885_2_P	ENST00000496589	ENSG00000068885	IFT80	chr3	160258179	160258635	-	160258179	160258524	345	2	61.432	58.568	67.756	52.729	18.1035	13.3525	15.728	16.6748	10.3648	13.5198	-0.2425	0.979554	0.998821
ENSG00000185189_2_P	ENST00000442628	ENSG00000185189	NRBP2	chr8	143833747	143835730	-	143833747	143835661	1914	2	91.791	82.001	82.494	91.653	10.7201	8.48486	9.6025	10.733	9.13537	9.93417	-0.1775	0.981289	0.998821
ENSG00000132549_1_P	ENST00000357162	ENSG00000132549	VPS13B	chr8	99875417	99877422	+	99875666	99877422	1756	2	0	38.284	0	36.884	0	4.97258	2.48629	0	4.07231	2.03615	0.7	0.981384	0.998821
ENSG00000164609_2_P	ENST00000297151	ENSG00000164609	SLU7	chr5	160403152	160403464	-	160403152	160403284	132	2	86.322	86.171	88.13	84.257	101.96	87.7412	94.8508	87.1007	66.2236	76.6621	0.053	0.982584	0.998821
ENSG00000157322_2_P	ENST00000393701	ENSG00000157322	CLEC18A	chr16	69963573	69963986	+	69963611	69963986	375	2	0	93.949	0	97.276	0	4.2321	2.11605	0	4.60068	2.30034	-1.6635	0.982609	0.998821
ENSG00000172732_1_P	ENST00000308110	ENSG00000172732	MUS81	chr11	65865985	65866369	+	65866052	65866369	317	2	71.436	80.555	72.238	79.49	83.6388	84.9593	84.299	54.6939	58.2746	56.4843	0.1315	0.984132	0.998869
ENSG00000162961_2_P	ENST00000342166	ENSG00000162961	DPY30	chr2	32023992	32024256	-	32023992	32024183	191	2	54.466	62.618	62.675	54.177	34.7299	44.0136	39.3717	46.0296	37.9267	41.9782	0.116	0.986073	0.999164
ENSG00000100266_2_P	ENST00000263246	ENSG00000100266	PACSIN2	chr22	42870965	42871469	-	42870965	42871356	391	2	58.185	59.384	58.936	58.607	25.8326	21.3515	23.592	27.6781	23.33	25.5041	0.013	0.986342	0.999164
ENSG00000122965_2_P	ENST00000261741	ENSG00000122965	RBM19	chr12	113822694	113823321	-	113822694	113823223	529	2	10.178	37.495	18.168	30.11	1.568	8.56509	5.06655	2.2946	6.10064	4.19762	-0.3025	0.98636	0.999164
ENSG00000013288_1_P	ENST00000285599	ENSG00000013288	MAN2B2	chr4	6621187	6621945	+	6621285	6621945	660	2	9.331	32.217	20.737	21.234	5.15286	17.9192	11.536	8.06566	9.02209	8.54388	-0.2115	0.988235	0.999296
ENSG00000138073_2_P	ENST00000260643	ENSG00000138073	PREB	chr2	27130817	27131508	-	27130817	27131413	596	2	15.217	33.932	26.518	22.969	9.41458	20.4056	14.9101	14.9145	13.4825	14.1985	-0.169	0.988556	0.999296
ENSG00000107796_2_P	ENST00000224784	ENSG00000107796	ACTA2	chr10	88935132	88935366	-	88935132	88935222	90	2	70.895	0	72.419	0	16.4157	0	8.20787	5.98856	0	2.99428	-0.762	0.989368	0.999309
ENSG00000205423_1_P	ENST00000427478	ENSG00000205423	CNEP1R1	chr16	50035416	50035842	+	50035458	50035842	384	2	26.483	50.865	31.826	45.095	3.8771	10.4701	7.17358	4.53123	8.27223	6.40173	0.2135	0.989474	0.999309
ENSG00000137478_2_P	ENST00000311172	ENSG00000137478	FCHSD2	chr11	72837070	72838874	-	72837070	72838790	1720	2	38.896	39.53	26.244	52.335	5.28257	4.50396	4.89327	2.94206	6.68385	4.81295	-0.0765	0.996267	1
ENSG00000141401_1_P	ENST00000269159	ENSG00000141401	IMPA2	chr18	12030342	12030752	+	12030458	12030752	294	2	46.611	65.837	46.064	66.428	5.81866	8.85627	7.33746	9.5375	10.5747	10.0561	-0.022	0.998889	1
ENSG00000159251_2_P	ENST00000290378	ENSG00000159251	ACTC1	chr15	34790208	34790555	-	34790208	34790411	203	2	NA	100	NA	100	0	0.327242	0.163621	0	43.3884	21.6942	NA	NA	NA
ENSG00000104763_1_P	ENST00000314146	ENSG00000104763	ASAH1	chr8	18057197	18057623	-	18057197	18057533	336	2	100	100	100	100	37.812	42.6927	40.2523	28.4374	20.2565	24.3469	NA	NA	NA
ENSG00000179941_2_P	ENST00000650064	ENSG00000179941	BBS10	chr12	76344575	76347787	-	76344575	76345812	1237	2	100	100	100	100	2.75197	2.64028	2.69613	2.29724	2.25069	2.27396	NA	NA	NA
ENSG00000162373_2_P	ENST00000371833	ENSG00000162373	BEND5	chr1	48727853	48728043	-	48727853	48727885	32	2	NA	100	83.275	100	0	2.70013	1.35007	1.15483	2.88673	2.02078	NA	NA	NA
ENSG00000280670_2_P	ENST00000629482	ENSG00000280670	CCDC163	chr1	45493939	45495166	-	45493939	45495058	1119	2	100	100	100	100	3.06768	2.94018	3.00393	3.67301	3.45653	3.56477	NA	NA	NA
ENSG00000176386_2_P	ENST00000374206	ENSG00000176386	CDC26	chr9	113267007	113267439	-	113267007	113267262	255	2	100	100	100	100	99.4357	111.105	105.27	104.238	99.4491	101.844	NA	NA	NA
ENSG00000149179_1_P	ENST00000378618	ENSG00000149179	CSTPP1	chr11	47164092	47164385	+	47164252	47164385	133	2	100	100	100	100	3.43204	1.70037	2.56621	0.582223	0.885199	0.733711	NA	NA	NA
ENSG00000145824_2_P	ENST00000337225	ENSG00000145824	CXCL14	chr5	135571693	135571868	-	135571693	135571852	159	2	100	100	100	NA	5.35396	5.21731	5.28564	25.3503	0	12.6751	NA	NA	NA
ENSG00000145088_1_P	ENST00000273668	ENSG00000145088	EAF2	chr3	121886341	121886471	+	121886388	121886471	83	2	NA	0	67.044	0	0	0	0	9.55005	0	4.77503	NA	NA	NA
ENSG00000143369_1_P	ENST00000346569	ENSG00000143369	ECM1	chr1	150513236	150513574	+	150513467	150513574	107	2	100	100	100	100	1.6317	2.39139	2.01155	0.935743	2.81052	1.87313	NA	NA	NA
ENSG00000121769_2_P	ENST00000373713	ENSG00000121769	FABP3	chr1	31365657	31365939	-	31365657	31365885	228	2	NA	NA	100	68.605	0	0	0	0.61886	17.9803	9.29958	NA	NA	NA
ENSG00000163312_2_P	ENST00000295488	ENSG00000163312	HELQ	chr4	83407342	83407560	-	83407342	83407452	110	2	100	100	100	100	6.95284	4.16557	5.55921	5.77116	3.69923	4.7352	NA	NA	NA
ENSG00000198502_2_P	ENST00000374975	ENSG00000198502	HLA-DRB5	chr6	32517423	32517752	-	32517423	32517738	315	2	NA	100	NA	100	0	5.70358	2.85179	0	5.13868	2.56934	NA	NA	NA
ENSG00000162755_1_P	ENST00000368011	ENSG00000162755	KLHDC9	chr1	161100060	161100296	+	161100224	161100296	72	2	NA	0	100	65.748	0	0	0	2.49931	1.85663	2.17797	NA	NA	NA
ENSG00000171798_1_P	ENST00000304613	ENSG00000171798	KNDC1	chr10	133224658	133225179	+	133224890	133225179	289	2	NA	95.74	81.105	100	0	0.599527	0.299764	0.343726	4.63304	2.48838	NA	NA	NA
ENSG00000197889_1_P	ENST00000378240	ENSG00000197889	MEIG1	chr10	14972512	14972687	+	14972641	14972687	46	2	90.332	100	0	NA	5.29507	3.1819	4.23849	0	0	0	NA	NA	NA
ENSG00000157227_1_P	ENST00000311852	ENSG00000157227	MMP14	chr14	22845707	22847593	+	22846039	22847593	1554	2	100	100	100	100	3.8887	3.74704	3.81787	2.04152	1.26813	1.65483	NA	NA	NA
ENSG00000165912_2_P	ENST00000298838	ENSG00000165912	PACSIN3	chr11	47177545	47178046	-	47177545	47177930	385	2	100	100	100	100	0.809742	2.00092	1.40533	6.75607	5.68469	6.22038	NA	NA	NA
ENSG00000173599_1_P	ENST00000393955	ENSG00000173599	PC	chr11	66848521	66849147	-	66848521	66848898	377	2	100	100	100	100	4.82017	3.68627	4.25322	6.06312	5.20626	5.63469	NA	NA	NA
ENSG00000054690_1_P	ENST00000329153	ENSG00000054690	PLEKHH1	chr14	67587073	67589534	+	67587235	67589534	2299	2	100	100	100	100	10.276	8.61639	9.44619	13.514	9.34765	11.4308	NA	NA	NA
ENSG00000115138_2_P	ENST00000405623	ENSG00000115138	POMC	chr2	25160914	25161752	-	25160914	25161080	166	2	100	100	100	100	5.70622	5.83374	5.76998	2.01099	4.77895	3.39497	NA	NA	NA
ENSG00000239779_1_P	ENST00000233615	ENSG00000239779	WBP1	chr2	74460220	74460891	+	74460681	74460891	210	2	100	100	100	100	79.7697	84.2111	81.9904	66.443	67.5023	66.9727	NA	NA	NA
ENSG00000149054_1_P	ENST00000529903	ENSG00000149054	ZNF215	chr11	6984128	6984595	+	6984238	6984595	357	2	100	100	100	100	4.94363	6.26159	5.60261	4.25907	3.46789	3.86348	NA	NA	NA
ENSG00000198455_1_P	ENST00000374888	ENSG00000198455	ZXDB	chrX	57591651	57597489	+	57594460	57597489	3029	2	100	100	100	100	7.19056	5.6706	6.43058	5.83334	5.29003	5.56168	NA	NA	NA

## Sheet: Filtered Har vs DMSO PPAU
Table S6b. List of genes that altered in poly(A) usage in Harmine versus DMSO treated samples
APA_ID	Transcript	Gene	Gene_Name	Chr	LastExon.Start	LastExon.End	Strand	UTR3.Start	UTR3.End	Length	Num_Events	Har_S15_quant.PAU	Har_S19_quant.PAU	DMSO_S13_quant.PAU	DMSO_S17_quant.PAU	Har_S15_quant.TPM	Har_S19_quant.TPM	Avg Har TPM	DMSO_S13_quant.TPM	DMSO_S17_quant.TPM	Avg DMSO TPM	deltaPAU_Har_Over_DMSO	t.test.pValues_Har_Over_DMSO	AdjPVal_Har_Over_DMSO
ENSG00000136143_2_P	ENST00000643023	ENSG00000136143	SUCLA2	chr13	47942712	47943445	-	47942712	47943370	658	2	68.044	73.149	39.78	29.869	8.08407	10.7946	9.43933	6.50932	4.20993	5.35963	35.772	0.0457861	0.893513
ENSG00000203950_2_P	ENST00000370775	ENSG00000203950	RTL8A	chrX	135050982	135052175	-	135050982	135051766	784	2	31.978	36.601	0	0	5.79671	7.28407	6.54039	0	0	0	34.2895	0.0428505	0.893513
ENSG00000129226_1_P	ENST00000250092	ENSG00000129226	CD68	chr17	7581377	7581972	+	7581511	7581972	461	2	0	0	35.836	31.535	0	0	0	3.37106	5.67603	4.52355	-33.6855	0.0405871	0.893513

## Sheet: 1H3 vs DMSO PPAU
Table S6c. List of genes/events for analysis of poly(A) usage in 1H3 versus DMSO treated samples
APA_ID	Transcript	Gene	Gene_Name	Chr	LastExon.Start	LastExon.End	Strand	UTR3.Start	UTR3.End	Length	Num_Events	X1H3_S14_quant.PAU	X1H3_S18_quant.PAU	DMSO_S13_quant.PAU	DMSO_S17_quant.PAU	X1H3_S14_quant.TPM	X1H3_S18_quant.TPM	Avg TPM 1H3	DMSO_S13_quant.TPM	DMSO_S17_quant.TPM	Avg TPM DMSO	deltaPAU_X1H3_Over_DMSO	t.test.pValues_X1H3_Over_DMSO	AdjPVal_X1H3_Over_DMSO
ENSG00000164691_2_P	ENST00000326965	ENSG00000164691	TAGAP	chr6	159034976	159037124	-	159034976	159035826	850	2	74.548	74.349	89.017	88.913	110.948	88.5666	99.7575	86.4975	94.8646	90.6811	-14.5165	0.000494476	0.52832
ENSG00000168310_2_P	ENST00000393593	ENSG00000168310	IRF2	chr4	184387898	184389066	-	184387898	184388757	859	2	67.553	67.356	60.788	60.911	38.0226	37.1602	37.5914	32.2966	31.9876	32.1421	6.605	0.000940177	0.557148
ENSG00000153310_1_P	ENST00000401979	ENSG00000153310	CYRIB	chr8	129841469	129842205	-	129841469	129842141	672	2	85.071	85.564	95.81	95.393	66.006	74.0563	70.0311	88.3535	97.5994	92.9765	-10.284	0.00114443	0.61685
ENSG00000178163_2_P	ENST00000326756	ENSG00000178163	ZNF518B	chr4	10442694	10446539	-	10442694	10443103	409	2	23.369	23.901	36.464	37.128	3.33021	2.30136	2.81578	3.47411	3.26213	3.36812	-13.161	0.0013446	0.61685
ENSG00000266472_1_P	ENST00000581066	ENSG00000266472	MRPS21	chr1	150308047	150308380	+	150308228	150308380	152	2	88.657	88.252	94.158	94.519	242.236	216.279	229.257	148.8	190.787	169.793	-5.884	0.00225631	0.66759
ENSG00000166949_1_P	ENST00000327367	ENSG00000166949	SMAD3	chr15	67190412	67191521	+	67190536	67191521	985	2	29.703	31.242	53.394	55.258	12.8686	11.3845	12.1266	48.8358	45.4569	47.1464	-23.8535	0.00300772	0.679326
ENSG00000154839_1_P	ENST00000285116	ENSG00000154839	SKA1	chr18	50392098	50393653	+	50392247	50393653	1406	2	65.785	66.223	41.586	42.538	22.3405	22.7194	22.53	11.1801	9.82872	10.5044	23.942	0.00336215	0.679326
ENSG00000138964_1_P	ENST00000422871	ENSG00000138964	PARVG	chr22	44206316	44206650	+	44206426	44206650	224	2	85.765	84.802	96.259	95.401	185.449	162.211	173.83	300.452	280.534	290.493	-10.5465	0.0039327	0.679326
ENSG00000140931_1_P	ENST00000361909	ENSG00000140931	CMTM3	chr16	66612608	66613744	+	66612637	66613744	1107	2	57.202	56.693	77.4	78.455	79.0715	70.8231	74.9473	96.2758	102.937	99.6063	-20.98	0.00421968	0.679326
ENSG00000142327_1_P	ENST00000270357	ENSG00000142327	RNPEPL1	chr2	240577598	240578724	+	240577892	240578724	832	2	98.889	98.961	99.848	99.803	144.945	160.995	152.97	129.999	140.517	135.258	-0.9005	0.00489288	0.679326
ENSG00000170293_1_P	ENST00000307526	ENSG00000170293	CMTM8	chr3	32369883	32370139	+	32369967	32370139	172	2	0	0	84.683	83.385	0	0	0	8.07534	14.8064	11.4409	-84.034	0.00491656	0.679326
ENSG00000162817_1_P	ENST00000294889	ENSG00000162817	C1orf115	chr1	220696611	220696864	+	220696731	220696864	133	2	0	0	51.596	52.437	0	0	0	1.95242	2.44354	2.19798	-52.0165	0.00514631	0.679326
ENSG00000197580_2_P	ENST00000361053	ENSG00000197580	BCO2	chr11	112217760	112218141	+	112217874	112218141	267	2	64.835	66.047	0	0	4.69166	3.64616	4.16891	0	0	0	65.441	0.00589509	0.679326
ENSG00000141867_2_P	ENST00000263377	ENSG00000141867	BRD4	chr19	15236840	15238445	-	15236840	15238376	1536	2	64.099	61.793	85.816	87.372	35.0246	29.1593	32.0919	36.0904	36.5469	36.3186	-23.648	0.00594866	0.679326
ENSG00000180884_2_P	ENST00000404801	ENSG00000180884	ZNF792	chr19	34957473	34959571	-	34957473	34957955	482	2	15.9	13.46	35.762	37.687	2.13374	1.79384	1.96379	2.8941	3.12638	3.01024	-22.0445	0.00607245	0.679326
ENSG00000001036_2_P	ENST00000002165	ENSG00000001036	FUCA2	chr6	143495488	143495847	-	143495488	143495706	218	2	81.083	82.243	91.306	92.313	16.5959	19.418	18.0069	16.9102	20.4518	18.681	-10.1465	0.00612514	0.679326
ENSG00000164111_2_P	ENST00000296511	ENSG00000164111	ANXA5	chr4	121667999	121668527	-	121667999	121668467	468	2	85.647	84.809	94.175	94.675	125.927	181.89	153.909	157.975	202.137	180.056	-9.197	0.00665856	0.679326
ENSG00000101146_1_P	ENST00000371242	ENSG00000101146	RAE1	chr20	57378012	57378457	+	57378099	57378457	358	2	95.421	95.193	97.894	97.76	63.0611	68.9182	65.9896	70.7651	57.728	64.2466	-2.52	0.00677936	0.679326
ENSG00000143442_2_P	ENST00000271715	ENSG00000143442	POGZ	chr1	151404207	151406464	-	151404207	151404801	594	2	40.73	40.387	47.743	47.861	13.238	13.0706	13.1543	13.3406	12.7208	13.0307	-7.2435	0.00717036	0.679326
ENSG00000068354_1_P	ENST00000376771	ENSG00000068354	TBC1D25	chrX	48559613	48561212	+	48560975	48561212	237	2	30.166	34.706	71.859	67.408	4.81528	5.39405	5.10467	20.1669	19.3479	19.7574	-37.1975	0.00723491	0.679326
ENSG00000176410_2_P	ENST00000395176	ENSG00000176410	DNAJC30	chr7	73682277	73683453	-	73682277	73682742	465	2	90.076	90.056	93.056	93.155	30.4408	28.0286	29.2347	13.4517	13.2793	13.3655	-3.0395	0.00771078	0.685385
ENSG00000244187_1_P	ENST00000290079	ENSG00000244187	TMEM141	chr9	136792818	136793256	+	136792832	136793256	424	2	76.288	74.408	91.351	89.992	30.3417	27.3594	28.8505	59.9654	51.2799	55.6227	-15.3235	0.00807814	0.685385
ENSG00000009780_1_P	ENST00000373949	ENSG00000009780	FAM76A	chr1	27760494	27761603	+	27760581	27761603	1022	2	0	0	41.385	42.493	0	0	0	2.70521	2.45502	2.58011	-41.939	0.00840904	0.685385
ENSG00000111653_2_P	ENST00000396807	ENSG00000111653	ING4	chr12	6650590	6651234	-	6650590	6651194	604	2	92.399	92.415	98.37	98.198	62.6611	50.5514	56.6062	37.534	32.6758	35.1049	-5.877	0.00872649	0.685385
ENSG00000120733_1_P	ENST00000314358	ENSG00000120733	KDM3B	chr5	138435619	138436942	+	138435700	138436942	1242	2	43.683	45.559	65.97	65.054	24.6321	21.7493	23.1907	26.249	22.6841	24.4665	-20.891	0.00951865	0.689676
ENSG00000122515_1_P	ENST00000309315	ENSG00000122515	ZMIZ2	chr7	44767515	44768694	+	44767623	44768694	1071	2	49.914	52.445	69.793	67.389	44.8195	40.5085	42.664	52.04	48.1335	50.0867	-17.4115	0.00998679	0.689676
ENSG00000159921_2_P	ENST00000396594	ENSG00000159921	GNE	chr9	36215829	36217600	-	36215829	36217364	1535	2	89.537	90.739	72.87	72.425	51.408	40.862	46.135	27.4651	22.3033	24.8842	17.4905	0.0103152	0.689676
ENSG00000148341_1_P	ENST00000372554	ENSG00000148341	SH3GLB2	chr9	129008033	129008791	-	129008033	129008683	650	2	94.597	94.29	97.3	96.907	77.8429	66.6047	72.2238	105.701	97.1439	101.422	-2.66	0.010522	0.689676
ENSG00000105865_1_P	ENST00000265720	ENSG00000105865	DUS4L	chr7	107577312	107578444	+	107577560	107578444	884	2	0	0	89.179	92.289	0	0	0	3.25733	3.44706	3.35219	-90.734	0.0109093	0.689676
ENSG00000125354_2_P	ENST00000354416	ENSG00000125354	SEPTIN6	chrX	119619322	119620051	-	119619322	119620035	713	2	25.453	19.725	63.331	57.708	28.2315	16.0649	22.1482	118.853	85.2313	102.042	-37.9305	0.0110229	0.689676
ENSG00000204599_1_P	ENST00000376656	ENSG00000204599	TRIM39	chr6	30341711	30343487	+	30342259	30343487	1228	2	28.752	27.965	49.667	49.736	9.5208	8.34519	8.93299	11.9267	10.1686	11.0477	-21.343	0.011114	0.689676
ENSG00000067900_2_P	ENST00000399799	ENSG00000067900	ROCK1	chr18	20949877	20951387	-	20949877	20951383	1506	2	64.788	62.487	87.446	88.452	37.0016	32.6068	34.8042	44.2237	42.9717	43.5977	-24.3115	0.0123117	0.689676
ENSG00000103811_2_P	ENST00000220166	ENSG00000103811	CTSH	chr15	78921766	78922205	-	78921766	78922129	363	2	98.91	99.034	99.706	99.84	40.9359	41.3304	41.1331	113.521	132.418	122.97	-0.801	0.0129762	0.6956
ENSG00000167378_2_P	ENST00000422989	ENSG00000167378	IRGQ	chr19	43589084	43593367	-	43589084	43592025	2941	2	0	0	31.633	32.995	0	0	0	2.48581	2.22273	2.35427	-32.314	0.0134144	0.6956
ENSG00000091483_2_P	ENST00000366560	ENSG00000091483	FH	chr1	241497779	241497970	-	241497779	241497827	48	2	84.224	82.845	92.406	94.064	52.0122	67.6133	59.8127	63.3304	66.0295	64.68	-9.7005	0.0134217	0.6956
ENSG00000160183_1_P	ENST00000398405	ENSG00000160183	TMPRSS3	chr21	42371886	42372779	-	42371886	42372761	875	2	0	0	94.116	89.831	0	0	0	7.7457	4.69926	6.22248	-91.9735	0.0148272	0.703737
ENSG00000127663_1_P	ENST00000159111	ENSG00000127663	KDM4B	chr19	5151334	5151924	+	5151511	5151924	413	2	33.667	33.116	41.584	41.447	7.42846	6.02015	6.7243	28.6188	23.2902	25.9545	-8.124	0.0151388	0.703737
ENSG00000160877_1_P	ENST00000292431	ENSG00000160877	NACC1	chr19	13138146	13139377	+	13138406	13139377	971	2	16.541	17.788	27.011	26.383	5.66935	5.83249	5.75092	8.64329	10.4398	9.54155	-9.5325	0.0156545	0.703737
ENSG00000143393_1_P	ENST00000368873	ENSG00000143393	PI4KB	chr1	151292126	151293033	-	151292126	151292851	725	2	80.932	78.84	90.278	91.985	32.3041	27.6654	29.9847	50.3031	57.2509	53.777	-11.2455	0.0158462	0.703737
ENSG00000160714_2_P	ENST00000292211	ENSG00000160714	UBE2Q1	chr1	154549985	154550469	-	154549985	154550437	452	2	75.897	76.002	91.184	92.073	120.171	128.356	124.264	92.8997	111.598	102.249	-15.679	0.0165458	0.703737
ENSG00000136925_2_P	ENST00000341170	ENSG00000136925	TSTD2	chr9	97600137	97602767	-	97600137	97602468	2331	2	54.329	57.247	0	0	4.99364	3.92686	4.46025	0	0	0	55.788	0.0166455	0.703737
ENSG00000155363_2_P	ENST00000357443	ENSG00000155363	MOV10	chr1	112700415	112700691	+	112700507	112700691	184	2	55.845	53.539	68.803	66.314	44.3799	40.5418	42.4609	58.3948	57.5047	57.9498	-12.8665	0.017222	0.703737
ENSG00000198911_1_P	ENST00000361204	ENSG00000198911	SREBF2	chr22	41905439	41906369	+	41905660	41906369	709	2	47.776	48.601	52.47	53.401	42.6227	29.8793	36.251	93.0741	80.8427	86.9584	-4.747	0.0174247	0.703737
ENSG00000111785_1_P	ENST00000392837	ENSG00000111785	RIC8B	chr12	106885903	106887282	+	106886015	106887282	1267	2	46.178	41.251	72.502	69.27	2.55263	1.48417	2.0184	4.53258	4.37541	4.45399	-27.1715	0.0180649	0.703737
ENSG00000183864_2_P	ENST00000327492	ENSG00000183864	TOB2	chr22	41436217	41437407	-	41436217	41436310	93	2	17.653	18.236	22.423	22.678	5.7299	4.82139	5.27564	4.24811	4.0959	4.17201	-4.606	0.0182921	0.703737
ENSG00000065600_2_P	ENST00000261455	ENSG00000065600	PACC1	chr1	212364963	212365376	-	212364963	212365214	251	2	67.194	65.473	56.322	57.434	9.91301	7.94651	8.92976	5.74478	5.96718	5.85598	9.4555	0.0185064	0.703737
ENSG00000143106_2_P	ENST00000271308	ENSG00000143106	PSMA5	chr1	109400471	109402090	-	109400471	109402012	1541	2	49.88	52.317	86.584	86.168	7.63834	6.83156	7.23495	5.75749	6.57392	6.1657	-35.2775	0.0185725	0.703737
ENSG00000188603_1_P	ENST00000333496	ENSG00000188603	CLN3	chr16	28477271	28477635	-	28477271	28477515	244	2	98.268	98.498	99.651	99.428	63.8793	66.6646	65.2719	101.367	81.6161	91.4914	-1.1565	0.0186964	0.703737
ENSG00000134697_2_P	ENST00000373062	ENSG00000134697	GNL2	chr1	37566815	37567007	-	37566815	37566854	39	2	71.449	75.672	97.805	95.068	60.4329	62.7522	61.5926	75.9393	89.0029	82.4711	-22.876	0.0188852	0.703737
ENSG00000198793_2_P	ENST00000361445	ENSG00000198793	MTOR	chr1	11107327	11107500	-	11107327	11107484	157	2	31.622	30.565	37.974	36.678	16.4682	13.1769	14.8226	18.2198	17.5004	17.8601	-6.2325	0.0195373	0.703737
ENSG00000178952_2_P	ENST00000313511	ENSG00000178952	TUFM	chr16	28842788	28843148	-	28842788	28842974	186	2	97.187	97.544	98.98	99.246	211.845	261.055	236.45	219.866	243.162	231.514	-1.7475	0.0197473	0.703737
ENSG00000145911_1_P	ENST00000274605	ENSG00000145911	N4BP3	chr5	178121473	178122403	+	178122001	178122403	402	2	45.922	44.623	82.16	86.165	0.909331	0.806218	0.857774	16.8475	17.7429	17.2952	-38.89	0.0197946	0.703737
ENSG00000148331_2_P	ENST00000277459	ENSG00000148331	ASB6	chr9	129636891	129638457	-	129636891	129638352	1461	2	59.725	63.035	78.862	80.829	16.9939	13.0564	15.0251	30.9089	33.2968	32.1028	-18.4655	0.0200385	0.703737
ENSG00000166888_2_P	ENST00000300134	ENSG00000166888	STAT6	chr12	57095836	57096761	-	57095836	57096571	735	2	56.562	55.141	49.552	48.484	123.256	98.0739	110.665	85.4054	84.3339	84.8697	6.8335	0.0202756	0.703737
ENSG00000160298_2_P	ENST00000291691	ENSG00000160298	C21orf58	chr21	46301307	46302154	-	46301307	46301998	691	2	0	0	38.57	36.183	0	0	0	10.5863	8.59272	9.58949	-37.3765	0.0203215	0.703737
ENSG00000101181_1_P	ENST00000370823	ENSG00000101181	MTG2	chr20	62200682	62201172	+	62201077	62201172	95	2	16.465	11.676	47.61	45.355	4.73782	2.68948	3.71365	11.4388	9.08207	10.2604	-32.412	0.0205352	0.703737
ENSG00000171453_1_P	ENST00000372344	ENSG00000171453	POLR1C	chr6	43521181	43521472	+	43521300	43521472	172	2	53.957	57.75	74.422	78.925	11.6215	12.01	11.8158	30.9221	41.3919	36.157	-20.82	0.0209316	0.703737
ENSG00000198920_2_P	ENST00000361413	ENSG00000198920	KIAA0753	chr17	6578326	6579864	-	6578326	6579746	1420	2	81.69	78.268	94.388	97.763	5.57586	4.70498	5.14042	7.2548	5.39508	6.32494	-16.0965	0.0215816	0.703737
ENSG00000173757_2_P	ENST00000293328	ENSG00000173757	STAT5B	chr17	42201622	42201864	-	42201622	42201737	115	2	57.62	59.023	63.992	65.22	161.238	143.861	152.55	191.079	193.403	192.241	-6.2845	0.0222772	0.703737
ENSG00000132952_1_P	ENST00000255304	ENSG00000132952	USPL1	chr13	30657473	30659549	+	30659356	30659549	193	2	78.928	81.308	89.995	92.373	32.3444	29.0089	30.6766	17.2042	16.443	16.8236	-11.066	0.0223375	0.703737
ENSG00000196550_1_P	ENST00000341209	ENSG00000196550	FAM72A	chr1	206186255	206187373	-	206186255	206187278	1023	2	86.598	85.61	100	100	13.9822	20.5403	17.2612	7.82238	8.82423	8.3233	-13.896	0.0226222	0.703737
ENSG00000179886_1_P	ENST00000504548	ENSG00000179886	TIGD5	chr8	143597834	143600314	+	143599832	143600314	482	2	35.05	32.357	61.312	61.921	2.0418	1.42825	1.73503	3.28033	2.64452	2.96243	-27.913	0.0236867	0.703737
ENSG00000101624_2_P	ENST00000262127	ENSG00000101624	CEP76	chr18	12673097	12673503	-	12673097	12673364	267	2	52.772	49.806	87.635	81.783	4.10472	2.8494	3.47706	7.47487	5.30638	6.39063	-33.42	0.0238045	0.703737
ENSG00000147419_2_P	ENST00000356537	ENSG00000147419	CCDC25	chr8	27735054	27736245	-	27735054	27736215	1161	2	55.786	57.382	66.819	69.272	19.4523	19.3217	19.387	15.5465	19.6377	17.5921	-11.4615	0.0241306	0.703737
ENSG00000270170_1_P	ENST00000602845	ENSG00000270170	NCBP2AS2	chr3	196942673	196943448	+	196943016	196943448	432	2	21.859	24.791	45.279	44.197	23.5865	22.2273	22.9069	35.7735	29.0021	32.3878	-21.413	0.024767	0.703737
ENSG00000171421_2_P	ENST00000382647	ENSG00000171421	MRPL36	chr5	1798436	1798947	-	1798436	1798623	187	2	59.754	60.015	53.574	54.339	32.1243	40.4156	36.27	22.7835	24.8099	23.7967	5.928	0.0248334	0.703737
ENSG00000103091_2_P	ENST00000262144	ENSG00000103091	WDR59	chr16	74873576	74874444	-	74873576	74874208	632	2	89.674	90.591	96.638	96.973	34.3615	25.1319	29.7467	31.1888	28.3258	29.7573	-6.673	0.0251345	0.703737
ENSG00000110801_1_P	ENST00000261817	ENSG00000110801	PSMD9	chr12	121916283	121916643	+	121916311	121916643	332	2	95.694	96.025	97.42	97.606	55.2716	78.5624	66.917	101.92	84.3297	93.1248	-1.6535	0.0255911	0.703737
ENSG00000129255_1_P	ENST00000250124	ENSG00000129255	MPDU1	chr17	7587425	7588192	+	7587551	7588192	641	2	68.578	71.103	95.96	91.247	26.1176	23.017	24.5673	63.1301	64.6815	63.9058	-23.763	0.026733	0.703737
ENSG00000142961_2_P	ENST00000271139	ENSG00000142961	MOB3C	chr1	46609119	46609684	-	46609119	46609654	535	2	0	0	30.398	27.916	0	0	0	9.97393	10.0994	10.0366	-29.157	0.0270799	0.703737
ENSG00000131051_2_P	ENST00000253363	ENSG00000131051	RBM39	chr20	35704328	35704581	-	35704328	35704480	152	2	47.819	49.961	71.74	67.649	176.021	187.385	181.703	227.76	178.36	203.06	-20.8045	0.0271352	0.703737
ENSG00000168237_1_P	ENST00000436784	ENSG00000168237	GLYCTK	chr3	52292259	52293470	+	52293126	52293470	344	2	78.732	79.195	86.549	87.782	6.19025	2.43306	4.31165	33.8356	25.7466	29.7911	-8.202	0.0273892	0.703737
ENSG00000090861_2_P	ENST00000261772	ENSG00000090861	AARS1	chr16	70252387	70252906	-	70252387	70252720	333	2	70.037	68.313	76.794	75.447	63.2664	61.6933	62.4799	55.4572	53.2735	54.3654	-6.9455	0.0274668	0.703737
ENSG00000072786_2_P	ENST00000176763	ENSG00000072786	STK10	chr5	172043621	172045022	-	172043621	172044881	1260	2	77.494	79.07	85.09	83.907	192.918	197.635	195.276	198.343	203.256	200.799	-6.2165	0.0290134	0.710109
ENSG00000175066_2_P	ENST00000392993	ENSG00000175066	GK5	chr3	142163913	142165770	-	142163913	142165621	1708	2	0	0	49.178	44.773	0	0	0	4.55465	3.18626	3.87046	-46.9755	0.0298268	0.710109
ENSG00000164062_1_P	ENST00000296456	ENSG00000164062	APEH	chr3	49683236	49683502	+	49683342	49683502	160	2	95.849	96.395	98.555	98.844	125.479	107.658	116.568	100.067	102.827	101.447	-2.5775	0.0299389	0.710109
ENSG00000175592_1_P	ENST00000312562	ENSG00000175592	FOSL1	chr11	65892219	65893296	-	65892219	65892885	666	2	0	0	84.822	77.195	0	0	0	9.17997	9.3397	9.25983	-81.0085	0.029947	0.710109
ENSG00000142599_2_P	ENST00000337907	ENSG00000142599	RERE	chr1	8354935	8355120	-	8354935	8355086	151	2	48.707	48.253	58.2	56.848	34.7684	29.9821	32.3753	73.1768	62.2216	67.6992	-9.044	0.0301354	0.710109
ENSG00000059122_1_P	ENST00000253928	ENSG00000059122	FLYWCH1	chr16	2948687	2949811	+	2948727	2949811	1084	2	98.211	98.045	97.573	97.433	41.8222	36.2448	39.0335	51.0151	53.4489	52.232	0.625	0.0307809	0.710109
ENSG00000126698_2_P	ENST00000263697	ENSG00000126698	DNAJC8	chr1	28200559	28201370	-	28200559	28201247	688	2	95.876	96.168	97.786	97.377	146.636	147.32	146.978	114.585	119.257	116.921	-1.5595	0.0316785	0.710109
ENSG00000176087_2_P	ENST00000623481	ENSG00000176087	SLC35A4	chr5	140566564	140567063	+	140566762	140567063	301	2	46.317	46.112	50.844	50.193	56.1653	52.9715	54.5684	49.805	55.2283	52.5167	-4.304	0.0321634	0.710109
ENSG00000198780_2_P	ENST00000389156	ENSG00000198780	FAM169A	chr5	74781369	74782008	-	74781369	74781459	90	2	56.676	60.21	73.792	71.637	1.99624	2.21572	2.10598	1.81752	1.78783	1.80267	-14.2715	0.032752	0.710109
ENSG00000164938_2_P	ENST00000342697	ENSG00000164938	TP53INP1	chr8	94930466	94930728	-	94930466	94930478	12	2	59.781	58.91	65.554	65.778	35.2632	26.7626	31.0129	39.6573	40.3568	40.007	-6.3205	0.0329142	0.710109
ENSG00000204252_2_P	ENST00000229829	ENSG00000204252	HLA-DOA	chr6	33006561	33006841	-	33006561	33006837	276	2	0	0	70.91	63.77	0	0	0	1.37507	3.49667	2.43587	-67.34	0.0337185	0.710109
ENSG00000115904_2_P	ENST00000402219	ENSG00000115904	SOS1	chr2	38984741	38986315	-	38984741	38985823	1082	2	63.68	64.76	75.371	77.844	107.256	101.962	104.609	107.146	120.413	113.779	-12.3875	0.0340321	0.710109
ENSG00000128626_1_P	ENST00000308018	ENSG00000128626	MRPS12	chr19	38932332	38933020	+	38932700	38933020	320	2	96.751	96.273	99.082	98.449	59.2687	61.6603	60.4645	56.7962	57.8888	57.3425	-2.2535	0.0347685	0.710109
ENSG00000124203_1_P	ENST00000371030	ENSG00000124203	ZNF831	chr20	59253897	59256035	+	59254743	59256035	1292	2	35.719	40.731	66.152	64.231	3.00714	3.43435	3.22074	4.16798	4.28078	4.22438	-26.9665	0.0351859	0.710109
ENSG00000037897_2_P	ENST00000324871	ENSG00000037897	METTL1	chr12	57768523	57769151	-	57768523	57768995	472	2	0	0	78.428	87.685	0	0	0	11.8807	12.8775	12.3791	-83.0565	0.0354403	0.710109
ENSG00000214756_1_P	ENST00000532971	ENSG00000214756	CSKMT	chr11	62666395	62667070	+	62667051	62667070	19	2	37.597	47.351	84.429	89.082	3.20985	3.2565	3.23318	1.46661	1.15278	1.30969	-44.2815	0.0355468	0.710109
ENSG00000204356_1_P	ENST00000375425	ENSG00000204356	NELFE	chr6	31952227	31952398	-	31952227	31952300	73	2	85.65	83.556	91.147	93.217	107.62	91.2499	99.435	73.7462	84.3959	79.071	-7.579	0.0357333	0.710109
ENSG00000206535_1_P	ENST00000383693	ENSG00000206535	LNP1	chr3	100455776	100455946	+	100455926	100455946	20	2	50.547	56.592	0	0	2.83333	3.8889	3.36111	0	0	0	53.5695	0.0358813	0.710109
ENSG00000177646_1_P	ENST00000308982	ENSG00000177646	ACAD9	chr3	128912506	128913014	+	128912607	128913014	407	2	51.329	55.686	66.922	71.201	24.5305	24.5148	24.5226	24.9421	29.7319	27.337	-15.554	0.0364687	0.710109
ENSG00000166401_1_P	ENST00000353706	ENSG00000166401	SERPINB8	chr18	63986873	63987395	+	63987278	63987395	117	2	61.856	63.114	69.222	71.301	19.1427	17.5207	18.3317	16.4433	14.6323	15.5378	-7.7765	0.037312	0.710109
ENSG00000170955_2_P	ENST00000303927	ENSG00000170955	CAVIN3	chr11	6319068	6319564	-	6319068	6319162	94	2	0	0	67.298	59.797	0	0	0	3.26589	5.1246	4.19525	-63.5475	0.037529	0.710109
ENSG00000137075_2_P	ENST00000259605	ENSG00000137075	RNF38	chr9	36339581	36339814	-	36339581	36339751	170	2	53.116	53.899	44.202	46.003	25.7712	27.1253	26.4482	14.0585	15.7053	14.8819	8.405	0.0376139	0.710109
ENSG00000100266_2_P	ENST00000263246	ENSG00000100266	PACSIN2	chr22	42870965	42871469	-	42870965	42871356	391	2	55.731	56.398	58.936	58.607	14.5575	12.1971	13.3773	27.6781	23.33	25.5041	-2.707	0.0402845	0.717292
ENSG00000182318_1_P	ENST00000329665	ENSG00000182318	ZSCAN22	chr19	58338253	58341254	+	58339326	58341254	1928	2	83.287	79.221	69.538	66.432	7.24804	6.62671	6.93737	4.13837	3.24518	3.69177	13.269	0.0404477	0.717292
ENSG00000129226_1_P	ENST00000250092	ENSG00000129226	CD68	chr17	7581377	7581972	+	7581511	7581972	461	2	0	0	35.836	31.535	0	0	0	3.37106	5.67603	4.52355	-33.6855	0.0405871	0.717292
ENSG00000103199_2_P	ENST00000219478	ENSG00000103199	ZNF500	chr16	4751648	4753058	-	4751648	4752375	727	2	0	0	45.063	39.632	0	0	0	4.42159	2.78612	3.60386	-42.3475	0.0407669	0.717292
ENSG00000141456_1_P	ENST00000301396	ENSG00000141456	PELP1	chr17	4671383	4671531	-	4671383	4671438	55	2	79.036	76.672	94.796	95.1	30.6718	26.6996	28.6857	27.2287	21.0667	24.1477	-17.094	0.040846	0.717292
ENSG00000141570_2_P	ENST00000269385	ENSG00000141570	CBX8	chr17	79794379	79795558	-	79794379	79794634	255	2	68.124	64.791	92.128	92.139	18.3215	13.3509	15.8362	11.3852	9.06434	10.2248	-25.676	0.0412598	0.717292
ENSG00000161013_2_P	ENST00000292591	ENSG00000161013	MGAT4B	chr5	179797609	179798068	-	179797609	179798044	435	2	86.361	87.612	96.165	96.054	69.1932	71.3459	70.2696	117.266	98.965	108.116	-9.123	0.0420749	0.717292
ENSG00000171596_2_P	ENST00000305141	ENSG00000171596	NMUR1	chr2	231524122	231525425	-	231524122	231525042	920	2	100	100	84.92	82.754	0.889708	0.545853	0.717781	3.21628	2.30076	2.75852	16.163	0.042593	0.717292
ENSG00000253719_1_P	ENST00000519948	ENSG00000253719	ATXN7L3B	chr12	74537826	74541451	+	74538406	74541451	3045	2	97.232	96.939	99.201	99.185	91.0855	76.5502	83.8178	47.5297	46.8634	47.1966	-2.1075	0.0436005	0.720288
ENSG00000185989_2_P	ENST00000334062	ENSG00000185989	RASA3	chr13	113977824	113979422	-	113977824	113979346	1522	2	15.587	20.986	37.247	32.923	27.2645	33.2679	30.2662	63.2752	50.4996	56.8874	-16.7985	0.0436949	0.720288
ENSG00000132661_1_P	ENST00000254998	ENSG00000132661	NXT1	chr20	23353980	23354702	+	23354464	23354702	238	2	73.748	72.361	79.653	79.153	34.5655	26.3957	30.4806	37.166	37.3579	37.2619	-6.3485	0.0453846	0.724808
ENSG00000185721_1_P	ENST00000331457	ENSG00000185721	DRG1	chr22	31433871	31434185	+	31433971	31434185	214	2	84.872	86.922	91.975	94.366	71.7161	66.5245	69.1203	49.7072	65.2363	57.4718	-7.2735	0.0457648	0.724808
ENSG00000137312_2_P	ENST00000376389	ENSG00000137312	FLOT1	chr6	30727831	30728145	-	30727831	30728115	284	2	90.32	89.696	95.226	96.689	104.981	93.8131	99.3973	189.26	150.456	169.858	-5.9495	0.046034	0.724808
ENSG00000248333_2_P	ENST00000407249	ENSG00000248333	CDK11B	chr1	1635585	1635856	-	1635585	1635763	178	2	66.051	63.724	79.242	75.423	194.571	184.838	189.704	228.245	206.413	217.329	-12.445	0.0462221	0.724808
ENSG00000121310_1_P	ENST00000358358	ENSG00000121310	ECHDC2	chr1	52896222	52896597	-	52896222	52896519	297	2	93.81	92.772	96.258	96.924	83.6513	74.6315	79.1414	64.0617	59.656	61.8589	-3.3	0.0462912	0.724808
ENSG00000011422_2_P	ENST00000339082	ENSG00000011422	PLAUR	chr19	43646258	43646548	-	43646258	43646456	198	2	0	0	86.195	100	0	0	0	2.2159	5.85461	4.03526	-93.0975	0.0471145	0.724808
ENSG00000107020_2_P	ENST00000223864	ENSG00000107020	PLGRKT	chr9	5358072	5358360	-	5358072	5358238	166	2	61.509	65.447	79.327	74.797	34.7347	37.8944	36.3146	29.5668	37.5632	33.565	-13.584	0.0471542	0.724808
ENSG00000196369_2_P	ENST00000612199	ENSG00000196369	SRGAP2B	chr1	144887285	144892381	-	144887285	144892159	4874	2	100	100	93.964	92.933	4.85408	3.76733	4.3107	9.39227	6.24879	7.82053	6.5515	0.049989	0.736863
ENSG00000044574_2_P	ENST00000324460	ENSG00000044574	HSPA5	chr9	125236240	125237154	-	125236240	125236591	351	2	91.564	92.647	98.313	98.466	594.492	565.138	579.815	468.89	451.079	459.985	-6.284	0.0505375	0.738089
ENSG00000106588_2_P	ENST00000223321	ENSG00000106588	PSMA2	chr7	42917413	42917690	-	42917413	42917573	160	2	90.931	90.015	95.882	95.827	184.679	191.227	187.953	180.652	177.12	178.886	-5.3815	0.0532673	0.741467
ENSG00000149573_2_P	ENST00000438295	ENSG00000149573	MPZL2	chr11	118256992	118257313	-	118256992	118257249	257	2	100	84.5	0	0	1.61929	2.98339	2.30134	0	0	0	92.25	0.0533577	0.741467
ENSG00000183718_2_P	ENST00000611618	ENSG00000183718	TRIM52	chr5	181255668	181257494	-	181255668	181257413	1745	2	9.276	10.991	0	0	7.14574	9.1923	8.16902	0	0	0	10.1335	0.0537429	0.741467
ENSG00000176102_2_P	ENST00000323959	ENSG00000176102	CSTF3	chr11	33084619	33085289	-	33084619	33085086	467	2	88.646	93.573	62.663	70.869	26.3685	25.0302	25.6994	10.1901	8.9893	9.58969	24.3435	0.0542089	0.741467
ENSG00000159348_2_P	ENST00000367249	ENSG00000159348	CYB5R1	chr1	202962130	202962699	-	202962130	202962526	396	2	49.882	44.213	64.883	60.335	13.8689	13.0472	13.4581	21.4229	19.6742	20.5486	-15.5615	0.0546697	0.741467
ENSG00000153207_2_P	ENST00000326225	ENSG00000153207	AHCTF1	chr1	246840539	246840998	-	246840539	246840805	266	2	78.528	81.49	90.822	89.466	42.5753	52.8084	47.6919	35.7132	25.6997	30.7064	-10.135	0.0547176	0.741467
ENSG00000079435_2_P	ENST00000244289	ENSG00000079435	LIPE	chr19	42401792	42402075	-	42401792	42401811	19	2	98.051	97.67	99.4	99.259	32.8168	21.7806	27.2987	33.1663	41.1501	37.1582	-1.469	0.0551217	0.741467
ENSG00000090776_1_P	ENST00000204961	ENSG00000090776	EFNB1	chrX	68840241	68842107	+	68840654	68842107	1453	2	66.52	71.845	91.032	100	5.61832	7.43248	6.5254	5.37817	6.30276	5.84046	-26.3335	0.0555212	0.741467
ENSG00000025800_1_P	ENST00000373625	ENSG00000025800	KPNA6	chr1	32170706	32171438	+	32170894	32171438	544	2	9.191	15.039	32.757	29.978	2.2705	3.52664	2.89857	8.08721	8.00895	8.04808	-19.2525	0.0559738	0.741467
ENSG00000023572_2_P	ENST00000367439	ENSG00000023572	GLRX2	chr1	193096512	193096759	-	193096512	193096624	112	2	0	0	52.186	43.697	0	0	0	12.9153	8.05658	10.4859	-47.9415	0.0562165	0.741467
ENSG00000100030_2_P	ENST00000398822	ENSG00000100030	MAPK1	chr22	21769159	21769320	-	21769159	21769203	44	2	43.791	35.564	65.365	76.933	28.512	31.472	29.992	60.869	87.9422	74.4056	-31.4715	0.0567866	0.741467
ENSG00000124356_1_P	ENST00000339566	ENSG00000124356	STAMBP	chr2	73862202	73862883	+	73862259	73862883	624	2	85.07	85.856	87.937	89.074	17.5979	18.507	18.0524	14.3226	15.4054	14.864	-3.0425	0.0590319	0.749374
ENSG00000124787_1_P	ENST00000319533	ENSG00000124787	RPP40	chr6	4995045	4995276	-	4995045	4995077	32	2	91.36	89.545	100	100	6.86899	11.6871	9.27806	5.19282	9.97751	7.58516	-9.5475	0.0603301	0.752424
ENSG00000204256_1_P	ENST00000374825	ENSG00000204256	BRD2	chr6	32980581	32981325	+	32980718	32981325	607	2	97.745	97.927	99.368	98.958	875.151	866.016	870.584	305.302	297.977	301.639	-1.327	0.0604515	0.752424
ENSG00000273841_2_P	ENST00000217893	ENSG00000273841	TAF9	chr5	69364863	69365754	-	69364863	69364942	79	2	57.186	60.102	67.542	64.966	40.7762	39.4875	40.1318	50.6694	50.7976	50.7335	-7.61	0.0610406	0.752424
ENSG00000143353_1_P	ENST00000366927	ENSG00000143353	LYPLAL1	chr1	219211491	219211835	+	219211728	219211835	107	2	86.834	86.713	92.236	93.461	22.7501	22.5191	22.6346	14.78	12.1277	13.4539	-6.075	0.0617017	0.752424
ENSG00000160214_1_P	ENST00000497547	ENSG00000160214	RRP1	chr21	43803511	43804102	+	43803774	43804102	328	2	92.584	94.058	97.505	98.191	39.9608	32.4666	36.2137	60.6724	58.6358	59.6541	-4.527	0.062621	0.752424
ENSG00000148400_2_P	ENST00000651671	ENSG00000148400	NOTCH1	chr9	136495714	136497558	-	136495714	136496070	356	2	22.195	25.849	35.721	32.043	4.6992	4.03397	4.36659	21.8183	17.8808	19.8495	-9.86	0.0626949	0.752424
ENSG00000136448_1_P	ENST00000258960	ENSG00000136448	NMT1	chr17	45105618	45105992	+	45105639	45105992	353	2	66.408	67.817	78.155	75.075	54.2821	54.1813	54.2317	78.3196	69.363	73.8413	-9.5025	0.0630429	0.752424
ENSG00000107738_2_P	ENST00000394957	ENSG00000107738	VSIR	chr10	71750306	71751290	-	71750306	71751252	946	2	84.811	83.056	89.285	87.646	70.9506	59.5271	65.2388	131.13	122.826	126.978	-4.532	0.0640303	0.752704
ENSG00000048405_2_P	ENST00000265827	ENSG00000048405	ZNF800	chr7	127370362	127371814	-	127370362	127371813	1451	2	50.543	45.968	63.086	64.738	18.6606	14.0502	16.3554	15.3487	13.9558	14.6523	-15.6565	0.0649467	0.757462
ENSG00000235173_1_P	ENST00000347708	ENSG00000235173	HGH1	chr8	144139387	144140716	+	144139552	144140716	1164	2	23.71	23.779	90.694	78.212	5.35819	4.3783	4.86825	12.6009	11.8671	12.234	-60.7085	0.0652098	0.757495
ENSG00000149823_1_P	ENST00000279281	ENSG00000149823	VPS51	chr11	65111326	65111708	+	65111587	65111708	121	2	95.185	94.296	96.555	97.339	175.106	204.71	189.908	263.054	237.384	250.219	-2.2065	0.0667384	0.759526
ENSG00000140968_2_P	ENST00000562492	ENSG00000140968	IRF8	chr16	85921105	85921371	+	85921282	85921371	89	2	0	0	53.337	66.326	0	0	0	7.06786	6.81739	6.94263	-59.8315	0.0688334	0.759526
ENSG00000224877_1_P	ENST00000431388	ENSG00000224877	NDUFAF8	chr17	81240986	81241195	+	81241016	81241195	179	2	57.493	56.66	48.341	45.486	121.558	94.6283	108.093	62.6741	56.9028	59.7885	10.163	0.0694924	0.759526
ENSG00000144034_2_P	ENST00000318190	ENSG00000144034	TPRKB	chr2	73729872	73730029	-	73729872	73729942	70	2	0	0	71.371	57.244	0	0	0	5.8594	6.86488	6.36214	-64.3075	0.0696468	0.759526
ENSG00000105223_1_P	ENST00000356508	ENSG00000105223	PLD3	chr19	40377985	40378441	+	40378173	40378441	268	2	33.805	39.371	71.241	60.409	33.8456	39.9982	36.9219	73.8857	55.1942	64.54	-29.237	0.0698022	0.759526
ENSG00000143127_2_P	ENST00000369304	ENSG00000143127	ITGA10	chr1	145891531	145892863	-	145891531	145892797	1266	2	31.233	38.997	0	0	4.13336	4.90819	4.52077	0	0	0	35.115	0.0700944	0.759768
ENSG00000183696_1_P	ENST00000331803	ENSG00000183696	UPP1	chr7	48108217	48108415	+	48108357	48108415	58	2	91.909	89.656	97.736	98.519	181.773	159.283	170.528	170.561	159.998	165.279	-7.345	0.0704899	0.760478
ENSG00000138613_1_P	ENST00000261879	ENSG00000138613	APH1B	chr15	63305613	63305913	+	63305781	63305913	132	2	63.054	68.104	76.589	79.682	14.1755	16.2161	15.1958	10.3609	12.6084	11.4847	-12.5565	0.0705298	0.760478
ENSG00000198171_2_P	ENST00000354488	ENSG00000198171	DDRGK1	chr20	3190521	3190819	-	3190521	3190652	131	2	69.311	72.214	83.788	89.671	91.9259	90.5964	91.2612	116.118	119.456	117.787	-15.967	0.0712281	0.761526
ENSG00000152253_2_P	ENST00000282074	ENSG00000152253	SPC25	chr2	168871370	168871555	-	168871370	168871430	60	2	0	0	36.23	45.455	0	0	0	20.8296	24.4036	22.6166	-40.8425	0.0715926	0.761711
ENSG00000163840_1_P	ENST00000296161	ENSG00000163840	DTX3L	chr3	122571677	122571901	+	122571747	122571901	154	2	41.852	39.264	52.713	48.558	38.267	28.4341	33.3505	33.4142	32.6489	33.0315	-10.0775	0.0726678	0.761884
ENSG00000101412_2_P	ENST00000343380	ENSG00000101412	E2F1	chr20	33676190	33676979	-	33676190	33676731	541	2	22.392	23.128	19.69	18.246	6.33354	5.68908	6.01131	11.9857	10.1719	11.0788	3.792	0.0729874	0.761884
ENSG00000031698_1_P	ENST00000234677	ENSG00000031698	SARS1	chr1	109237730	109238120	+	109237888	109238120	232	2	85.177	88.088	92.212	94.576	152.799	143.744	148.271	114.07	134.18	124.125	-6.7615	0.0733625	0.761884
ENSG00000128335_2_P	ENST00000249066	ENSG00000128335	APOL2	chr22	36226624	36228280	-	36226624	36227403	779	2	52.506	52.725	74.589	80.396	44.1246	37.3462	40.7354	45.8017	61.1389	53.4703	-24.877	0.0736079	0.761884
ENSG00000083812_1_P	ENST00000196482	ENSG00000083812	ZNF324	chr19	58470730	58473573	+	58472154	58473573	1419	2	37.009	41.471	59.016	68.153	2.39628	2.48545	2.44087	7.3312	9.09201	8.21161	-24.3445	0.0736089	0.761884
ENSG00000171943_1_P	ENST00000367123	ENSG00000171943	SRGAP2C	chr1	121387633	121389191	+	121387855	121389191	1336	2	24.57	15.35	37.399	45.411	2.39987	0.948769	1.67432	5.92978	6.41268	6.17123	-21.445	0.0744449	0.761884
ENSG00000136932_2_P	ENST00000375119	ENSG00000136932	TRMO	chr9	97904525	97904992	-	97904525	97904732	207	2	53.41	53.399	74.285	69.894	25.148	21.972	23.56	32.6548	27.7019	30.1783	-18.685	0.0744602	0.761884
ENSG00000117016_1_P	ENST00000372683	ENSG00000117016	RIMS3	chr1	40626213	40626729	-	40626213	40626516	303	2	0	0	48.454	38.243	0	0	0	2.54581	1.72948	2.13765	-43.3485	0.074636	0.761884
ENSG00000182199_1_P	ENST00000328923	ENSG00000182199	SHMT2	chr12	57234233	57234726	+	57234361	57234726	365	2	95.961	95.224	93.46	94.176	100.295	88.1603	94.2277	133.223	131.515	132.369	1.7745	0.0746591	0.761884
ENSG00000068308_2_P	ENST00000156084	ENSG00000068308	OTUD5	chrX	48922617	48923295	-	48922617	48923173	556	2	36.042	39.989	50.071	51.335	32.1011	33.2289	32.665	39.055	40.7895	39.9222	-12.6875	0.0748562	0.761884
ENSG00000168434_2_P	ENST00000307149	ENSG00000168434	COG7	chr16	23388568	23389086	-	23388568	23388919	351	2	41.593	51.457	73.233	77.11	9.04658	9.37775	9.21217	15.8163	15.0482	15.4323	-28.6465	0.0756412	0.761884
ENSG00000002919_1_P	ENST00000359238	ENSG00000002919	SNX11	chr17	48121234	48122743	+	48121508	48122743	1235	2	87.185	84.529	92.232	93.494	13.1074	10.6268	11.8671	13.4276	15.5942	14.5109	-7.006	0.07601	0.761884
ENSG00000132205_1_P	ENST00000254528	ENSG00000132205	EMILIN2	chr18	2913066	2914075	+	2913404	2914075	671	2	81.294	76.595	89.721	92.121	9.64999	9.85487	9.75243	14.8236	17.4787	16.1512	-11.9765	0.0760419	0.761884
ENSG00000185019_2_P	ENST00000217173	ENSG00000185019	UBOX5	chr20	3109612	3110314	-	3109612	3110105	493	2	0	0	39.42	50.174	0	0	0	5.49419	6.58806	6.04112	-44.797	0.0760499	0.761884
ENSG00000162676_2_P	ENST00000370332	ENSG00000162676	GFI1	chr1	92474763	92476207	-	92474763	92476028	1265	2	50.821	57.959	83.702	84.022	54.6431	60.4148	57.5289	53.5654	72.0481	62.8068	-29.472	0.0762038	0.761884
ENSG00000183628_2_P	ENST00000413981	ENSG00000183628	DGCR6	chr22	18911539	18912088	+	18911689	18912088	399	2	0	0	43.979	56.118	0	0	0	2.14913	2.2909	2.22002	-50.0485	0.0768292	0.761884
ENSG00000119013_1_P	ENST00000237889	ENSG00000119013	NDUFB3	chr2	201085458	201085677	+	201085615	201085677	62	2	43.487	48.904	62.257	59.961	128.844	171.927	150.386	131.888	144.416	138.152	-14.9135	0.0773021	0.761884
ENSG00000169857_2_P	ENST00000306730	ENSG00000169857	AVEN	chr15	33866426	33866728	-	33866426	33866612	186	2	47.872	40.632	64.182	57.6	8.92795	4.30624	6.6171	16.8848	13.9586	15.4217	-16.639	0.0776099	0.761884
ENSG00000133773_2_P	ENST00000256151	ENSG00000133773	CCDC59	chr12	82352993	82353312	-	82352993	82353150	157	2	91.029	89.669	93.122	93.938	231.072	180.695	205.883	140.13	127.541	133.835	-3.181	0.0783552	0.761884
ENSG00000105063_2_P	ENST00000412770	ENSG00000105063	PPP6R1	chr19	55230277	55230531	-	55230277	55230527	250	2	48.809	50.171	53.392	52.029	166.278	161.952	164.115	175.245	165.777	170.511	-3.2205	0.0790308	0.761884
ENSG00000159403_1_P	ENST00000535233	ENSG00000159403	C1R	chr12	7080420	7081301	-	7080420	7080531	111	2	50.647	60.361	84.469	74	6.22613	7.902	7.06406	4.37308	3.66962	4.02135	-23.7305	0.0804572	0.763346
ENSG00000125898_1_P	ENST00000246100	ENSG00000125898	FAM110A	chr20	844707	845948	+	845692	845948	256	2	17.509	9.562	45.405	33.701	3.5612	1.70881	2.635	14.4323	12.0083	13.2203	-26.0175	0.0805277	0.763346
ENSG00000111642_2_P	ENST00000357008	ENSG00000111642	CHD4	chr12	6570149	6570693	-	6570149	6570675	526	2	41.74	48.587	69.616	60.495	46.7559	48.785	47.7704	83.9608	66.9617	75.4613	-19.892	0.0814873	0.763694
ENSG00000167173_1_P	ENST00000360639	ENSG00000167173	C15orf39	chr15	75210748	75211579	+	75211116	75211579	463	2	79.661	78.161	73.078	73.118	12.346	9.00404	10.675	32.2153	41.9781	37.0967	5.813	0.0814983	0.763694
ENSG00000105171_1_P	ENST00000221770	ENSG00000105171	POP4	chr19	29615243	29615799	+	29615380	29615799	419	2	82.877	79.795	91.227	91.943	62.3703	63.0848	62.7276	47.6049	50.7535	49.1792	-10.249	0.0815634	0.763694
ENSG00000130023_2_P	ENST00000392095	ENSG00000130023	ERMARD	chr6	169781329	169781523	+	169781513	169781523	10	2	90.566	87.765	100	100	37.9609	46.3359	42.1484	15.5629	17.5545	16.5587	-10.8345	0.0818376	0.7644
ENSG00000100241_1_P	ENST00000348911	ENSG00000100241	SBF1	chr22	50446804	50447240	-	50446804	50447141	337	2	63.37	66.781	74.554	75.671	112.833	107.835	110.334	155.285	142.292	148.788	-10.037	0.0821828	0.76536
ENSG00000100359_1_P	ENST00000248929	ENSG00000100359	SGSM3	chr22	40409681	40410103	+	40409759	40410103	344	2	88.877	91.978	98.674	97.104	78.4558	58.1229	68.2894	117.903	109.978	113.94	-7.4615	0.0829234	0.766464
ENSG00000100142_1_P	ENST00000442738	ENSG00000100142	POLR2F	chr22	37967624	37967799	+	37967715	37967799	84	2	89.639	91.772	98.49	98.206	30.9789	47.0238	39.0013	54.6551	63.4537	59.0544	-7.6425	0.083624	0.766486
ENSG00000135127_1_P	ENST00000397558	ENSG00000135127	BICDL1	chr12	120092999	120094435	+	120093161	120094435	1274	2	41.205	46.119	62.209	61.996	14.0953	13.0888	13.5921	25.0384	23.4231	24.2307	-18.4405	0.083825	0.766486
ENSG00000140284_1_P	ENST00000267842	ENSG00000140284	SLC27A2	chr15	50235919	50236277	+	50236096	50236277	181	2	65.985	71.812	42.859	52.444	5.74793	5.56375	5.65584	4.52093	7.34117	5.93105	21.247	0.0844981	0.766486
ENSG00000221978_2_P	ENST00000400809	ENSG00000221978	CCNL2	chr1	1386688	1387582	-	1386688	1387230	542	2	82.111	83.725	87.883	87.376	117.288	80.2934	98.7909	122.011	97.5259	109.768	-4.7115	0.0845601	0.766486
ENSG00000173198_2_P	ENST00000373304	ENSG00000173198	CYSLTR1	chrX	78271553	78273773	-	78271553	78272732	1179	2	0	0	24.369	31.966	0	0	0	11.0086	10.873	10.9408	-28.1675	0.0853359	0.767719
ENSG00000165802_1_P	ENST00000265663	ENSG00000165802	NSMF	chr9	137448224	137449491	-	137448224	137449393	1169	2	83.299	80.319	92.615	92.779	59.3018	39.963	49.6324	100.044	81.1707	90.6075	-10.888	0.0857685	0.768639
ENSG00000163519_2_P	ENST00000426646	ENSG00000163519	TRAT1	chr3	108853619	108854871	+	108853877	108854871	994	2	73.285	76.625	86.235	86.663	186.019	204.261	195.14	257.688	232.827	245.257	-11.494	0.0874749	0.770481
ENSG00000150779_2_P	ENST00000504148	ENSG00000150779	TIMM8B	chr11	112085148	112085462	-	112085148	112085294	146	2	74.31	80.453	94.373	88.099	68.9958	73.4177	71.2068	51.1184	51.9386	51.5285	-13.8545	0.0874964	0.770481
ENSG00000107521_2_P	ENST00000325103	ENSG00000107521	HPS1	chr10	98417017	98417726	-	98417017	98417563	546	2	64.647	69.116	82.454	82.767	53.6097	56.0585	54.8341	60.7347	55.4082	58.0715	-15.729	0.088508	0.771252
ENSG00000160179_1_P	ENST00000343687	ENSG00000160179	ABCG1	chr21	42296163	42296914	+	42296392	42296914	522	2	0	0	31.042	23.361	0	0	0	6.80127	5.48979	6.14553	-27.2015	0.0892923	0.771252
ENSG00000151470_1_P	ENST00000281146	ENSG00000151470	C4orf33	chr4	129111685	129112681	+	129111791	129112681	890	2	89.982	86.503	98.778	97.843	14.1169	11.8047	12.9608	10.6912	10.2181	10.4546	-10.068	0.0907719	0.771252
ENSG00000135077_2_P	ENST00000522593	ENSG00000135077	HAVCR2	chr5	157087087	157087294	-	157087087	157087101	14	2	28.32	36.235	51.541	46.945	10.4263	12.4075	11.4169	53.14	38.6344	45.8872	-16.9655	0.090829	0.771252
ENSG00000123933_2_P	ENST00000337190	ENSG00000123933	MXD4	chr4	2250229	2250701	-	2250229	2250543	314	2	57.274	57.793	75.327	70.688	31.2611	27.4915	29.3763	91.7666	71.8218	81.7942	-15.474	0.0913192	0.771252
ENSG00000169964_1_P	ENST00000302392	ENSG00000169964	TMEM42	chr3	44865039	44865617	+	44865180	44865617	437	2	0	0	48.101	35.91	0	0	0	9.58689	6.76989	8.17839	-42.0055	0.0917408	0.771252
ENSG00000120539_1_P	ENST00000342386	ENSG00000120539	MASTL	chr10	27186378	27186824	+	27186536	27186824	288	2	48.201	56.764	68.936	79.728	20.0571	20.0435	20.0503	16.8344	20.4124	18.6234	-21.8495	0.0924345	0.771252
ENSG00000156873_1_P	ENST00000328273	ENSG00000156873	PHKG2	chr16	30756803	30757361	+	30757097	30757361	264	2	97.671	98.306	99.472	99.709	41.2719	39.9373	40.6046	51.2908	52.1235	51.7072	-1.602	0.092734	0.771252
ENSG00000165502_2_P	ENST00000298289	ENSG00000165502	RPL36AL	chr14	49618682	49619140	-	49618682	49618783	101	2	99.591	99.412	99.939	100	1153.42	1079.93	1116.68	935.512	1013.35	974.433	-0.468	0.0927885	0.771252
ENSG00000166140_1_P	ENST00000299173	ENSG00000166140	ZFYVE19	chr15	40814147	40814569	+	40814226	40814569	343	2	84.036	78.232	99.145	100	40.2608	28.2342	34.2475	33.6567	30.5676	32.1122	-18.4385	0.0935018	0.771252
ENSG00000197329_2_P	ENST00000358912	ENSG00000197329	PELI1	chr2	64092846	64095268	-	64092846	64094701	1855	2	97.323	98.188	99.651	100	55.3417	63.0851	59.2134	39.3168	40.9448	40.1308	-2.07	0.0951451	0.771252
ENSG00000116898_2_P	ENST00000373116	ENSG00000116898	MRPS15	chr1	36455775	36455925	-	36455775	36455787	12	2	73.802	81.43	90.11	95.512	100.505	103.78	102.143	89.3687	110.079	99.7241	-15.195	0.0951466	0.771252
ENSG00000068366_2_P	ENST00000340800	ENSG00000068366	ACSL4	chrX	109644009	109644186	-	109644009	109644028	19	2	73.73	71.408	66.098	65.581	38.6296	27.1065	32.868	34.5517	33.8233	34.1875	6.7295	0.0957233	0.771252
ENSG00000143498_2_P	ENST00000352967	ENSG00000143498	TAF1A	chr1	222558380	222558772	-	222558380	222558659	279	2	66.628	49.091	0	0	5.08069	1.88661	3.48365	0	0	0	57.8595	0.09575	0.771252
ENSG00000138175_2_P	ENST00000260746	ENSG00000138175	ARL3	chr10	102676636	102676941	-	102676636	102676893	257	2	87.189	90.598	94.91	96.915	10.6028	12.9286	11.7657	13.4097	16.7403	15.075	-7.019	0.0958465	0.771252
ENSG00000164164_1_P	ENST00000447906	ENSG00000164164	OTUD4	chr4	145137329	145138650	-	145137329	145137429	100	2	38.279	38.309	36.347	35.646	15.9971	14.1002	15.0487	9.32405	8.98433	9.15419	2.2975	0.0958653	0.771252
ENSG00000184220_1_P	ENST00000421999	ENSG00000184220	CMSS1	chr3	100178304	100178602	+	100178388	100178602	214	2	91.662	93.407	98.034	98.182	13.0032	13.6033	13.3032	26.4027	19.6029	23.0028	-5.5735	0.0968504	0.771252
ENSG00000163013_2_P	ENST00000295133	ENSG00000163013	FBXO41	chr2	73258201	73259044	-	73258201	73258981	780	2	0	0	15.8	11.511	0	0	0	3.54707	1.76347	2.65527	-13.6555	0.0991667	0.771252
ENSG00000124659_2_P	ENST00000372876	ENSG00000124659	TBCC	chr6	42744837	42746096	-	42744837	42745032	195	2	60.453	63.532	54.156	48.956	55.7842	45.9812	50.8827	39.0618	32.8881	35.9749	10.4365	0.0992612	0.771252
ENSG00000184164_1_P	ENST00000328268	ENSG00000184164	CRELD2	chr22	49927254	49927494	+	49927307	49927494	187	2	74.97	72.711	67.753	68.465	131.204	108.63	119.917	86.5142	64.7779	75.646	5.7315	0.0993697	0.771252
ENSG00000170142_1_P	ENST00000306627	ENSG00000170142	UBE2E1	chr3	23890508	23891116	+	23890606	23891116	510	2	49.53	48.028	44.181	44.35	28.7447	27.1253	27.935	33.2442	34.4784	33.8613	4.5135	0.101409	0.771252
ENSG00000124383_1_P	ENST00000244230	ENSG00000124383	MPHOSPH10	chr2	71149865	71150054	+	71150015	71150054	39	2	58.61	50.108	28.109	28.541	24.6165	24.3799	24.4982	16.0501	9.51012	12.7801	26.034	0.102305	0.771252
ENSG00000253251_1_P	ENST00000510585	ENSG00000253251	SHLD3	chr5	65629467	65630702	+	65630340	65630702	362	2	94.946	92.158	98.591	100	21.0265	17.8361	19.4313	10.5328	8.76613	9.64948	-5.7435	0.102983	0.771252
ENSG00000117090_2_P	ENST00000302035	ENSG00000117090	SLAMF1	chr1	160610102	160610798	-	160610102	160610747	645	2	72.624	71.467	73.935	74.641	46.4955	45.8518	46.1737	40.3008	44.1405	42.2206	-2.2425	0.103335	0.771252
ENSG00000158863_1_P	ENST00000289921	ENSG00000158863	FHIP2B	chr8	22102792	22104379	+	22102931	22104379	1448	2	93.34	91.309	98.375	98.134	30.1627	15.8797	23.0212	33.974	31.9623	32.9682	-5.93	0.103995	0.771252
ENSG00000189369_1_P	ENST00000340438	ENSG00000189369	GSPT2	chrX	51743430	51745927	+	51745513	51745927	414	2	91.09	92.945	95.938	96.622	55.559	56.031	55.795	43.9171	44.5529	44.235	-4.2625	0.10451	0.771252
ENSG00000099810_1_P	ENST00000580900	ENSG00000099810	MTAP	chr9	21931007	21936036	+	21931199	21936036	4837	2	65.005	69.201	79.374	78.828	3.79586	2.84181	3.31883	2.21427	1.5998	1.90703	-11.998	0.105425	0.771252
ENSG00000114737_1_P	ENST00000348721	ENSG00000114737	CISH	chr3	50606596	50608142	-	50606596	50607606	1010	2	27.974	29.167	40.573	46.117	13.4416	10.705	12.0733	78.0429	117.801	97.9218	-14.7745	0.105527	0.771252
ENSG00000177732_1_P	ENST00000342665	ENSG00000177732	SOX12	chr20	325594	328728	+	326872	328728	1856	2	86.486	90.157	97.047	95.508	8.7888	7.92204	8.35542	9.18526	7.79525	8.49025	-7.956	0.105771	0.771252
ENSG00000162654_2_P	ENST00000355754	ENSG00000162654	GBP4	chr1	89181771	89185469	-	89181771	89185253	3482	2	21.769	19.563	39.145	32.647	14.1347	10.3771	12.2559	20.9106	18.6305	19.7706	-15.23	0.105773	0.771252
ENSG00000089154_2_P	ENST00000300648	ENSG00000089154	GCN1	chr12	120127759	120127974	-	120127759	120127848	89	2	57.597	58.485	55.476	53.765	66.4281	63.6261	65.0271	49.3253	43.551	46.4381	3.4205	0.105961	0.771252
ENSG00000131446_1_P	ENST00000307826	ENSG00000131446	MGAT1	chr5	180790540	180793097	-	180790540	180791633	1093	2	87.313	90.058	96.478	96.759	106.016	103.845	104.93	141.735	143.722	142.729	-7.933	0.106072	0.771252
ENSG00000204438_1_P	ENST00000375893	ENSG00000204438	GPANK1	chr6	31662075	31662710	-	31662075	31662265	190	2	77.235	73.058	84.194	90.724	39.5222	39.9548	39.7385	27.2206	35.4907	31.3557	-12.3125	0.106077	0.771252
ENSG00000143891_1_P	ENST00000272252	ENSG00000143891	GALM	chr2	38733487	38733698	+	38733565	38733698	133	2	52.592	57.233	61.997	66.901	20.4232	31.2055	25.8144	45.5548	85.1335	65.3441	-9.5365	0.106159	0.771252
ENSG00000173457_2_P	ENST00000309318	ENSG00000173457	PPP1R14B	chr11	64244548	64244822	-	64244548	64244753	205	2	50.87	57.193	65.312	68.421	83.8685	72.2592	78.0639	146.06	124.131	135.095	-12.835	0.106512	0.771252
ENSG00000197302_1_P	ENST00000316491	ENSG00000197302	KRBOX5	chr16	31759356	31759900	+	31759376	31759900	524	2	67.561	76.344	92.735	95.064	6.53413	8.5341	7.53411	6.87868	9.51312	8.1959	-21.947	0.107294	0.771252
ENSG00000149792_1_P	ENST00000279242	ENSG00000149792	MRPL49	chr11	65125725	65126036	+	65125872	65126036	164	2	67.307	65.904	62.528	62.507	86.0941	82.6696	84.3818	49.2981	49.7318	49.5149	4.088	0.108125	0.771252
ENSG00000076003_2_P	ENST00000264156	ENSG00000076003	MCM6	chr2	135840445	135840951	-	135840445	135840834	389	2	91.573	93.182	95.5	96.16	52.0675	55.3529	53.7102	80.6294	95.041	87.8352	-3.4525	0.108236	0.771252
ENSG00000128011_2_P	ENST00000248668	ENSG00000128011	LRFN1	chr19	39306819	39308542	-	39306819	39307632	813	2	35.599	46.241	84.784	66.367	7.97844	11.5568	9.76759	4.96709	3.54207	4.25458	-34.6555	0.110164	0.771252
ENSG00000054277_2_P	ENST00000366554	ENSG00000054277	OPN3	chr1	241593613	241594691	-	241593613	241594427	814	2	73.275	72.322	89.592	84.244	5.0501	5.40831	5.2292	7.37321	7.63386	7.50353	-14.1195	0.110275	0.771252
ENSG00000100109_1_P	ENST00000407148	ENSG00000100109	TFIP11	chr22	26491926	26492368	-	26491926	26492012	86	2	85.953	89.618	97.715	97.033	73.9708	83.4809	78.7259	83.2099	70.8807	77.0453	-9.5885	0.11057	0.771252
ENSG00000275713_1_P	ENST00000619466	ENSG00000275713	H2BC9	chr6	26251650	26252156	+	26252031	26252156	125	2	73.582	61.378	96.376	91.831	3.9059	3.53234	3.71912	5.74217	4.05121	4.89669	-26.6235	0.1108	0.771252
ENSG00000159111_1_P	ENST00000290208	ENSG00000159111	MRPL10	chr17	47823450	47824458	-	47823450	47824204	754	2	100	100	99.042	99.332	70.0488	74.6988	72.3738	44.8125	50.0533	47.4329	0.813	0.112361	0.771252
ENSG00000151239_2_P	ENST00000548315	ENSG00000151239	TWF1	chr12	43795471	43795755	-	43795471	43795584	113	2	59.788	59.967	65.953	68.631	58.2423	49.5198	53.8811	48.6578	54.8	51.7289	-7.4145	0.112437	0.771252
ENSG00000081386_2_P	ENST00000223428	ENSG00000081386	ZNF510	chr9	96758018	96760477	-	96758018	96758777	759	2	20.242	31.53	41.732	49.816	2.88047	4.75153	3.816	2.63306	3.0398	2.83643	-19.888	0.115475	0.771252
ENSG00000104763_1_P	ENST00000314146	ENSG00000104763	ASAH1	chr8	18057197	18057623	-	18057197	18057533	336	2	97.262	98.111	100	100	41.7629	37.3657	39.5643	28.4374	20.2565	24.3469	-2.3135	0.115527	0.771252
ENSG00000116580_2_P	ENST00000437809	ENSG00000116580	GON4L	chr1	155749716	155750733	-	155749716	155750583	867	2	32.865	56.986	81.537	95.306	10.5513	15.6918	13.1216	23.0676	23.1229	23.0952	-43.496	0.117658	0.771252
ENSG00000099956_1_P	ENST00000263121	ENSG00000099956	SMARCB1	chr22	23834140	23834518	+	23834180	23834518	338	2	93.522	95.53	99.889	99.876	51.3867	46.6589	49.0228	112.17	120.876	116.523	-5.3565	0.117944	0.771252
ENSG00000005486_1_P	ENST00000006777	ENSG00000005486	RHBDD2	chr7	75887991	75888443	+	75888349	75888443	94	2	38.565	43.937	53.832	48.536	23.4435	30.1616	26.8025	69.2192	53.2922	61.2557	-9.933	0.119021	0.771252
ENSG00000166797_2_P	ENST00000300030	ENSG00000166797	CIAO2A	chr15	64072620	64073028	-	64072620	64072930	310	2	57.55	51.578	38.896	38.863	36.8507	35.7447	36.2977	26.9362	27.3917	27.164	15.6845	0.119757	0.771252
ENSG00000104129_2_P	ENST00000220496	ENSG00000104129	DNAJC17	chr15	40767874	40768062	-	40767874	40767939	65	2	86.411	90.746	95.327	97.526	43.8618	33.2697	38.5658	37.8718	43.008	40.4399	-7.848	0.122595	0.771252
ENSG00000129562_2_P	ENST00000538631	ENSG00000129562	DAD1	chr14	22564938	22565137	-	22564938	22565111	173	2	45.819	44.191	42.793	41.691	157.144	141.832	149.488	121.475	104.491	112.983	2.763	0.123	0.771252
ENSG00000095015_1_P	ENST00000399503	ENSG00000095015	MAP3K1	chr5	56893530	56896081	+	56893680	56896081	2401	2	76.601	66.863	50.675	48.443	34.8017	24.5025	29.6521	26.2984	23.8361	25.0673	22.173	0.123095	0.771252
ENSG00000101216_2_P	ENST00000266068	ENSG00000101216	GMEB2	chr20	63589827	63590729	-	63589827	63590088	261	2	10.64	14.622	21.026	19.283	1.59384	2	1.79692	6.00981	5.30777	5.65879	-7.5235	0.12343	0.771252
ENSG00000196358_1_P	ENST00000393229	ENSG00000196358	NTNG2	chr9	132241875	132242833	+	132242111	132242833	722	2	51.599	66.533	96.502	94.639	1.05661	1.66913	1.36287	6.24338	5.36594	5.80466	-36.5045	0.123877	0.771252
ENSG00000138166_1_P	ENST00000369583	ENSG00000138166	DUSP5	chr10	110510019	110511479	+	110510426	110511479	1053	2	56.802	60.579	63.83	66.332	53.6945	68.2031	60.9488	66.6904	83.8889	75.2896	-6.3905	0.123978	0.771252
ENSG00000160094_1_P	ENST00000373428	ENSG00000160094	ZNF362	chr1	33298929	33300497	+	33299046	33300497	1451	2	83.146	80.564	67.733	73.674	10.4784	6.65613	8.56728	10.3774	12.1443	11.2609	11.1515	0.124836	0.771252
ENSG00000139679_1_P	ENST00000345941	ENSG00000139679	LPAR6	chr13	48411137	48413111	-	48411137	48411388	251	2	84.042	84.143	86.913	88.349	144.644	118.864	131.754	144.648	146.677	145.663	-3.5385	0.125964	0.771252
ENSG00000086300_1_P	ENST00000338523	ENSG00000086300	SNX10	chr7	26372490	26373960	+	26372572	26373960	1388	2	0	18.556	46.813	33.366	0	2.35921	1.17961	11.9229	8.11929	10.0211	-30.8115	0.126598	0.771252
ENSG00000113761_1_P	ENST00000358149	ENSG00000113761	ZNF346	chr5	177064511	177065745	+	177064599	177065745	1146	2	38.735	30.051	15.494	0	4.8945	2.81268	3.85359	1.80462	0	0.902309	26.646	0.126635	0.771252
ENSG00000151461_2_P	ENST00000356352	ENSG00000151461	UPF2	chr10	11920100	11921307	-	11920100	11921297	1197	2	34.245	22.743	0	0	12.9711	7.5096	10.2403	0	0	0	28.494	0.126787	0.771252
ENSG00000113649_1_P	ENST00000296702	ENSG00000113649	TCERG1	chr5	146510440	146511507	+	146510642	146511507	865	2	94.873	95.695	96.323	97.049	59.9876	54.6774	57.3325	49.9439	46.8221	48.383	-1.402	0.126819	0.771252
ENSG00000167699_2_P	ENST00000301328	ENSG00000167699	GLOD4	chr17	760066	760238	-	760066	760172	106	2	70.893	68.992	74.594	78.311	160.333	136.89	148.611	105.412	125.916	115.664	-6.51	0.12777	0.771252
ENSG00000137824_2_P	ENST00000260385	ENSG00000137824	RMDN3	chr15	40735918	40736594	-	40735918	40736540	622	2	84.809	65.521	32.919	39.045	19.8577	14.3692	17.1135	7.37892	9.42207	8.4005	39.183	0.127905	0.771252
ENSG00000166912_2_P	ENST00000435680	ENSG00000166912	MTMR10	chr15	30941234	30942072	-	30941234	30941469	235	2	32.092	27.113	41.033	41.666	8.45351	6.46458	7.45905	9.49805	8.51028	9.00416	-11.747	0.128177	0.771252
ENSG00000161920_1_P	ENST00000293777	ENSG00000161920	MED11	chr17	4733049	4733563	+	4733187	4733563	376	2	63.894	70.014	74.608	79.834	42.0567	40.0127	41.0347	41.9626	46.4087	44.1857	-10.267	0.128377	0.771252
ENSG00000175203_1_P	ENST00000434715	ENSG00000175203	DCTN2	chr12	57530310	57530775	-	57530310	57530688	378	2	82.805	87.016	93.808	92.228	88.6768	86.7445	87.7107	104.021	110.357	107.189	-8.1075	0.128378	0.771252
ENSG00000170035_1_P	ENST00000392415	ENSG00000170035	UBE2E3	chr2	181062790	181063306	+	181062888	181063306	418	2	63.312	63.681	69.248	72.365	12.8637	11.1606	12.0122	27.8028	21.9152	24.859	-7.31	0.129565	0.771252
ENSG00000131748_2_P	ENST00000580611	ENSG00000131748	STARD3	chr17	39662803	39663488	+	39663053	39663488	435	2	82.078	85.196	90.778	90.097	63.6651	54.3961	59.0306	105.281	88.7844	97.0327	-6.8005	0.130074	0.771252
ENSG00000197635_2_P	ENST00000360534	ENSG00000197635	DPP4	chr2	161993223	161993384	-	161993223	161993282	59	2	20.203	15.838	9.191	11.113	44.3063	29.3554	36.8309	15.9365	18.7847	17.3606	7.8685	0.130681	0.771252
ENSG00000120690_2_P	ENST00000239882	ENSG00000120690	ELF1	chr13	40932019	40934028	-	40932019	40933424	1405	2	88.938	91.173	94.58	98.45	108.114	109.766	108.94	96.6523	90.8727	93.7625	-6.4595	0.130786	0.771252
ENSG00000116133_2_P	ENST00000371269	ENSG00000116133	DHCR24	chr1	54851198	54852386	-	54851198	54852232	1034	2	9.302	12.019	22.28	17.027	3.50261	3.70001	3.60131	14.7461	12.6282	13.6872	-8.993	0.131185	0.771252
ENSG00000127152_2_P	ENST00000345514	ENSG00000127152	BCL11B	chr14	99171748	99176195	-	99171748	99174150	2402	2	11.207	12.007	13.186	14.554	4.49585	3.9737	4.23478	4.36443	4.27344	4.31893	-2.263	0.131958	0.771252
ENSG00000142252_1_P	ENST00000270257	ENSG00000142252	GEMIN7	chr19	45090106	45090523	+	45090510	45090523	13	2	51.57	52.69	63.582	59.14	26.732	22.2714	24.5017	34.901	27.8169	31.359	-9.231	0.132919	0.771252
ENSG00000177721_2_P	ENST00000314890	ENSG00000177721	ANXA2R	chr5	43039364	43041351	-	43039364	43039464	100	2	80.692	86.094	93.888	90.361	36.0626	33.7716	34.9171	20.7593	20.988	20.8736	-8.7315	0.133034	0.771252
ENSG00000137135_2_P	ENST00000378387	ENSG00000137135	ARHGEF39	chr9	35661437	35662002	-	35661437	35661986	549	2	0	19.931	55.549	56.897	0	1.0782	0.539099	4.47221	3.88613	4.17917	-46.2575	0.1337	0.771252
ENSG00000116574_1_P	ENST00000366691	ENSG00000116574	RHOU	chr1	228743284	228743982	+	228743740	228743982	242	2	25.871	38.018	59.71	60.519	1.8099	2.14069	1.97529	3.80052	3.27396	3.53724	-28.17	0.133842	0.771252
ENSG00000116871_1_P	ENST00000316156	ENSG00000116871	MAP7D1	chr1	36180247	36180849	+	36180258	36180849	591	2	92.652	95.238	100	100	157.254	150.712	153.983	170.674	168.129	169.402	-6.055	0.133934	0.771252
ENSG00000167264_1_P	ENST00000358896	ENSG00000167264	DUS2	chr16	68078748	68079280	+	68078986	68079280	294	2	100	95.148	74.603	84.899	11.2749	8.92195	10.0984	11.7154	13.1305	12.423	17.823	0.133977	0.771252
ENSG00000155858_1_P	ENST00000286307	ENSG00000155858	LSM11	chr5	157754853	157755316	+	157755264	157755316	52	2	21.784	33.455	41.995	50.452	1.97505	3.38299	2.67902	2.54692	3.25408	2.9005	-18.604	0.134798	0.771252
ENSG00000163947_2_P	ENST00000296315	ENSG00000163947	ARHGEF3	chr3	56728965	56729622	-	56728965	56729269	304	2	46.503	47.708	52.323	49.938	63.2245	62.4699	62.8472	46.5515	48.2128	47.3822	-4.025	0.134895	0.771252
ENSG00000112029_2_P	ENST00000229758	ENSG00000112029	FBXO5	chr6	152970528	152971414	-	152970528	152971162	634	2	88.763	82.495	100	100	34.4398	30.8529	32.6464	45.0598	40.5085	42.7841	-14.371	0.136693	0.771252
ENSG00000196155_1_P	ENST00000360461	ENSG00000196155	PLEKHG4	chr16	67288802	67289375	+	67288808	67289375	567	2	67.016	69.104	64.139	63.597	13.4373	7.11627	10.2768	9.93844	9.25338	9.59591	4.192	0.137031	0.771252
ENSG00000114383_2_P	ENST00000232496	ENSG00000114383	TUSC2	chr3	50325995	50326186	-	50325995	50326120	125	2	57.812	64.794	74.598	70.169	37.6033	42.8844	40.2439	39.4519	32.5445	35.9982	-11.0805	0.137335	0.771252
ENSG00000139433_2_P	ENST00000544393	ENSG00000139433	GLTP	chr12	109852246	109852737	-	109852246	109852554	308	2	23.662	11.844	42.33	31.713	10.2829	3.77071	7.02682	19.7261	14.7171	17.2216	-19.2685	0.137518	0.771252
ENSG00000101751_1_P	ENST00000579434	ENSG00000101751	POLI	chr18	54293648	54294731	+	54294467	54294731	264	2	74.834	82.208	91.991	94.018	19.6028	17.0471	18.325	16.795	13.0222	14.9086	-14.4835	0.138402	0.771252
ENSG00000163608_2_P	ENST00000314400	ENSG00000163608	NEPRO	chr3	113004921	113006004	-	113004921	113005535	614	2	70.76	76.492	86.034	86.502	35.1006	38.8146	36.9576	35.5925	33.7382	34.6653	-12.642	0.139899	0.771252
ENSG00000160410_1_P	ENST00000291842	ENSG00000160410	SHKBP1	chr19	40590975	40591328	+	40591207	40591328	121	2	32.742	24.618	43.87	39.486	37.5566	20.1273	28.842	63.1312	54.3446	58.7379	-12.998	0.141652	0.771252
ENSG00000116663_1_P	ENST00000376753	ENSG00000116663	FBXO6	chr1	11673614	11674030	+	11673851	11674030	179	2	21.164	0	56.932	56.652	8.19176	0	4.09588	24.8852	30.8792	27.8822	-46.21	0.14326	0.771252
ENSG00000197562_1_P	ENST00000248139	ENSG00000197562	RAB40C	chr16	627341	627938	+	627622	627938	316	2	0	0	47.312	29.646	0	0	0	10.4524	4.84722	7.64982	-38.479	0.14365	0.771252
ENSG00000182810_2_P	ENST00000332395	ENSG00000182810	DDX28	chr16	68021542	68023442	-	68021542	68021579	37	2	0	0	9.653	15.412	0	0	0	1.98188	3.31032	2.6461	-12.5325	0.143776	0.771252
ENSG00000120008_1_P	ENST00000263461	ENSG00000120008	WDR11	chr10	120908555	120909196	+	120908713	120909196	483	2	63.419	61.236	66.835	70.985	43.3572	31.3125	37.3348	31.6648	30.5544	31.1096	-6.5825	0.14449	0.771252
ENSG00000006695_1_P	ENST00000261643	ENSG00000006695	COX10	chr17	14206809	14207339	+	14207213	14207339	126	2	19.438	0	48.023	41.628	1.94419	0	0.972094	7.7181	6.97711	7.3476	-35.1065	0.144601	0.771252
ENSG00000168944_2_P	ENST00000306467	ENSG00000168944	CEP120	chr5	123344975	123346753	-	123344975	123346518	1543	2	55.46	51.985	58.724	63.623	11.2914	10.545	10.9182	8.20501	7.02552	7.61526	-7.451	0.144675	0.771252
ENSG00000187446_1_P	ENST00000334660	ENSG00000187446	CHP1	chr15	41279335	41279586	+	41279389	41279586	197	2	62.691	59.667	69.536	65.399	66.6194	52.9134	59.7664	73.5677	60.6003	67.084	-6.2885	0.144932	0.771252
ENSG00000172081_2_P	ENST00000592280	ENSG00000172081	MOB3A	chr19	2073136	2073424	-	2073136	2073394	258	2	47.921	52.126	58.2	56.741	73.0426	80.4262	76.7344	118.666	131.002	124.834	-7.447	0.145488	0.771252
ENSG00000150456_2_P	ENST00000382754	ENSG00000150456	EEF1AKMT1	chr13	20729056	20729216	-	20729056	20729079	23	2	41.295	29.745	0	17.599	17.4857	8.74945	13.1176	0	2.75655	1.37827	26.7205	0.14571	0.771252
ENSG00000158747_1_P	ENST00000375136	ENSG00000158747	NBL1	chr1	19656865	19657342	+	19657129	19657342	213	2	43.098	34.862	54.22	48.653	20.2245	12.0051	16.1148	33.1806	20.817	26.9988	-12.4565	0.146127	0.771252
ENSG00000055130_1_P	ENST00000325222	ENSG00000055130	CUL1	chr7	148800501	148801034	+	148800582	148801034	452	2	78.457	82.311	86.814	87.975	70.1277	73.3341	71.7309	61.2459	65.8221	63.534	-7.0105	0.147065	0.771252
ENSG00000166439_1_P	ENST00000299563	ENSG00000166439	RNF169	chr11	74835545	74837230	+	74836730	74837230	500	2	13.593	18.726	23.456	30.723	0.776823	0.981311	0.879067	2.01156	2.87161	2.44158	-10.93	0.147099	0.771252
ENSG00000160949_2_P	ENST00000409379	ENSG00000160949	TONSL	chr8	144429082	144429336	-	144429082	144429142	60	2	0	0	28.569	46.362	0	0	0	13.4692	20.2896	16.8794	-37.4655	0.148422	0.771252
ENSG00000120318_2_P	ENST00000239440	ENSG00000120318	ARAP3	chr5	141653559	141654435	-	141653559	141653949	390	2	0	0	36.036	58.508	0	0	0	4.42219	5.33195	4.87707	-47.272	0.14856	0.771252
ENSG00000111481_1_P	ENST00000262061	ENSG00000111481	COPZ1	chr12	54350475	54350875	+	54350523	54350875	352	2	45.773	53.359	64.687	62.73	70.6719	92.5167	81.5943	93.7959	95.6158	94.7058	-14.1425	0.148598	0.771252
ENSG00000221944_2_P	ENST00000408957	ENSG00000221944	TIGD1	chr2	232548069	232550592	-	232548069	232548106	37	2	93.192	89.507	95.743	100	23.1541	18.9576	21.0559	9.01303	8.42656	8.71979	-6.522	0.149047	0.771252
ENSG00000083635_2_P	ENST00000379161	ENSG00000083635	NUFIP1	chr13	44941017	44941322	-	44941017	44941205	188	2	81.865	72.665	93.947	89.178	23.6605	13.0313	18.3459	13.8271	7.44782	10.6375	-14.2975	0.149159	0.771252
ENSG00000111206_2_P	ENST00000342628	ENSG00000111206	FOXM1	chr12	2858254	2859663	-	2858254	2858637	383	2	0	0	10.953	6.719	0	0	0	5.68053	3.93355	4.80704	-8.836	0.149705	0.771252
ENSG00000027847_1_P	ENST00000029410	ENSG00000027847	B4GALT7	chr5	177609539	177610273	+	177609695	177610273	578	2	0	29.624	68.297	50.42	0	7.78755	3.89378	21.0007	14.0814	17.541	-44.5465	0.149775	0.771252
ENSG00000119778_2_P	ENST00000238789	ENSG00000119778	ATAD2B	chr2	23751793	23752087	-	23751793	23752045	252	2	57.32	52.001	64.21	73.605	6.90702	4.56239	5.7347	10.7101	13.1552	11.9327	-14.247	0.150269	0.771252
ENSG00000205937_2_P	ENST00000320225	ENSG00000205937	RNPS1	chr16	2253213	2254063	-	2253213	2253963	750	2	52.256	59.268	69.961	68.654	84.2512	95.7165	89.9838	126.799	132.12	129.459	-13.5455	0.151132	0.771252
ENSG00000115425_2_P	ENST00000265322	ENSG00000115425	PECR	chr2	216039104	216039360	-	216039104	216039274	170	2	60.96	59.756	63.553	61.934	19.7569	17.0833	18.4201	19.2442	18.5826	18.9134	-2.3855	0.152097	0.771252
ENSG00000156170_1_P	ENST00000396111	ENSG00000156170	NDUFAF6	chr8	95057808	95057966	+	95057937	95057966	29	2	91.301	55.307	0	0	21.297	4.18518	12.7411	0	0	0	73.304	0.153266	0.771252
ENSG00000100225_1_P	ENST00000266087	ENSG00000100225	FBXO7	chr22	32498143	32498596	+	32498530	32498596	66	2	52.377	54.672	56.365	59.285	127.552	142.639	135.095	89.1076	103.078	96.0929	-4.3005	0.153551	0.771252
ENSG00000162836_2_P	ENST00000583509	ENSG00000162836	ACP6	chr1	147647368	147647566	-	147647368	147647422	54	2	88.247	90.961	95.067	95.14	7.11281	5.58432	6.34856	18.25	13.3262	15.7881	-5.4995	0.153785	0.771252
ENSG00000153339_2_P	ENST00000283351	ENSG00000153339	TRAPPC8	chr18	31829941	31830989	-	31829941	31830754	813	2	90.954	93.196	95.92	96.439	42.1756	39.1217	40.6487	24.5573	23.3112	23.9343	-4.1045	0.154687	0.771252
ENSG00000172663_2_P	ENST00000308022	ENSG00000172663	TMEM134	chr11	67464359	67464696	-	67464359	67464613	254	2	96.517	96.638	97.649	98.41	75.0448	62.9291	68.9869	56.1142	61.1661	58.6401	-1.452	0.155665	0.771252
ENSG00000131381_2_P	ENST00000253699	ENSG00000131381	RBSN	chr3	15073578	15074930	-	15073578	15073781	203	2	48.448	42.528	34.65	39.129	15.9889	10.8034	13.3961	6.18038	6.23179	6.20609	8.5985	0.155734	0.771252
ENSG00000165527_1_P	ENST00000298316	ENSG00000165527	ARF6	chr14	49893255	49895555	+	49894264	49895555	1291	2	71.025	69.338	73.195	72.467	191.184	158.038	174.611	152.923	158.597	155.76	-2.6495	0.156267	0.771252
ENSG00000166002_2_P	ENST00000298966	ENSG00000166002	SMCO4	chr11	93478837	93479269	-	93478837	93479009	172	2	50.138	51.458	62.063	57.082	9.53974	12.4663	11.003	19.6564	20.7978	20.2271	-8.7745	0.156987	0.771252
ENSG00000188483_2_P	ENST00000372491	ENSG00000188483	IER5L	chr9	129176662	129178262	-	129176662	129176837	175	2	85.021	80.804	98.274	90.484	30.5192	16.9142	23.7167	6.67134	3.71294	5.19214	-11.4665	0.15828	0.771252
ENSG00000188739_2_P	ENST00000408888	ENSG00000188739	RBM34	chr1	235131650	235131997	-	235131650	235131712	62	2	18.345	23.223	29.137	30.1	33.7215	42.1296	37.9255	34.4126	30.914	32.6633	-8.8345	0.160229	0.771252
ENSG00000134262_1_P	ENST00000256658	ENSG00000134262	AP4B1	chr1	113894747	113895492	-	113894747	113895064	317	2	89.363	92.872	96.417	97.501	18.4099	19.7599	19.0849	23.3083	16.9196	20.114	-5.8415	0.161151	0.771252
ENSG00000071655_2_P	ENST00000590550	ENSG00000071655	MBD3	chr19	1576679	1578538	-	1576679	1578339	1660	2	82.467	77.428	88.725	86.56	55.6427	39.6458	47.6442	55.2361	51.584	53.4101	-7.695	0.16193	0.771252
ENSG00000185049_2_P	ENST00000382882	ENSG00000185049	NELFA	chr4	1983019	1983503	-	1983019	1983318	299	2	55.971	56.206	57.91	57.077	15.1055	13.6713	14.3884	21.7085	22.6463	22.1774	-1.405	0.162287	0.771252
ENSG00000186654_1_P	ENST00000006251	ENSG00000186654	PRR5	chr22	44736771	44737432	+	44737247	44737432	185	2	0	0	11.001	18.808	0	0	0	3.69652	5.73367	4.71509	-14.9045	0.163069	0.771252
ENSG00000155093_2_P	ENST00000389413	ENSG00000155093	PTPRN2	chr7	157540514	157540785	-	157540514	157540713	199	2	39.418	39.163	61.157	52.064	9.5875	9.51961	9.55355	18.2353	11.3303	14.7828	-17.32	0.163181	0.771252
ENSG00000136404_1_P	ENST00000322019	ENSG00000136404	TM6SF1	chr15	83136480	83136922	+	83136672	83136922	250	2	0	0	26.242	44.996	0	0	0	2.49151	6.36644	4.42897	-35.619	0.163877	0.771252
ENSG00000120992_2_P	ENST00000343231	ENSG00000120992	LYPLA1	chr8	54047411	54048118	-	54047411	54048064	653	2	25.09	28.127	30.865	35.632	10.6335	11.6664	11.1499	12.3887	15.8787	14.1337	-6.64	0.165318	0.771252
ENSG00000119321_2_P	ENST00000238256	ENSG00000119321	FKBP15	chr9	113165504	113166155	-	113165504	113166077	573	2	92.728	93.191	94.818	96.451	36.9462	30.9037	33.925	30.554	35.4505	33.0023	-2.675	0.167296	0.771252
ENSG00000163348_2_P	ENST00000368457	ENSG00000163348	PYGO2	chr1	154958245	154959846	-	154958245	154958778	533	2	10.298	9.233	15.401	20.105	4.32354	3.69398	4.00876	5.03206	7.2547	6.14338	-7.9875	0.167889	0.771252
ENSG00000108094_2_P	ENST00000374746	ENSG00000108094	CUL2	chr10	35009800	35010442	-	35009800	35010310	510	2	83.455	85.451	87.43	90.787	14.621	19.8363	17.2287	20.7716	23.2609	22.0163	-4.6555	0.167952	0.771252
ENSG00000104549_1_P	ENST00000265896	ENSG00000104549	SQLE	chr8	125021752	125022258	+	125021945	125022258	313	2	0	25.65	57.608	49.208	0	5.02013	2.51007	26.7995	18.005	22.4023	-40.583	0.168003	0.771252
ENSG00000137054_1_P	ENST00000377792	ENSG00000137054	POLR1E	chr9	37503042	37503697	+	37503202	37503697	495	2	0	0	100	57.318	0	0	0	33.0399	15.6543	24.3471	-78.659	0.168661	0.771252
ENSG00000146457_1_P	ENST00000358372	ENSG00000146457	WTAP	chr6	159755027	159755961	+	159755611	159755961	350	2	29.324	39.234	44.671	51.058	19.6509	26.5294	23.0902	23.6224	21.5351	22.5788	-13.5855	0.168854	0.771252
ENSG00000226174_1_P	ENST00000451127	ENSG00000226174	TEX22	chr14	105411659	105411849	+	105411833	105411849	16	2	0	0	85.921	49.188	0	0	0	6.06599	0.669884	3.36794	-67.5545	0.168997	0.771252
ENSG00000102921_2_P	ENST00000262384	ENSG00000102921	N4BP1	chr16	48542493	48543261	-	48542493	48542903	410	2	67.649	64.468	77.476	71.462	15.703	13.4828	14.5929	38.3334	28.2086	33.271	-8.4105	0.170298	0.771252
ENSG00000166133_1_P	ENST00000315616	ENSG00000166133	RPUSD2	chr15	40573526	40574456	+	40574261	40574456	195	2	90.765	91.788	93.125	92.954	42.1048	34.1175	38.1111	10.9576	12.1118	11.5347	-1.763	0.171537	0.771252
ENSG00000167842_1_P	ENST00000381165	ENSG00000167842	MIS12	chr17	5488822	5489617	+	5489480	5489617	137	2	46.285	44.206	43.054	41.811	31.1012	27.1422	29.1217	21.3638	20.4617	20.9128	2.813	0.173498	0.771252
ENSG00000108384_1_P	ENST00000337432	ENSG00000108384	RAD51C	chr17	58734117	58734339	+	58734222	58734339	117	2	93.575	94.17	95.902	97.829	12.1615	10.7182	11.4398	16.4724	15.6421	16.0572	-2.993	0.173902	0.771252
ENSG00000119487_2_P	ENST00000265960	ENSG00000119487	MAPKAP1	chr9	125438473	125439012	-	125438473	125438886	413	2	55.752	64.763	76.302	76.24	35.0039	46.6057	40.8048	50.7008	51.5831	51.142	-16.0135	0.174588	0.771252
ENSG00000065000_2_P	ENST00000345016	ENSG00000065000	AP3D1	chr19	2101049	2102268	-	2101049	2102172	1123	2	36.78	48.651	62.112	56.031	35.4809	41.4031	38.442	54.4494	50.2753	52.3623	-16.356	0.174979	0.771252
ENSG00000141526_1_P	ENST00000392339	ENSG00000141526	SLC16A3	chr17	82238701	82239275	+	82238976	82239275	299	2	21.434	33.754	48.504	39.563	5.13697	9.24499	7.19098	126.472	98.67	112.571	-16.4395	0.175477	0.771252
ENSG00000229117_1_P	ENST00000501597	ENSG00000229117	RPL41	chr12	56117481	56117844	+	56117524	56117844	320	2	99.918	99.913	99.974	99.947	7527.97	6970.48	7249.23	5700.7	6527.42	6114.06	-0.045	0.175592	0.771252
ENSG00000178307_2_P	ENST00000317635	ENSG00000178307	TMEM11	chr17	21197956	21198840	-	21197956	21198323	367	2	94.795	96.035	97.434	96.771	15.4051	14.5161	14.9606	21.3114	21.5328	21.4221	-1.6875	0.175967	0.771252
ENSG00000162511_2_P	ENST00000294507	ENSG00000162511	LAPTM5	chr1	30733428	30733917	-	30733428	30733827	399	2	49.924	50.136	58.19	54.556	632.591	686.788	659.69	691.802	670.317	681.059	-6.343	0.176556	0.771252
ENSG00000136813_2_P	ENST00000259335	ENSG00000136813	ECPAS	chr9	111361875	111362169	-	111361875	111362029	154	2	90.189	93.794	98.065	98.389	53.8939	61.0633	57.4786	68.4091	61.9906	65.1999	-6.2355	0.176671	0.771252
ENSG00000115866_2_P	ENST00000264161	ENSG00000115866	DARS1	chr2	135906684	135907407	-	135906684	135907315	631	2	92.129	94.944	98.202	98.506	44.8291	61.8302	53.3296	86.039	87.294	86.6665	-4.8175	0.177416	0.771252
ENSG00000056972_1_P	ENST00000340026	ENSG00000056972	TRAF3IP2	chr6	111558939	111559551	-	111558939	111559404	465	2	84.54	83.095	88.323	92.786	33.2716	26.3186	29.7951	21.2863	27.4055	24.3459	-6.737	0.177459	0.771252
ENSG00000138674_1_P	ENST00000311785	ENSG00000138674	SEC31A	chr4	82818660	82819253	-	82818660	82819073	413	2	97.564	98.36	99.317	99.125	103.863	110.807	107.335	79.6107	75.0253	77.318	-1.259	0.178891	0.771252
ENSG00000153395_2_P	ENST00000283415	ENSG00000153395	LPCAT1	chr5	1463061	1463835	-	1463061	1463650	589	2	31.285	38.766	48.24	41.946	25.201	28.1549	26.6779	27.6178	20.2626	23.9402	-10.0675	0.179355	0.771252
ENSG00000100994_1_P	ENST00000216962	ENSG00000100994	PYGB	chr20	25296369	25297328	+	25296522	25297328	806	2	27.634	22.904	8.416	17.554	10.8056	5.90634	8.35598	3.11554	5.5424	4.32897	12.284	0.180102	0.771252
ENSG00000106636_1_P	ENST00000223369	ENSG00000106636	YKT6	chr7	44212246	44212549	+	44212282	44212549	267	2	53.319	57.188	59.527	61.428	89.8588	104.581	97.2197	77.6605	91.6373	84.6489	-5.224	0.181373	0.771252
ENSG00000167895_1_P	ENST00000318430	ENSG00000167895	TMC8	chr17	78140833	78141366	+	78141112	78141366	254	2	34.176	37.633	54.321	44.838	119.028	116.505	117.766	337.634	239.921	288.778	-13.675	0.18141	0.771252
ENSG00000160293_2_P	ENST00000371850	ENSG00000160293	VAV2	chr9	133762219	133764109	-	133762219	133764061	1842	2	36.634	35.2	46.105	55.197	1.30674	0.984368	1.14556	2.66004	2.24989	2.45497	-14.734	0.183187	0.771252
ENSG00000142544_2_P	ENST00000421832	ENSG00000142544	CTU1	chr19	51098519	51099139	-	51098519	51098600	81	2	37.36	55.962	78.23	75.388	4.38755	5.82754	5.10754	8.69764	8.77044	8.73404	-30.148	0.183603	0.771252
ENSG00000164172_2_P	ENST00000396954	ENSG00000164172	MOCS2	chr5	53098068	53098667	-	53098068	53098601	533	2	89.658	92.504	95.837	95.225	45.264	48.2595	46.7617	42.253	39.6747	40.9638	-4.45	0.184012	0.771252
ENSG00000100324_1_P	ENST00000216160	ENSG00000100324	TAB1	chr22	39430014	39431782	+	39430222	39431782	1560	2	0	19.496	31.196	40.5	0	4.95299	2.4765	9.00662	12.2472	10.6269	-26.1	0.184633	0.771252
ENSG00000116793_1_P	ENST00000369598	ENSG00000116793	PHTF1	chr1	113697210	113697725	-	113697210	113697704	494	2	91.009	93.987	97.304	97.539	6.02859	4.70805	5.36832	8.22139	6.8976	7.55949	-4.9235	0.185056	0.771252
ENSG00000100401_2_P	ENST00000356244	ENSG00000100401	RANGAP1	chr22	41246298	41246672	-	41246298	41246602	304	2	32.594	30.833	39.476	35.322	34.4399	27.1325	30.7862	52.365	43.5056	47.9353	-5.6855	0.185321	0.771252
ENSG00000126773_1_P	ENST00000317623	ENSG00000126773	PCNX4	chr14	60133969	60134688	+	60134221	60134688	467	2	84.076	88.567	91.785	93.465	17.0224	18.6621	17.8423	15.7448	12.1256	13.9352	-6.3035	0.185844	0.771252
ENSG00000196437_2_P	ENST00000592490	ENSG00000196437	ZNF569	chr19	37414140	37414419	-	37414140	37414368	228	2	62.688	64.371	71.629	79.38	10.6027	13.0598	11.8313	6.96763	9.71371	8.34067	-11.975	0.18603	0.771252
ENSG00000112977_2_P	ENST00000230895	ENSG00000112977	DAP	chr5	10679301	10681169	-	10679301	10681055	1754	2	56.678	64.771	71.813	73.944	49.8466	51.0921	50.4694	47.6657	50.4213	49.0435	-12.154	0.186068	0.771252
ENSG00000105856_2_P	ENST00000485846	ENSG00000105856	HBP1	chr7	107201413	107201624	+	107201431	107201624	193	2	40.22	37.769	43.047	48.026	42.8453	43.1094	42.9773	35.5226	34.5602	35.0414	-6.542	0.187529	0.771252
ENSG00000184178_2_P	ENST00000401642	ENSG00000184178	SCFD2	chr4	52873598	52874061	-	52873598	52873968	370	2	52.653	48.843	79.967	65.306	5.07513	4.61568	4.8454	7.41257	4.7799	6.09624	-21.8885	0.187632	0.771252
ENSG00000138413_2_P	ENST00000415913	ENSG00000138413	IDH1	chr2	208236265	208237169	-	208236265	208237078	813	2	90.598	48.269	0	0	11.7712	5.72441	8.74781	0	0	0	69.4335	0.188357	0.771252
ENSG00000167106_1_P	ENST00000373084	ENSG00000167106	FAM102A	chr9	127940876	127943237	-	127940876	127943191	2315	2	82.278	85.337	78.788	79.099	163.532	147.554	155.543	226.583	233.71	230.147	4.864	0.190826	0.771252
ENSG00000171302_2_P	ENST00000302345	ENSG00000171302	CANT1	chr17	78993481	78993920	-	78993481	78993549	68	2	59.22	61.756	68.208	63.828	30.1138	32.4822	31.298	64.1559	58.0562	61.1061	-5.53	0.191109	0.771252
ENSG00000013619_1_P	ENST00000432680	ENSG00000013619	MAMLD1	chrX	150512003	150513349	+	150513073	150513349	276	2	56.899	60.59	52.777	53.535	2.39169	1.66569	2.02869	5.9507	4.0962	5.02345	5.5885	0.191145	0.771252
ENSG00000164403_2_P	ENST00000378679	ENSG00000164403	SHROOM1	chr5	132822277	132823128	-	132822277	132822795	518	2	100	81.745	51.27	73.523	35.628	22.4793	29.0536	8.61633	11.3544	9.98539	28.476	0.191278	0.771252
ENSG00000149262_2_P	ENST00000534064	ENSG00000149262	INTS4	chr11	77878763	77879127	-	77878763	77878948	185	2	0	24.452	67.624	36.259	0	5.57033	2.78517	23.6965	12.8193	18.2579	-39.7155	0.191405	0.771252
ENSG00000165283_2_P	ENST00000356493	ENSG00000165283	STOML2	chr9	35099896	35100172	-	35099896	35100034	138	2	91.356	89.525	95.285	92.517	117.954	130.136	124.045	103.812	103.819	103.815	-3.4605	0.191516	0.771252
ENSG00000198837_2_P	ENST00000361217	ENSG00000198837	DENND4B	chr1	153929548	153930442	-	153929548	153930296	748	2	0	17.018	34.865	28.311	0	16.6405	8.32023	39.8689	31.3515	35.6102	-23.079	0.19187	0.771252
ENSG00000115207_2_P	ENST00000264720	ENSG00000115207	GTF3C2	chr2	27326283	27326893	-	27326283	27326674	391	2	38.979	49.983	62.3	61.201	18.1682	18.6025	18.3853	19.4624	22.0826	20.7725	-17.2695	0.193336	0.771252
ENSG00000130810_1_P	ENST00000253107	ENSG00000130810	PPAN	chr19	10110944	10111294	+	10111165	10111294	129	2	61.078	62.358	75.706	68.743	86.439	75.4284	80.9337	161.133	116.587	138.86	-10.5065	0.194011	0.771252
ENSG00000089234_1_P	ENST00000327551	ENSG00000089234	BRAP	chr12	111644083	111644562	-	111644083	111644198	115	2	75.971	79.478	82.119	83.183	36.5119	38.1087	37.3103	33.9396	35.1469	34.5433	-4.9265	0.194521	0.771252
ENSG00000164300_2_P	ENST00000507668	ENSG00000164300	SERINC5	chr5	80142843	80143810	-	80142843	80143662	819	2	33.271	31.278	29.115	29.51	10.5224	6.7	8.61122	21.6853	18.0196	19.8524	2.962	0.195487	0.771252
ENSG00000000460_1_P	ENST00000286031	ENSG00000000460	C1orf112	chr1	169852789	169853261	+	169852987	169853261	274	2	54.026	54.607	64.295	59.406	4.67939	4.47049	4.57494	11.6842	8.13648	9.91035	-7.534	0.195512	0.771252
ENSG00000104419_2_P	ENST00000518066	ENSG00000104419	NDRG1	chr8	133238745	133239119	-	133238745	133238877	132	2	48.494	49.067	60.286	54.667	63.8493	93.5074	78.6784	125.608	125.268	125.438	-8.696	0.195804	0.771252
ENSG00000011021_1_P	ENST00000312413	ENSG00000011021	CLCN6	chr1	11840142	11840886	+	11840223	11840886	663	2	27.733	36.967	58.8	43.513	3.2093	4.07647	3.64288	13.0818	7.23728	10.1595	-18.8065	0.196694	0.771252
ENSG00000186130_2_P	ENST00000373659	ENSG00000186130	ZBTB6	chr9	122909164	122912081	-	122909164	122910797	1633	2	17.751	21.179	32.614	25.218	2.7535	3.46932	3.11141	3.0445	2.27234	2.65842	-9.451	0.196726	0.771252
ENSG00000117450_2_P	ENST00000262746	ENSG00000117450	PRDX1	chr1	45511228	45511414	-	45511228	45511328	100	2	25.025	27.497	14.469	20.931	95.1233	106.072	100.598	32.4532	55.96	44.2066	8.561	0.197327	0.771252
ENSG00000164713_1_P	ENST00000297290	ENSG00000164713	BRI3	chr7	98291110	98291456	+	98291243	98291456	213	2	36.024	48.08	52.161	62.361	41.3688	58.9699	50.1693	50.3963	64.0885	57.2424	-15.209	0.197408	0.771252
ENSG00000196262_1_P	ENST00000355968	ENSG00000196262	PPIA	chr7	44801286	44801641	+	44801422	44801641	219	2	97.802	98.242	98.679	98.719	3124.99	3397.06	3261.03	3000.89	2844.6	2922.74	-0.677	0.197525	0.771252
ENSG00000164898_1_P	ENST00000297534	ENSG00000164898	FMC1	chr7	139345500	139345793	+	139345704	139345793	89	2	75.228	73.838	81.944	89.513	63.5153	53.8723	58.6938	35.0431	45.6565	40.3498	-11.1955	0.197884	0.771252
ENSG00000124466_2_P	ENST00000244333	ENSG00000124466	LYPD3	chr19	43461159	43461847	-	43461159	43461350	191	2	56.163	43.366	61.211	69.54	6.95315	4.13084	5.542	5.25212	3.04461	4.14836	-15.611	0.198016	0.771252
ENSG00000182742_2_P	ENST00000332503	ENSG00000182742	HOXB4	chr17	48575744	48577020	-	48575744	48576721	977	2	47.77	24.964	0	16.853	6.91134	2.70854	4.80994	0	1.40648	0.703238	27.9405	0.198419	0.771252
ENSG00000173230_2_P	ENST00000340645	ENSG00000173230	GOLGB1	chr3	121664105	121664614	-	121664105	121664479	374	2	65.513	73.257	81.154	81.528	55.3019	70.9136	63.1078	61.3445	50.5956	55.97	-11.956	0.198672	0.771252
ENSG00000173653_1_P	ENST00000309657	ENSG00000173653	RCE1	chr11	66845859	66846450	+	66846095	66846450	355	2	61.043	52.073	66.957	81.458	20.9327	13.1506	17.0417	29.8871	31.8433	30.8652	-17.6495	0.199082	0.771252
ENSG00000169621_1_P	ENST00000303795	ENSG00000169621	APLF	chr2	68577819	68578745	+	68578022	68578745	723	2	79.317	87.737	76.141	70.457	2.45792	2.03481	2.24637	2.14992	0.879397	1.51466	10.228	0.199174	0.771252
ENSG00000161654_2_P	ENST00000293406	ENSG00000161654	LSM12	chr17	44035759	44036300	-	44035759	44036207	448	2	43.842	47.861	49.174	52.813	23.5265	24.4234	23.9749	28.2491	31.4732	29.8612	-5.142	0.19954	0.771252
ENSG00000102225_1_P	ENST00000276052	ENSG00000102225	CDK16	chrX	47228730	47228990	+	47228768	47228990	222	2	67.384	63.546	71.432	71.28	101.986	91.354	96.6698	83.5478	71.7628	77.6553	-5.891	0.199998	0.771252
ENSG00000177830_2_P	ENST00000323578	ENSG00000177830	CHID1	chr11	869763	869956	-	869763	869857	94	2	87.172	84.274	73.705	80.475	23.9713	18.3124	21.1419	12.4671	17.676	15.0715	8.633	0.20085	0.771252
ENSG00000072135_1_P	ENST00000175756	ENSG00000072135	PTPN18	chr2	130373156	130374570	+	130373224	130374570	1346	2	43.954	37.766	47.239	50.063	43.2737	38.3899	40.8318	62.5539	77.3754	69.9647	-7.791	0.200936	0.771252
ENSG00000118900_1_P	ENST00000262376	ENSG00000118900	UBN1	chr16	4880082	4880830	+	4880132	4880830	698	2	32.95	35.92	39.133	36.941	18.7284	19.5886	19.1585	18.9161	16.6111	17.7636	-3.602	0.201182	0.771252
ENSG00000170502_1_P	ENST00000302174	ENSG00000170502	NUDT9	chr4	87457842	87458345	+	87458021	87458345	324	2	90.612	93.503	96.39	95.368	27.6998	28.4273	28.0635	14.7927	15.7393	15.266	-3.8215	0.201331	0.771252
ENSG00000167962_2_P	ENST00000562103	ENSG00000167962	ZNF598	chr16	1997765	1998585	-	1997765	1998231	466	2	52.517	47.609	63.928	55.812	37.0173	26.6918	31.8545	41.3033	36.9201	39.1117	-9.807	0.20134	0.771252
ENSG00000106266_2_P	ENST00000222990	ENSG00000106266	SNX8	chr7	2255006	2255169	-	2255006	2255055	49	2	65.452	51.126	80.637	70.529	13.3823	6.10836	9.74531	24.6339	12.5292	18.5816	-17.294	0.201373	0.771252
ENSG00000006125_1_P	ENST00000610402	ENSG00000006125	AP2B1	chr17	35723624	35724086	+	35723699	35724086	387	2	29.828	34.155	38.702	38.388	34.8684	43.3917	39.13	39.7742	44.611	42.1926	-6.5535	0.201397	0.771252
ENSG00000095574_2_P	ENST00000368886	ENSG00000095574	IKZF5	chr10	122992441	122994723	-	122992441	122993779	1338	2	48.486	55.397	58.155	66.717	15.9996	16.7364	16.368	11.9663	11.8649	11.9156	-10.4945	0.20231	0.771252
ENSG00000143624_1_P	ENST00000318967	ENSG00000143624	INTS3	chr1	153773192	153774096	+	153773270	153774096	826	2	93.88	92.416	88.18	91.06	47.6218	40.8485	44.2352	40.292	35.4227	37.8573	3.528	0.203042	0.771252
ENSG00000014138_1_P	ENST00000265465	ENSG00000014138	POLA2	chr11	65297119	65297616	+	65297269	65297616	347	2	40.604	0	74.062	82.255	5.3362	0	2.6681	20.1205	24.384	22.2523	-57.8565	0.203459	0.771252
ENSG00000178252_1_P	ENST00000395474	ENSG00000178252	WDR6	chr3	49014824	49015510	+	49015288	49015510	222	2	0	0	9.526	4.777	0	0	0	13.4255	5.51768	9.47161	-7.1515	0.204085	0.771252
ENSG00000164032_2_P	ENST00000296417	ENSG00000164032	H2AZ1	chr4	99948087	99948523	-	99948087	99948461	374	2	93.823	96.414	98.943	98.035	522.561	580.599	551.58	524.741	492.008	508.374	-3.3705	0.205272	0.771252
ENSG00000138303_1_P	ENST00000317168	ENSG00000138303	ASCC1	chr10	72096521	72097450	-	72096521	72097333	812	2	75.987	84.873	93.434	93.864	5.19379	8.62149	6.90764	12.7962	11.2512	12.0237	-13.219	0.205708	0.771252
ENSG00000239857_1_P	ENST00000265857	ENSG00000239857	GET4	chr7	895333	895689	+	895422	895689	267	2	58.565	63.833	68.8	69.165	44.34	52.8387	48.5894	101.861	91.5892	96.7252	-7.7835	0.206284	0.771252
ENSG00000275052_2_P	ENST00000616288	ENSG00000275052	PPP4R3B	chr2	55548374	55550006	-	55548374	55549910	1536	2	75.986	72.991	77.632	78.865	47.3074	37.4482	42.3778	37.0369	34.1183	35.5776	-3.76	0.206293	0.771252
ENSG00000214941_2_P	ENST00000399277	ENSG00000214941	ZSWIM7	chr17	15977728	15978163	-	15977728	15978046	318	2	71.415	78.767	84.932	86.195	15.6128	21.8008	18.7068	10.1508	13.7084	11.9296	-10.4725	0.206472	0.771252
ENSG00000117419_2_P	ENST00000372257	ENSG00000117419	ERI3	chr1	44221094	44221640	-	44221094	44221557	463	2	72.771	82.12	91.428	89.232	31.862	34.5838	33.2229	32.3367	31.888	32.1124	-12.8845	0.206699	0.771252
ENSG00000178607_2_P	ENST00000433197	ENSG00000178607	ERN1	chr17	64042823	64044200	-	64042823	64043987	1164	2	22.862	19.949	24.698	25.684	14.2406	11.4871	12.8639	16.0727	18.0567	17.0647	-3.7855	0.206956	0.771252
ENSG00000106028_2_P	ENST00000481508	ENSG00000106028	SSBP1	chr7	141750310	141750461	+	141750354	141750461	107	2	0	45.653	90.551	78.2	0	23.581	11.7905	21.079	27.8324	24.4557	-61.549	0.20719	0.771252
ENSG00000133612_1_P	ENST00000397238	ENSG00000133612	AGAP3	chr7	151143736	151144385	+	151143943	151144385	442	2	83.618	85.595	70.162	54.867	12.8859	12.0489	12.4674	16.2039	12.5822	14.393	22.092	0.207243	0.771252
ENSG00000163346_2_P	ENST00000368463	ENSG00000163346	PBXIP1	chr1	154944442	154945117	-	154944442	154945023	581	2	30.461	35.951	41.471	40.694	58.2593	73.8149	66.0371	76.8481	87.4753	82.1617	-7.8765	0.207642	0.771252
ENSG00000174547_2_P	ENST00000310999	ENSG00000174547	MRPL11	chr11	66435839	66436112	-	66435839	66436006	167	2	98.198	97.313	98.996	99.088	144.052	118.112	131.082	115.007	103.113	109.06	-1.2865	0.20768	0.771252
ENSG00000170545_1_P	ENST00000398453	ENSG00000170545	SMAGP	chr12	51245345	51246119	-	51245345	51245940	595	2	0	48.24	87.899	96.448	0	1.14291	0.571453	3.12885	3.65151	3.39018	-68.0535	0.207917	0.771252
ENSG00000175216_2_P	ENST00000312055	ENSG00000175216	CKAP5	chr11	46743660	46744265	-	46743660	46744022	362	2	60.55	58.838	50.608	55.673	38.2878	40.258	39.2729	31.3131	38.215	34.7641	6.5535	0.207988	0.771252
ENSG00000140830_2_P	ENST00000268483	ENSG00000140830	TXNL4B	chr16	72086316	72086802	-	72086316	72086636	320	2	41.905	42.189	51.198	60.669	13.7451	10.716	12.2306	9.64093	12.6254	11.1332	-13.8865	0.20895	0.771252
ENSG00000204227_1_P	ENST00000374656	ENSG00000204227	RING1	chr6	33212297	33212523	+	33212399	33212523	124	2	32.382	46.243	55.799	59.687	24.4848	37.9397	31.2122	50.8916	61.4773	56.1844	-18.4305	0.208972	0.771252
ENSG00000101421_1_P	ENST00000217402	ENSG00000101421	CHMP4B	chr20	33853495	33853830	+	33853560	33853830	270	2	91.822	92.236	93.239	92.518	452.483	460.271	456.377	380.158	417.872	399.015	-0.8495	0.209089	0.771252
ENSG00000116731_1_P	ENST00000376048	ENSG00000116731	PRDM2	chr1	13823158	13823498	+	13823184	13823498	314	2	46.959	56.444	65.797	64.596	11.6089	14.9103	13.2596	9.87392	8.42784	9.15088	-13.495	0.210437	0.771252
ENSG00000175395_2_P	ENST00000302609	ENSG00000175395	ZNF25	chr10	37949867	37953195	-	37949867	37952126	2259	2	82.98	82.387	94.759	88.524	7.07222	5.57433	6.32328	4.62909	3.50966	4.06938	-8.958	0.210509	0.771252
ENSG00000113369_2_P	ENST00000265138	ENSG00000113369	ARRDC3	chr5	91368728	91371456	-	91368728	91371399	2671	2	91.621	90.157	94.905	100	82.1165	49.2088	65.6627	14.6953	12.3009	13.4981	-6.5635	0.2151	0.771252
ENSG00000164463_1_P	ENST00000296953	ENSG00000164463	CREBRF	chr5	173133629	173137757	+	173133745	173137757	4012	2	35.138	33.853	43.45	53.567	4.14311	3.41797	3.78054	5.11267	5.37404	5.24335	-14.013	0.215841	0.771252
ENSG00000106554_2_P	ENST00000262570	ENSG00000106554	CHCHD3	chr7	132784906	132785660	-	132784906	132785636	730	2	70.57	72.471	59.342	66.153	36.4626	35.7972	36.1299	24.9115	29.496	27.2038	8.773	0.216107	0.771252
ENSG00000007255_2_P	ENST00000585934	ENSG00000007255	TRAPPC6A	chr19	45162952	45163223	-	45162952	45163191	239	2	65.222	71.09	72.745	76.982	195.035	228.813	211.924	168.452	153.962	161.207	-6.7075	0.21735	0.771252
ENSG00000189266_1_P	ENST00000334351	ENSG00000189266	PNRC2	chr1	23961439	23963350	+	23961877	23963350	1473	2	0	0	16.337	7.769	0	0	0	16.2878	7.30493	11.7963	-12.053	0.217408	0.771252
ENSG00000138750_2_P	ENST00000264883	ENSG00000138750	NUP54	chr4	76114869	76115494	-	76114869	76115365	496	2	70.774	74.686	75.727	78.652	43.3636	38.8383	41.101	37.2607	29.0271	33.1439	-4.4595	0.219387	0.771252
ENSG00000088305_1_P	ENST00000201963	ENSG00000088305	DNMT3B	chr20	32807761	32809286	+	32807903	32809286	1383	2	0	47.762	69.953	90.288	0	1.10327	0.551633	2.82862	2.92146	2.87504	-56.2395	0.220344	0.771252
ENSG00000137601_2_P	ENST00000439128	ENSG00000137601	NEK1	chr4	169393391	169394523	-	169393391	169394509	1118	2	0	49.981	95.419	67.903	0	2.12717	1.06358	5.16373	3.2598	4.21177	-56.6705	0.220459	0.771252
ENSG00000156299_2_P	ENST00000286827	ENSG00000156299	TIAM1	chr21	31120152	31120837	-	31120152	31120367	215	2	35.512	44.555	52.594	52.447	4.58416	4.3764	4.48028	24.4688	19.9264	22.1976	-12.487	0.221089	0.771252
ENSG00000198453_1_P	ENST00000427117	ENSG00000198453	ZNF568	chr19	36979003	36979907	+	36979114	36979907	793	2	88.009	100	79.389	77.13	2.63417	2.262	2.44809	0.855468	0.575968	0.715718	15.745	0.221825	0.771252
ENSG00000108828_2_P	ENST00000355653	ENSG00000108828	VAT1	chr17	43015656	43016144	-	43015656	43016060	404	2	51.833	48.02	52.906	57.475	5.08568	3.21881	4.15225	15.0132	17.2269	16.1201	-5.264	0.222901	0.771252
ENSG00000179041_1_P	ENST00000320270	ENSG00000179041	RRS1	chr8	66429013	66430690	+	66430229	66430690	461	2	82.269	76.728	87.188	86.932	60.3986	52.8463	56.6225	35.187	44.4374	39.8122	-7.5615	0.222947	0.771252
ENSG00000143643_2_P	ENST00000366661	ENSG00000143643	TTC13	chr1	230906562	230907019	-	230906562	230906904	342	2	0	18.884	34.435	35.726	0	6.55308	3.27654	18.3106	16.0541	17.1823	-25.6385	0.223252	0.771252
ENSG00000117408_1_P	ENST00000372339	ENSG00000117408	IPO13	chr1	43967585	43967753	+	43967682	43967753	71	2	40.066	23.32	54.786	49.636	9.26028	5.46743	7.36385	11.9515	12.5382	12.2448	-20.518	0.224109	0.771252
ENSG00000105281_1_P	ENST00000412532	ENSG00000105281	SLC1A5	chr19	46775427	46775747	-	46775427	46775509	82	2	38.945	35.987	43.63	39.846	57.641	49.9636	53.8023	57.2918	51.7747	54.5332	-4.272	0.224486	0.771252
ENSG00000105136_1_P	ENST00000221735	ENSG00000105136	ZNF419	chr19	57492855	57494672	+	57494090	57494672	582	2	84.929	90.231	93.097	94.858	17.8778	19.1844	18.5311	12.6982	11.4181	12.0582	-6.3975	0.224813	0.771252
ENSG00000175305_2_P	ENST00000308108	ENSG00000175305	CCNE2	chr8	94880238	94881745	-	94880238	94881631	1393	2	93.486	86.589	95.331	100	24.4021	23.8637	24.1329	17.2809	15.9556	16.6182	-7.628	0.225562	0.771252
ENSG00000089123_2_P	ENST00000337743	ENSG00000089123	TASP1	chr20	13389445	13390452	-	13389445	13390359	914	2	70.346	91.103	0	48.883	2.67668	4.49057	3.58362	0	2.62654	1.31327	56.283	0.226108	0.771252
ENSG00000115310_2_P	ENST00000317610	ENSG00000115310	RTN4	chr2	54972440	54973198	-	54972440	54973155	715	2	21.72	16.975	26.013	23.148	20.6907	15.5755	18.1331	23.8509	21.0868	22.4689	-5.233	0.226314	0.771252
ENSG00000117262_1_P	ENST00000313835	ENSG00000117262	GPR89A	chr1	145669833	145670602	+	145670040	145670602	562	2	0	0	28.338	62.351	0	0	0	4.03397	8.80782	6.42089	-45.3445	0.228429	0.771252
ENSG00000102241_1_P	ENST00000218364	ENSG00000102241	HTATSF1	chrX	136510807	136512245	+	136512013	136512245	232	2	31.911	43.553	46.329	54.705	43.3037	50.7613	47.0325	56.3385	73.1792	64.7589	-12.785	0.229067	0.771252
ENSG00000160087_2_P	ENST00000347370	ENSG00000160087	UBE2J2	chr1	1254902	1255487	-	1254902	1255202	300	2	79.81	82.764	85.296	85.034	91.8658	85.7802	88.823	98.9453	96.4982	97.7218	-3.878	0.229373	0.771252
ENSG00000100243_2_P	ENST00000352397	ENSG00000100243	CYB5R3	chr22	42618815	42619945	-	42618815	42619772	957	2	37.336	54.991	58.611	75.202	28.6299	47.0102	37.8201	48.4268	71.7886	60.1077	-20.743	0.22944	0.771252
ENSG00000161956_1_P	ENST00000321337	ENSG00000161956	SENP3	chr17	7571372	7571625	+	7571483	7571625	142	2	65.061	68.345	59.909	64.138	61.1295	68.2449	64.6872	26.8971	34.2906	30.5938	4.6795	0.230197	0.771252
ENSG00000131584_2_P	ENST00000354700	ENSG00000131584	ACAP3	chr1	1292871	1293708	-	1292871	1293563	692	2	56.203	59.887	55.428	51.562	35.8026	37.1289	36.4658	43.5336	34.0584	38.796	4.55	0.230774	0.771252
ENSG00000130958_2_P	ENST00000253270	ENSG00000130958	SLC35D2	chr9	96320768	96321341	-	96320768	96321241	473	2	63.027	59.312	71.61	65.032	25.1736	23.4184	24.296	22.4919	27.3582	24.9251	-7.1515	0.231457	0.771252
ENSG00000186716_2_P	ENST00000359540	ENSG00000186716	BCR	chr22	23315432	23315949	+	23315522	23315949	427	2	49.62	64.619	74.43	77.263	18.0779	39.8096	28.9438	38.8146	59.0599	48.9373	-18.727	0.232822	0.771252
ENSG00000170468_1_P	ENST00000304061	ENSG00000170468	RIOX1	chr14	73490963	73493279	+	73492943	73493279	336	2	56.807	72.471	45.109	43.852	28.7355	30.9972	29.8663	7.35177	8.61965	7.98571	20.1585	0.234041	0.771252
ENSG00000134897_1_P	ENST00000257336	ENSG00000134897	BIVM	chr13	102839571	102840160	+	102839865	102840160	295	2	46.432	52.531	57.585	56.742	18.0677	22.5349	20.3013	25.0759	20.7224	22.8992	-7.682	0.235199	0.771252
ENSG00000110046_2_P	ENST00000377264	ENSG00000110046	ATG2A	chr11	64894599	64895209	-	64894599	64894972	373	2	0	34.892	51.188	63.401	0	7.70114	3.85057	42.116	36.9646	39.5403	-39.8485	0.236139	0.771252
ENSG00000102226_1_P	ENST00000218348	ENSG00000102226	USP11	chrX	47247792	47247984	+	47247930	47247984	54	2	0	28.118	36.946	51.643	0	3.80489	1.90244	11.4408	20.1449	15.7928	-30.2355	0.236512	0.771252
ENSG00000004468_1_P	ENST00000226279	ENSG00000004468	CD38	chr4	15848538	15848857	+	15848602	15848857	255	2	59.795	65.371	67.732	69.903	31.3084	28.6249	29.9666	65.2452	61.9455	63.5954	-6.2345	0.237221	0.771252
ENSG00000204130_2_P	ENST00000388768	ENSG00000204130	RUFY2	chr10	68343986	68345911	-	68343986	68345767	1781	2	24.789	26.876	53.842	37.84	1.61824	2.19652	1.90738	2.6813	1.59571	2.13851	-20.0085	0.237381	0.771252
ENSG00000136935_2_P	ENST00000373555	ENSG00000136935	GOLGA1	chr9	124879196	124880610	-	124879196	124880529	1333	2	0	0	31.536	13.781	0	0	0	5.03189	1.42955	3.23072	-22.6585	0.237723	0.771252
ENSG00000082397_2_P	ENST00000544123	ENSG00000082397	EPB41L3	chr18	5393042	5393478	-	5393042	5393472	430	2	87.664	77.439	69.201	46.508	4.27592	3.22901	3.75247	1.99162	0.827821	1.40972	24.697	0.238411	0.771252
ENSG00000155592_2_P	ENST00000328086	ENSG00000155592	ZKSCAN2	chr16	25239674	25240738	-	25239674	25239815	141	2	32.464	25.555	55.796	39.042	2.96378	2.28522	2.6245	2.5553	1.51018	2.03274	-18.4095	0.239395	0.771252
ENSG00000114988_2_P	ENST00000264963	ENSG00000114988	LMAN2L	chr2	96705977	96707398	-	96705977	96707255	1278	2	0	49.397	57.843	100	0	2.46142	1.23071	2.53091	5.15078	3.84085	-54.223	0.239929	0.771252
ENSG00000197548_1_P	ENST00000354449	ENSG00000197548	ATG7	chr3	11554810	11555082	+	11554843	11555082	239	2	79.499	74.661	80.781	87.441	12.6589	9.60556	11.1322	12.1127	23.1258	17.6193	-7.031	0.241444	0.771252
ENSG00000240204_1_P	ENST00000462322	ENSG00000240204	SMKR1	chr7	129512246	129512760	+	129512441	129512760	319	2	87.183	83.809	58.971	74.699	9.3732	4.70287	7.03803	5.73487	6.34169	6.03828	18.661	0.24195	0.771252
ENSG00000126464_1_P	ENST00000418929	ENSG00000126464	PRR12	chr19	49625460	49625873	+	49625607	49625873	266	2	71.551	77.628	82.38	81.217	22.4158	21.3233	21.8696	43.5459	46.2453	44.8956	-7.209	0.244245	0.771252
ENSG00000273899_1_P	ENST00000359114	ENSG00000273899	NOL12	chr22	37691173	37691788	+	37691336	37691788	452	2	84.26	81.435	76.655	80.67	23.6472	17.0637	20.3555	32.5	33.039	32.7695	4.185	0.244276	0.771252
ENSG00000243749_2_P	ENST00000373337	ENSG00000243749	TMEM35B	chr1	34981577	34982119	-	34981577	34981943	366	2	67.491	69.34	62.722	54.252	42.0228	49.7737	45.8982	37.5227	30.7399	34.1313	9.9285	0.244409	0.771252
ENSG00000197451_1_P	ENST00000355836	ENSG00000197451	HNRNPAB	chr5	178210552	178210957	+	178210623	178210957	334	2	59.76	56.628	65.381	60.701	139.436	115.948	127.692	152.365	147.821	150.093	-4.847	0.245065	0.771252
ENSG00000123154_1_P	ENST00000418543	ENSG00000123154	WDR83	chr19	12675522	12675761	+	12675672	12675761	89	2	71.069	74.396	75.214	79.781	36.3149	37.8344	37.0747	42.8352	52.5369	47.6861	-4.765	0.245225	0.771252
ENSG00000089737_1_P	ENST00000330836	ENSG00000089737	DDX24	chr14	94050921	94051462	-	94050921	94051190	269	2	99.035	99.056	99.276	99.139	220.378	222.297	221.337	217.678	211.618	214.648	-0.162	0.248291	0.771252
ENSG00000184489_1_P	ENST00000329397	ENSG00000184489	PTP4A3	chr8	141430926	141431520	+	141431044	141431520	476	2	68.388	78.383	86.003	83.104	16.1204	20.2056	18.163	112.165	85.0117	98.5886	-11.168	0.248306	0.771252
ENSG00000128563_1_P	ENST00000397912	ENSG00000128563	PRKRIP1	chr7	102425013	102425448	+	102425111	102425448	337	2	51.34	48.668	54.025	51.718	45.4901	21.7893	33.6397	53.1582	42.8559	48.0071	-2.8675	0.248347	0.771252
ENSG00000198646_2_P	ENST00000359003	ENSG00000198646	NCOA6	chr20	34714849	34715365	-	34714849	34715321	472	2	78.362	84.285	61.13	74.192	33.4642	28.2354	30.8498	19.3466	21.7521	20.5494	13.6625	0.248989	0.771252
[truncated: 1,017 more rows]

## Sheet: Filtered 1H3 vs DMSO PPAU
Table S6d. List of genes that altered in poly(A) usage in 1H3 versus DMSO treated samples
[truncated: 44 more rows]
